# Supplementary material for: Exome sequencing of 457 autism families recruited online provides evidence for autism risk genes
Source: NPJ Genom Med. 2019 Aug 23;4:19. doi: 10.1038/s41525-019-0093-8 (PMC6707204; doi:10.1038/s41525-019-0093-8)
Supplement: Supplementary file 3 — Data Set 1 [file 41525_2019_93_MOESM3_ESM.xlsx]

## Sheet: 1379probands_denovoSNVindels
SPID	GENDER (1=male, 2=female)	CHROM	POS	REF	ALT	Effect_cat	ExAC	CADD	MPC	ANN.GENE	ANN.GENEID	ANN.EFFECT	ANN.IMPACT	ANN.SFARIscore	ANN.OMIM#	ANN.isEmbryonicallyExpressedGene	ANN.isBrainCriticalGene	ANN.DDD category	ANN.DDD organ specificity list	ANN.DDD: is Brain/Cognition	ANN.DDD disease	ANN.DDD allelic requirements	ANN.DDD mutation consequences	ANN.DDD pmids	pLI	BrainExpr	Gene.GENCODE	Alias	Effect.GENCODE	Conseq.GENCODE	GENCODE.SFARIscore	GENCODE.OMIM#	GENCODE.isEmbryonicallyExpressedGene	GENCODE.isBrainCriticalGene	GENCODE.DDD category	GENCODE.DDD organ specificity list	GENCODE.DDD: is Brain/Cognition	GENCODE.DDD disease	GENCODE.DDD allelic requirements	GENCODE.DDD mutation consequences	GENCODE.DDD pmids	Sanger confirmed?	IGV viewed?
SP0000605	1	6	28472206	G	A	mis	2.404e-05	25.4	0.365774	GPX6	ENSG00000198704	missense_variant	MODERATE		607913										3.14e-05	18.6	ENSG00000198704	GPX6	nonsynonymous_SNV	ENSG00000198704:ENST00000361902.1:exon5:c.C529T:p.H177Y,ENSG00000198704:ENST00000474923.1:c.C429T:p.S143S		607913											yes
SP0020903	1	4	114254351	C	T	syn	0.0014	NA	NA	ANK2	ENSG00000145362	synonymous_variant	LOW	1	106410		yes								1	52.19	ENSG00000145362	ANK2	synonymous_SNV	ENSG00000145362:ENST00000509550.1:exon8:c.C894T:p.N298N,ENSG00000145362:ENST00000357077.4:exon29:c.C3366T:p.N1122N,ENSG00000145362:ENST00000506722.1:exon31:c.C3339T:p.N1113N,ENSG00000145362:ENST00000264366.6:exon28:c.C3267T:p.N1089N,ENSG00000145362:ENST00000394537.3:exon29:c.C3366T:p.N1122N	1	106410		yes									yes
SP0019306	1	9	36218241	C	T	syn	0.0015	NA	NA	GNE	ENSG00000159921	synonymous_variant	LOW		603824										4.86e-07	47.62	ENSG00000159921	GNE	synonymous_SNV	ENSG00000159921:ENST00000396594.3:exon11:c.G1965A:p.A655A,ENSG00000159921:ENST00000539208.1:exon9:c.G1542A:p.A514A,ENSG00000159921:ENST00000377902.5:exon11:c.G1872A:p.A624A,ENSG00000159921:ENST00000447283.2:exon10:c.G1650A:p.A550A,ENSG00000159921:ENST00000543356.2:exon10:c.G1857A:p.A619A,ENSG00000159921:ENST00000539815.1:exon10:c.G1872A:p.A624A		603824											yes
SP0041645	1	9	86903067	C	T	syn	0.0036	NA	NA	SLC28A3	ENSG00000197506	synonymous_variant	LOW		608269										1.96e-17	24.53	ENSG00000197506	SLC28A3	synonymous_SNV	ENSG00000197506:ENST00000376238.4:exon12:c.G1176A:p.A392A,ENSG00000197506:ENST00000537648.1:exon13:c.G969A:p.A323A		608269											yes
SP0010081	2	19	2810714	C	T	syn	0.0059	NA	NA	THOP1	ENSG00000172009	synonymous_variant	LOW		601117										0.0234921	94.14	ENSG00000172009	THOP1	synonymous_SNV	ENSG00000172009:ENST00000395212.4:exon2:c.C252T:p.A84A,ENSG00000172009:ENST00000307741.6:exon11:c.C1719T:p.A573A,ENSG00000172009:ENST00000586677.1:exon8:c.C1356T:p.A452A		601117											yes
SP0026711	1	19	41173769	G	A	syn	0.0069	NA	NA	NUMBL	ENSG00000105245	synonymous_variant	LOW		604018										0.751917	67.8	ENSG00000105245	NUMBL	synonymous_SNV	ENSG00000105245:ENST00000598779.1:exon9:c.C1311T:p.A437A,ENSG00000105245:ENST00000540131.1:exon9:c.C1311T:p.A437A,ENSG00000105245:ENST00000252891.4:exon10:c.C1434T:p.A478A		604018											yes
SP0038120	1	22	32487744	C	T	syn	0.0502	NA	NA	SLC5A1	ENSG00000100170	synonymous_variant	LOW		182380										0.0080312	12.69	ENSG00000100170	SLC5A1	synonymous_SNV	ENSG00000100170:ENST00000543737.1:exon10:c.C894T:p.A298A,ENSG00000100170:ENST00000266088.4:exon11:c.C1275T:p.A425A		182380											yes
SP0001571	1	1	44451234	C	T	syn	0.0935	NA	NA	B4GALT2	ENSG00000117411	synonymous_variant	LOW		604013										0.295417	75.58	ENSG00000117411	B4GALT2	synonymous_SNV	ENSG00000117411:ENST00000434555.2:exon6:c.C711T:p.I237I,ENSG00000117411:ENST00000309519.7:exon6:c.C996T:p.I332I,ENSG00000117411:ENST00000372324.1:exon6:c.C909T:p.I303I,ENSG00000117411:ENST00000356836.6:exon6:c.C909T:p.I303I		604013											yes
SP0030187	1	22	32229977	G	A	syn	0.0994	NA	NA	DEPDC5	ENSG00000100150	synonymous_variant	LOW	S	614191		yes	confirmed	Brain/Cognition	yes	FAMILIAL FOCAL EPILEPSY WITH VARIABLE FOCI	monoallelic	loss of function	15329069;14510823;10825362;10577924;23542701;9851433	1	69.75	ENSG00000100150	DEPDC5	synonymous_SNV	ENSG00000100150:ENST00000536766.1:exon22:c.G1863A:p.G621G	S	614191		yes	confirmed	Brain/Cognition	yes	FAMILIAL FOCAL EPILEPSY WITH VARIABLE FOCI	monoallelic	loss of function	15329069;14510823;10825362;10577924;23542701;9851433		yes
SP0024054	1	14	24642348	C	T	syn	0.1107	NA	NA	REC8	ENSG00000100918	synonymous_variant	LOW		608193	yes	yes								0.526978	20.95	ENSG00000100918	REC8	synonymous_SNV	ENSG00000100918:ENST00000559919.1:exon4:c.C282T:p.H94H,ENSG00000100918:ENST00000311457.3:exon5:c.C282T:p.H94H		608193	yes	yes									yes
SP0048034	1	4	7435443	G	A	syn	0.1304	NA	NA	PSAPL1	ENSG00000178597	synonymous_variant	LOW												3.34e-11	NA	ENSG00000178597	PSAPL1	synonymous_SNV	ENSG00000178597:ENST00000319098.4:exon1:c.C1164T:p.D388D													yes
SP0041539	1	5	114480364	C	T	syn	0.1953	NA	NA	TRIM36	ENSG00000152503	synonymous_variant	LOW		609317	yes									0.00067573	38.1	ENSG00000152503	TRIM36	synonymous_SNV	ENSG00000152503:ENST00000514154.1:exon3:c.G237A:p.L79L,ENSG00000152503:ENST00000282369.3:exon4:c.G702A:p.L234L,ENSG00000152503:ENST00000513154.1:exon4:c.G666A:p.L222L		609317	yes										yes
SP0018069	2	11	113560999	C	CG	lof	0	NA	NA	TMPRSS5	ENSG00000166682	frameshift_variant	HIGH		606751										2.58e-08	17.89	ENSG00000166682	TMPRSS5	frameshift_insertion	ENSG00000166682:ENST00000299882.5:exon11:c.1159dupC:p.R387fs,ENSG00000166682:ENST00000536856.1:exon9:c.382dupC:p.R128fs,ENSG00000166682:ENST00000538955.1:exon10:c.1027dupC:p.R343fs,ENSG00000166682:ENST00000544634.1:exon9:c.952dupC:p.R318fs,ENSG00000166682:ENST00000545579.1:exon11:c.1132dupC:p.R378fs,ENSG00000166682:ENST00000540540.1:exon9:c.382dupC:p.R128fs,ENSG00000166682:ENST00000544476.1:exon8…		606751											yes
SP0027065	1	2	219529513	T	TC	lof	8.239e-06	NA	NA	RNF25	ENSG00000163481	frameshift_variant	HIGH		616014										0.829695	78.56	ENSG00000163481	RNF25	frameshift_insertion	ENSG00000163481:ENST00000295704.2:exon9:c.749dupG:p.G250fs		616014
SP0028464	1	2	131116972	C	T	lof	8.242e-06	NA	NA	PTPN18	ENSG00000072135	splice_region_variant&synonymous_variant	LOW		606587										6.52e-07	23.06	ENSG00000072135	PTPN18	synonymous_SNV	ENSG00000072135:ENST00000175756.5:exon4:c.C282T:p.G94G		606587
SP0043178	1	5	178392606	C	T	lof	8.262e-06	37	NA	ZNF454	ENSG00000178187	stop_gained	HIGH			yes									4.44e-05	53.97	ENSG00000178187	ZNF454	stopgain	ENSG00000178187:ENST00000320129.3:exon5:c.C1201T:p.R401X,ENSG00000178187:ENST00000519564.1:exon5:c.C1201T:p.R401X			yes										yes
SP0043178	1	11	62376014	C	T	lof	8.264e-06	NA	NA	EML3	ENSG00000149499	splice_region_variant&synonymous_variant	LOW												0.394341	75.03	ENSG00000149499	EML3	synonymous_SNV	ENSG00000149499:ENST00000529309.1:exon9:c.G1110A:p.A370A,ENSG00000149499:ENST00000278845.4:exon9:c.G1113A:p.A371A,ENSG00000149499:ENST00000394773.2:exon9:c.G1110A:p.A370A,ENSG00000149499:ENST00000531557.1:exon6:c.G459A:p.A153A,ENSG00000149499:ENST00000494176.2:exon8:c.G1026A:p.A342A													yes
SP0029048	1	1	207680060	T	C	lof	8.291e-06	NA	NA	CR1	ENSG00000203710	splice_region_variant&synonymous_variant	LOW		120620										9.34e-08	69.38	ENSG00000203710	CR1	synonymous_SNV	ENSG00000203710:ENST00000367051.1:exon3:c.T303C:p.R101R,ENSG00000203710:ENST00000400960.2:exon3:c.T303C:p.R101R,ENSG00000203710:ENST00000367049.4:exon3:c.T303C:p.R101R,ENSG00000203710:ENST00000367053.1:exon3:c.T303C:p.R101R,ENSG00000203710:ENST00000367052.1:exon3:c.T303C:p.R101R		120620											yes
SP0004175	1	16	1259413	G	A	lof	8.984e-06	22.6	NA	CACNA1H	ENSG00000196557	splice_donor_variant&intron_variant	HIGH	2	607904			possible	Brain/Cognition	yes	EPILEPSY, CHILDHOOD ABSENCE, SUSCEPTIBILITY TO, 6	monoallelic	all missense/in frame		0.755917	53.7	ENSG00000196557	CACNA1H	splicing	ENSG00000196557:ENST00000348261.5:exon17:c.3744+1G>A,ENSG00000196557:ENST00000358590.4:exon17:c.3744+1G>A,ENSG00000196557:ENST00000565831.1:exon16:c.3744+1G>A	2	607904			possible	Brain/Cognition	yes	EPILEPSY, CHILDHOOD ABSENCE, SUSCEPTIBILITY TO, 6	monoallelic	all missense/in frame			yes
SP0006477	1	3	14209774	C	T	lof	9.07e-06	NA	NA	XPC	ENSG00000154767	splice_region_variant&synonymous_variant	LOW	S	613208			confirmed	Bone Marrow/Immune;Skin;Skeleton		XERODERMA PIGMENTOSUM, GROUP C	biallelic	loss of function	11511294;14662655;8298653;11121128;19478817;9804340	1.32e-10	65.84	ENSG00000154767	XPC	synonymous_SNV	ENSG00000154767:ENST00000285021.7:exon4:c.G519A:p.A173A,ENSG00000154767:ENST00000449060.2:exon4:c.G408A:p.A136A	S	613208			confirmed	Bone Marrow/Immune;Skin;Skeleton		XERODERMA PIGMENTOSUM, GROUP C	biallelic	loss of function	11511294;14662655;8298653;11121128;19478817;9804340		yes
SP0000753	1	11	130339155	A	G	lof	9.121e-06	23.8	NA	ADAMTS15	ENSG00000166106	splice_acceptor_variant&intron_variant	HIGH		607509										0.679914	54.21	ENSG00000166106	ADAMTS15	splicing	ENSG00000166106:ENST00000299164.2:exon5:c.1543-2A>G		607509
SP0009232	1	17	80018579	C	T	lof	9.405e-06	NA	NA	DUS1L	ENSG00000169718	splice_region_variant&synonymous_variant	LOW												1.53e-06	85.59	ENSG00000169718	DUS1L	synonymous_SNV	ENSG00000169718:ENST00000306796.5:exon10:c.G1020A:p.P340P,ENSG00000169718:ENST00000354321.7:exon9:c.G1020A:p.P340P
SP0008074	2	12	132632522	C	T	lof	1.018e-05	10.85	NA	NOC4L	ENSG00000184967	missense_variant&splice_region_variant	MODERATE		612819											92.34	ENSG00000184967	NOC4L	nonsynonymous_SNV	ENSG00000184967:ENST00000330579.1:exon6:c.C701T:p.A234V		612819
SP0018301	1	16	1417169	T	TCCCCACAG	lof	1.451e-05	NA	NA	UNKL	ENSG00000059145	frameshift_variant	HIGH		617463										0.098857	64.79	ENSG00000059145	UNKL	frameshift_insertion	ENSG00000059145:ENST00000508903.2:exon14:c.1969_1970insCTGTGGGG:p.D657fs,ENSG00000059145:ENST00000391893.2:exon3:c.457_458insCTGTGGGG:p.D153fs,ENSG00000059145:ENST00000402641.2:exon5:c.466_467insCTGTGGGG:p.D156fs,ENSG00000059145:ENST00000403703.1:exon5:c.466_467insCTGTGGGG:p.D156fs,ENSG00000059145:ENST00000248104.7:exon5:c.457_458insCTGTGGGG:p.D153fs		617463
SP0042629	1	5	151179781	C	T	lof	2.474e-05	24.6	0.614533	G3BP1	ENSG00000145907	missense_variant&splice_region_variant	MODERATE		608431										0.988391	98.51	ENSG00000145907	G3BP1	nonsynonymous_SNV	ENSG00000145907:ENST00000394123.3:exon10:c.C958T:p.R320C,ENSG00000145907:ENST00000543466.1:exon10:c.C412T:p.R138C,ENSG00000145907:ENST00000356245.3:exon10:c.C958T:p.R320C		608431
SP0020473	1	11	865824	C	T	lof	3.539e-05	23	0.0768561	TSPAN4	ENSG00000214063	missense_variant&splice_region_variant	MODERATE		602644										2.52e-06	69.53	ENSG00000214063	TSPAN4	nonsynonymous_SNV	ENSG00000214063:ENST00000397406.1:exon7:c.C563T:p.A188V,ENSG00000214063:ENST00000409543.2:exon6:c.C563T:p.A188V,ENSG00000214063:ENST00000397404.1:exon7:c.C563T:p.A188V,ENSG00000214063:ENST00000525201.1:exon6:c.C371T:p.A124V,ENSG00000214063:ENST00000346501.4:exon5:c.C461T:p.A154V,ENSG00000214063:ENST00000409531.1:exon6:c.C620T:p.A207V,ENSG00000214063:ENST00000397396.1:exon6:c.C371T:p.A124V,ENSG000…		602644											yes
SP0018075	1	6	55929393	CCT	C	lof	0.0004	NA	NA	COL21A1	ENSG00000124749	frameshift_variant	HIGH		610002										1.15e-20	NA	ENSG00000124749	COL21A1	frameshift_deletion	ENSG00000124749:ENST00000244728.5:exon24:c.2153_2154del:p.Q718fs,ENSG00000124749:ENST00000535941.1:exon24:c.2153_2154del:p.Q718fs,ENSG00000124749:ENST00000370808.2:exon8:c.353_354del:p.Q118fs,ENSG00000124749:ENST00000370819.1:exon23:c.2144_2145del:p.Q715fs		610002											yes
SP0001890	1	4	148968201	A	G	lof	0.0006	0.002	0.105882	ARHGAP10	ENSG00000071205	missense_variant&splice_region_variant	MODERATE		609746										1.22e-10	64.72	ENSG00000071205	ARHGAP10	nonsynonymous_SNV	ENSG00000071205:ENST00000414545.2:exon11:c.A973G:p.I325V,ENSG00000071205:ENST00000336498.3:exon20:c.A2026G:p.I676V		609746											yes
SP0051409	2	22	51159932	T	TG	lof	0.0006	NA	NA	SHANK3	ENSG00000251322	frameshift_variant	HIGH	1S	606230			probable	Brain/Cognition	yes	PHELAN-MCDERMID SYNDROME	monoallelic	loss of function	22892527;17173049	0.99984	57.26	ENSG00000251322	SHANK3	frameshift_insertion	ENSG00000251322:ENST00000414786.2:exon21:c.3630dupG:p.L1210fs,ENSG00000251322:ENST00000262795.3:exon22:c.3720dupG:p.L1240fs,ENSG00000251322:ENST00000445220.2:exon21:c.3678dupG:p.L1226fs	1S	606230			probable	Brain/Cognition	yes	PHELAN-MCDERMID SYNDROME	monoallelic	loss of function	22892527;17173049	yes	yes
SP0001367	1	22	51160866	G	T	lof	NA	NA	NA	SHANK3	ENSG00000251322	splice_donor_variant&intron_variant	HIGH	1S	606230			probable	Brain/Cognition	yes	PHELAN-MCDERMID SYNDROME	monoallelic	loss of function	22892527;17173049	0.99984	57.26	ENSG00000251322	SHANK3	splicing	ENSG00000251322:ENST00000262795.3:exon22:c.4652+1G>T,ENSG00000251322:ENST00000414786.2:exon21:c.4562+1G>T,ENSG00000251322:ENST00000445220.2:exon21:c.4610+1G>T	1S	606230			probable	Brain/Cognition	yes	PHELAN-MCDERMID SYNDROME	monoallelic	loss of function	22892527;17173049	yes	yes
SP0036741	2	1	144946624	C	T	lof	NA	NA	NA	PDE4DIP	ENSG00000178104	splice_donor_variant&intron_variant	HIGH		608117											51.63	ENSG00000178104	PDE4DIP	splicing	ENSG00000178104:ENST00000313382.9:exon8:c.834+1G>A,ENSG00000178104:ENST00000369349.3:exon5:c.636+1G>A,ENSG00000178104:ENST00000369351.3:exon5:c.636+1G>A,ENSG00000178104:ENST00000369354.3:exon5:c.636+1G>A,ENSG00000178104:ENST00000369356.4:exon5:c.636+1G>A,ENSG00000178104:ENST00000369359.4:exon8:c.1047+1G>A,ENSG00000178104:ENST00000530740.1:exon8:c.1047+1G>A		608117
SP0047177	1	3	14163416	C	A	lof	NA	4.22	NA	CHCHD4	ENSG00000163528	splice_donor_variant&intron_variant	HIGH		611077										0.144675	79.07	ENSG00000163528	CHCHD4	splicing	ENSG00000163528:ENST00000295767.5:exon2:c.61+1G>T		611077
SP0000117	1	19	57909941	A	ATT	lof	NA	NA	NA	ZNF548	ENSG00000188785	frameshift_variant	HIGH	4											0.0995735	NA;NA	ENSG00000188785;ENSG00000268133	ZNF548;AC003002.4	frameshift_insertion	ENSG00000268133:ENST00000597658.1:exon4:c.295_296insTT:p.I99fs,ENSG00000188785:ENST00000366197.5:exon3:c.286_287insTT:p.I96fs,ENSG00000188785:ENST00000336128.7:exon4:c.322_323insTT:p.I108fs	4
SP0000759	1	14	21871807	A	AT	lof	NA	NA	NA	CHD8	ENSG00000100888	frameshift_variant	HIGH	1S	610528			probable	Brain/Cognition	yes	AUTISM	monoallelic	loss of function	23160955	1	89.89	ENSG00000100888	CHD8	frameshift_insertion	ENSG00000100888:ENST00000399982.2:exon16:c.3322dupA:p.I1108fs,ENSG00000100888:ENST00000557364.1:exon17:c.3322dupA:p.I1108fs,ENSG00000100888:ENST00000430710.3:exon17:c.2485dupA:p.I829fs	1S	610528			probable	Brain/Cognition	yes	AUTISM	monoallelic	loss of function	23160955	yes
SP0000855	1	3	183907213	G	A	lof	NA	40	NA	ABCF3	ENSG00000161204	stop_gained	HIGH												0.00402617	67.55	ENSG00000161204	ABCF3	stopgain	ENSG00000161204:ENST00000429586.2:exon12:c.G1095A:p.W365X,ENSG00000161204:ENST00000292808.5:exon12:c.G1077A:p.W359X
SP0000978	1	11	113210056	AG	A	lof	NA	NA	NA	TTC12	ENSG00000149292	frameshift_variant	HIGH		610732										1.45e-07	36.98	ENSG00000149292	TTC12	frameshift_deletion	ENSG00000149292:ENST00000393020.1:exon10:c.687delG:p.K229fs,ENSG00000149292:ENST00000529221.1:exon10:c.687delG:p.K229fs,ENSG00000149292:ENST00000483239.2:exon9:c.705delG:p.K235fs,ENSG00000149292:ENST00000314756.3:exon10:c.687delG:p.K229fs		610732											yes
SP0001272	1	1	202698891	C	CA	lof	NA	NA	NA	KDM5B	ENSG00000117139	frameshift_variant	HIGH	2	605393	yes		possible	Brain/Cognition	yes	Autism	monoallelic	loss of function	28720891;24307393	5.09e-05	90.95	ENSG00000117139	KDM5B	stopgain	ENSG00000117139:ENST00000367265.3:exon26:c.4440dupT:p.E1481_D1482delinsX,ENSG00000117139:ENST00000367264.2:exon27:c.4548dupT:p.E1517_D1518delinsX	2	605393	yes		possible	Brain/Cognition	yes	Autism	monoallelic	loss of function	28720891;24307393
SP0001272	1	17	19835117	C	T	lof	NA	24.7	NA	AKAP10	ENSG00000108599	splice_donor_variant&intron_variant	HIGH		604694		yes								0.932283	51.34	ENSG00000108599	AKAP10	splicing	ENSG00000108599:ENST00000225737.6:exon10:c.1641+1G>A		604694		yes
SP0001571	1	20	47309210	C	G	lof	NA	32	2.49059	PREX1	ENSG00000124126	missense_variant&splice_region_variant	MODERATE	3	606905										1	65.57	ENSG00000124126	PREX1	nonsynonymous_SNV	ENSG00000124126:ENST00000371941.3:exon8:c.G1036C:p.A346P,ENSG00000124126:ENST00000396220.1:exon8:c.G1036C:p.A346P	3	606905
SP0001740	1	20	49508976	GACCCTTGGGGTCTAAAGCTAAAACA	G	lof	NA	NA	NA	ADNP	ENSG00000101126	frameshift_variant	HIGH	1S	611386	yes		confirmed	Brain/Cognition	yes	MENTAL RETARDATION, AUTOSOMAL DOMINANT, 28	monoallelic	loss of function	24531329	0.998904	95.24	ENSG00000101126	ADNP	frameshift_deletion	ENSG00000101126:ENST00000396032.3:exon4:c.2250_2274del:p.V750fs,ENSG00000101126:ENST00000396029.3:exon5:c.2250_2274del:p.V750fs,ENSG00000101126:ENST00000349014.3:exon4:c.2250_2274del:p.V750fs,ENSG00000101126:ENST00000371602.4:exon3:c.2250_2274del:p.V750fs	1S	611386	yes		confirmed	Brain/Cognition	yes	MENTAL RETARDATION, AUTOSOMAL DOMINANT, 28	monoallelic	loss of function	24531329	yes
SP0001817	2	15	39885308	C	T	lof	NA	40	NA	THBS1	ENSG00000137801	stop_gained	HIGH	4	188060										0.999073	79.95	ENSG00000137801	THBS1	stopgain	ENSG00000137801:ENST00000260356.5:exon18:c.C2875T:p.R959X	4	188060											yes
SP0001931	1	2	234890420	T	G	lof	NA	25.2	0.81646	TRPM8	ENSG00000144481	missense_variant&splice_region_variant	MODERATE		606678										4.74e-15	NA	ENSG00000144481	TRPM8	nonsynonymous_SNV	ENSG00000144481:ENST00000433712.2:exon18:c.T1184G:p.L395R,ENSG00000144481:ENST00000324695.4:exon19:c.T2450G:p.L817R		606678
SP0002090	1	8	87163695	G	A	lof	NA	22.4	0.030172	ATP6V0D2	ENSG00000147614	missense_variant&splice_region_variant	MODERATE												2.37e-08	NA	ENSG00000147614	ATP6V0D2	nonsynonymous_SNV	ENSG00000147614:ENST00000285393.3:exon7:c.G817A:p.V273I
SP0002235	1	2	15618415	T	A	lof	NA	26.2	NA	NBAS	ENSG00000151779	splice_acceptor_variant&intron_variant	HIGH		608025		yes	confirmed			ACUTE LIVER FAILURE (ALF) IN INFANCY AND CHILDHOOD	biallelic	loss of function	26073778	1.89e-25	62.33	ENSG00000151779	NBAS	splicing	ENSG00000151779:ENST00000281513.5:exon13:c.1084-2A>T,ENSG00000151779:ENST00000441750.1:exon13:c.1084-2A>T		608025		yes	confirmed			ACUTE LIVER FAILURE (ALF) IN INFANCY AND CHILDHOOD	biallelic	loss of function	26073778		yes
SP0002235	1	5	127713510	TC	T	lof	NA	NA	NA	FBN2	ENSG00000138829	frameshift_variant	HIGH		612570			confirmed	Skeleton;Ear		CONGENITAL CONTRACTURAL ARACHNODACTYLY	monoallelic	dominant negative	10797416;20799338;8900230;9199560;11281275;9737771;9106527	1	99.4	ENSG00000138829	FBN2	frameshift_deletion	ENSG00000138829:ENST00000508053.1:exon19:c.1783delG:p.D595fs,ENSG00000138829:ENST00000262464.4:exon13:c.1783delG:p.D595fs,ENSG00000138829:ENST00000508989.1:exon12:c.1684delG:p.D562fs		612570			confirmed	Skeleton;Ear		CONGENITAL CONTRACTURAL ARACHNODACTYLY	monoallelic	dominant negative	10797416;20799338;8900230;9199560;11281275;9737771;9106527
SP0002235	1	X	19379535	T	A	lof	NA	23	NA	MAP3K15	ENSG00000180815	splice_acceptor_variant&intron_variant	HIGH		300820										1.01e-28	67.27	ENSG00000180815	MAP3K15	splicing	ENSG00000180815:ENST00000338883.4:exon28:c.3781-2A>T,ENSG00000180815:ENST00000359173.3:exon25:c.2086-2A>T,ENSG00000180815:ENST00000469203.2:exon26:c.3277-2A>T		300820											yes
SP0002305	1	14	74539066	G	C	lof	NA	29.1	0.700213	ALDH6A1	ENSG00000119711	missense_variant&splice_region_variant	MODERATE		603178										1.62e-05	56.46	ENSG00000119711	ALDH6A1	nonsynonymous_SNV	ENSG00000119711:ENST00000350259.4:exon4:c.C188G:p.A63G,ENSG00000119711:ENST00000553458.1:exon4:c.C188G:p.A63G		603178											yes
SP0002657	1	1	235972757	C	T	lof	NA	37	NA	LYST	ENSG00000143669	stop_gained	HIGH		606897		yes	confirmed	Bone Marrow/Immune;Skin;Kidney Renal Tract		CHEDIAK-HIGASHI SYNDROME	biallelic	loss of function	9215680;11857544;10482950;8751863;8896560;9215679	0.999978	35.57	ENSG00000143669	LYST	stopgain	ENSG00000143669:ENST00000389794.3:exon5:c.G1361A:p.W454X,ENSG00000143669:ENST00000389793.2:exon5:c.G1361A:p.W454X,ENSG00000143669:ENST00000536965.1:exon5:c.G1361A:p.W454X		606897		yes	confirmed	Bone Marrow/Immune;Skin;Kidney Renal Tract		CHEDIAK-HIGASHI SYNDROME	biallelic	loss of function	9215680;11857544;10482950;8751863;8896560;9215679
SP0002657	1	4	48116418	A	G	lof	NA	NA	NA	TXK	ENSG00000074966	splice_region_variant&synonymous_variant	LOW		600058										1.25e-07	NA	ENSG00000074966	TXK	synonymous_SNV	ENSG00000074966:ENST00000264316.4:exon2:c.T18C:p.Y6Y		600058
SP0003070	2	6	42227401	G	A	lof	NA	37	NA	TRERF1	ENSG00000124496	stop_gained	HIGH		610322										0.999596	55.66	ENSG00000124496	TRERF1	stopgain	ENSG00000124496:ENST00000340840.2:exon7:c.C1696T:p.Q566X,ENSG00000124496:ENST00000372922.4:exon9:c.C1945T:p.Q649X,ENSG00000124496:ENST00000354325.2:exon7:c.C1696T:p.Q566X,ENSG00000124496:ENST00000541110.1:exon9:c.C2005T:p.Q669X,ENSG00000124496:ENST00000372917.4:exon8:c.C1696T:p.Q566X		610322											yes
SP0003489	2	14	21899097	G	A	lof	NA	36	NA	CHD8	ENSG00000100888	stop_gained	HIGH	1S	610528			probable	Brain/Cognition	yes	AUTISM	monoallelic	loss of function	23160955	1	89.89	ENSG00000100888	CHD8	stopgain	ENSG00000100888:ENST00000399982.2:exon1:c.C706T:p.Q236X,ENSG00000100888:ENST00000557364.1:exon2:c.C706T:p.Q236X	1S	610528			probable	Brain/Cognition	yes	AUTISM	monoallelic	loss of function	23160955	yes	yes
SP0003496	2	13	35615208	C	T	lof	NA	40	NA	NBEA	ENSG00000172915	stop_gained	HIGH	4	604889	yes	yes								1	49.36	ENSG00000172915	NBEA	stopgain	ENSG00000172915:ENST00000310336.4:exon3:c.C433T:p.R145X,ENSG00000172915:ENST00000400445.3:exon2:c.C433T:p.R145X,ENSG00000172915:ENST00000379939.2:exon2:c.C433T:p.R145X,ENSG00000172915:ENST00000540320.1:exon2:c.C433T:p.R145X	4	604889	yes	yes									yes
SP0006235	1	4	187519280	C	T	lof	NA	26.8	NA	FAT1	ENSG00000083857	splice_acceptor_variant&intron_variant	HIGH	4	600976										1.78e-10	99.33	ENSG00000083857	FAT1	splicing	ENSG00000083857:ENST00000441802.2:exon23:c.12104-1G>A	4	600976
SP0006454	1	6	33403084	T	C	lof	NA	24.4	NA	SYNGAP1	ENSG00000197283	splice_donor_variant&intron_variant	HIGH	1S	603384			confirmed	Brain/Cognition	yes	MENTAL RETARDATION AUTOSOMAL DOMINANT TYPE 5	monoallelic	loss of function	21237447;19196676;23141534;23033978;23161826	0.999998	91.77	ENSG00000197283	SYNGAP1	splicing	ENSG00000197283:ENST00000293748.5:exon6:c.663+2T>C,ENSG00000197283:ENST00000418600.2:exon6:c.663+2T>C,ENSG00000197283:ENST00000428982.2:exon4:c.486+2T>C	1S	603384			confirmed	Brain/Cognition	yes	MENTAL RETARDATION AUTOSOMAL DOMINANT TYPE 5	monoallelic	loss of function	21237447;19196676;23141534;23033978;23161826	yes	yes
SP0007002	1	18	31325781	T	TATCC	lof	NA	NA	NA	ASXL3	ENSG00000141431	frameshift_variant	HIGH	1S	615115			probable	Face;Brain/Cognition	yes	BAINBRIDGE-ROPERS SYNDROME	monoallelic	loss of function	23383720	0.999977	45.1	ENSG00000141431	ASXL3	frameshift_insertion	ENSG00000141431:ENST00000269197.5:exon12:c.5969_5970insATCC:p.L1990fs	1S	615115			probable	Face;Brain/Cognition	yes	BAINBRIDGE-ROPERS SYNDROME	monoallelic	loss of function	23383720		yes
SP0007370	1	2	182389965	CAG	C	lof	NA	NA	NA	ITGA4	ENSG00000115232	frameshift_variant	HIGH	5	192975										0.0288517	51.48	ENSG00000115232	ITGA4	frameshift_deletion	ENSG00000115232:ENST00000397033.2:exon21:c.2287_2288del:p.R763fs	5	192975											yes
SP0008074	2	20	37150289	A	AT	lof	NA	NA	NA	RALGAPB	ENSG00000170471	frameshift_variant	HIGH				yes								1	66.37	ENSG00000170471	RALGAPB	frameshift_insertion	ENSG00000170471:ENST00000397040.1:exon10:c.1568dupT:p.I523fs,ENSG00000170471:ENST00000397042.3:exon10:c.1568dupT:p.I523fs,ENSG00000170471:ENST00000397038.1:exon10:c.902dupT:p.I301fs,ENSG00000170471:ENST00000262879.6:exon10:c.1568dupT:p.I523fs				yes
SP0008634	1	16	2816707	C	T	lof	NA	37	NA	SRRM2	ENSG00000167978	stop_gained	HIGH		606032	yes										99.37	ENSG00000167978	SRRM2	stopgain	ENSG00000167978:ENST00000301740.8:exon11:c.C6178T:p.R2060X		606032	yes										yes
SP0009120	1	15	45389513	T	TAG	lof	NA	NA	NA	DUOX2	ENSG00000140279	frameshift_variant	HIGH		606759										1.9e-37	17.71	ENSG00000140279	DUOX2	frameshift_insertion	ENSG00000140279:ENST00000603300.1:exon29:c.3769_3770insCT:p.Y1257fs,ENSG00000140279:ENST00000389039.6:exon29:c.3769_3770insCT:p.Y1257fs		606759											yes
SP0009287	1	13	99354735	T	C	lof	NA	23.1	0.103696	SLC15A1	ENSG00000088386	missense_variant&splice_region_variant	MODERATE		600544										8.69e-08	NA	ENSG00000088386	SLC15A1	nonsynonymous_SNV	ENSG00000088386:ENST00000376503.5:exon18:c.A1465G:p.R489G		600544											yes
SP0009874	1	6	34574337	TG	T	lof	NA	NA	NA	C6orf106	ENSG00000196821	frameshift_variant	HIGH		612217										0.45403	91.52	ENSG00000196821	C6orf106	stopgain	ENSG00000196821:ENST00000374021.1:exon4:c.633delC:p.Y211X,ENSG00000196821:ENST00000374023.3:exon4:c.855delC:p.Y285X,ENSG00000196821:ENST00000374026.3:exon3:c.657delC:p.Y219X		612217											yes
SP0009922	1	19	1085982	G	T	lof	NA	36	NA	HMHA1	ENSG00000180448	stop_gained	HIGH												0.453634	58.05	ENSG00000180448	HMHA1	stopgain	ENSG00000180448:ENST00000586866.1:exon23:c.G3400T:p.E1134X,ENSG00000180448:ENST00000536472.1:exon21:c.G2992T:p.E998X,ENSG00000180448:ENST00000543365.1:exon22:c.G3037T:p.E1013X,ENSG00000180448:ENST00000590214.1:exon23:c.G3469T:p.E1157X,ENSG00000180448:ENST00000539243.2:exon23:c.G3436T:p.E1146X,ENSG00000180448:ENST00000313093.2:exon23:c.G3388T:p.E1130X,ENSG00000180448:ENST00000590577.1:exon13:c.G22…													yes
SP0010081	2	15	72190403	CTG	C	lof	NA	NA	NA	MYO9A	ENSG00000066933	frameshift_variant	HIGH		604875										0.999992	53.52	ENSG00000066933	MYO9A	frameshift_deletion	ENSG00000066933:ENST00000424560.1:exon25:c.4439_4440del:p.T1480fs,ENSG00000066933:ENST00000444904.1:exon24:c.4382_4383del:p.T1461fs,ENSG00000066933:ENST00000564571.1:exon25:c.4439_4440del:p.T1480fs,ENSG00000066933:ENST00000356056.5:exon25:c.4439_4440del:p.T1480fs,ENSG00000066933:ENST00000566885.1:exon23:c.3299_3300del:p.T1100fs		604875
SP0010429	1	3	71101750	GT	G	lof	NA	NA	NA	FOXP1	ENSG00000114861	frameshift_variant	HIGH	2S	605515		yes	confirmed	Brain/Cognition	yes	MENTAL RETARDATION WITH LANGUAGE IMPAIRMENT AND AUTISTIC FEATURES	monoallelic	loss of function	20950788	0.999751	65.51	ENSG00000114861	FOXP1	frameshift_deletion	ENSG00000114861:ENST00000475937.1:exon8:c.447delA:p.K149fs,ENSG00000114861:ENST00000493089.1:exon9:c.447delA:p.K149fs,ENSG00000114861:ENST00000491238.1:exon4:c.453delA:p.K151fs,ENSG00000114861:ENST00000498215.1:exon5:c.447delA:p.K149fs,ENSG00000114861:ENST00000318789.4:exon9:c.447delA:p.K149fs,ENSG00000114861:ENST00000468577.1:exon4:c.447delA:p.K149fs	2S	605515		yes	confirmed	Brain/Cognition	yes	MENTAL RETARDATION WITH LANGUAGE IMPAIRMENT AND AUTISTIC FEATURES	monoallelic	loss of function	20950788	yes
SP0011046	1	14	21896030	G	C	lof	NA	NA	NA	CHD8	ENSG00000100888	splice_region_variant&synonymous_variant	LOW	1S	610528			probable	Brain/Cognition	yes	AUTISM	monoallelic	loss of function	23160955	1	89.89	ENSG00000100888	CHD8	synonymous_SNV	ENSG00000100888:ENST00000399982.2:exon3:c.C1599G:p.L533L,ENSG00000100888:ENST00000557364.1:exon4:c.C1599G:p.L533L,ENSG00000100888:ENST00000430710.3:exon4:c.C762G:p.L254L	1S	610528			probable	Brain/Cognition	yes	AUTISM	monoallelic	loss of function	23160955
SP0012364	2	2	138727786	A	C	lof	NA	NA	NA	HNMT	ENSG00000150540	splice_region_variant&synonymous_variant	LOW		605238										0.0967294	29.03	ENSG00000150540	HNMT	synonymous_SNV	ENSG00000150540:ENST00000329366.4:exon2:c.A189C:p.A63A,ENSG00000150540:ENST00000410115.1:exon3:c.A189C:p.A63A,ENSG00000150540:ENST00000280097.3:exon2:c.A189C:p.A63A		605238
SP0013376	1	14	102675666	AT	A	lof	NA	NA	NA	WDR20	ENSG00000140153	frameshift_variant	HIGH		617741										0.939273	56.51	ENSG00000140153	WDR20	frameshift_deletion	ENSG00000140153:ENST00000335263.5:exon3:c.1160delT:p.I387fs,ENSG00000140153:ENST00000545563.1:exon3:c.641delT:p.I214fs,ENSG00000140153:ENST00000556511.2:exon2:c.977delT:p.I326fs,ENSG00000140153:ENST00000499851.2:exon4:c.389delT:p.I130fs,ENSG00000140153:ENST00000424963.2:exon3:c.788delT:p.I263fs,ENSG00000140153:ENST00000454394.2:exon4:c.1253delT:p.I418fs,ENSG00000140153:ENST00000342702.3:exon3:c.1…		617741
SP0015356	1	2	100210613	CG	C	lof	NA	NA	NA	AFF3	ENSG00000144218	frameshift_variant	HIGH		601464	yes		probable	Skeleton;Brain/Cognition	yes	Skeletal dysplasia with severe neurological disease	monoallelic	all missense/in frame	100000	0.998913	70.01	ENSG00000144218	AFF3	frameshift_deletion	ENSG00000144218:ENST00000409236.2:exon13:c.1509delC:p.D503fs,ENSG00000144218:ENST00000356421.2:exon14:c.1584delC:p.D528fs,ENSG00000144218:ENST00000409579.1:exon15:c.1584delC:p.D528fs,ENSG00000144218:ENST00000317233.4:exon14:c.1509delC:p.D503fs		601464	yes		probable	Skeleton;Brain/Cognition	yes	Skeletal dysplasia with severe neurological disease	monoallelic	all missense/in frame	100000
SP0016671	1	16	842222	A	T	lof	NA	22.7	NA	CHTF18	ENSG00000127586	splice_acceptor_variant&intron_variant	HIGH		613201											82.66	ENSG00000127586	CHTF18	splicing	ENSG00000127586:ENST00000262315.9:exon10:c.1203-2A>T,ENSG00000127586:ENST00000317063.6:exon11:c.1788-2A>T,ENSG00000127586:ENST00000455171.2:exon9:c.1287-2A>T		613201
SP0016887	2	19	761662	A	G	lof	NA	23.1	0.156111	MISP	ENSG00000099812	missense_variant&splice_region_variant	MODERATE		615289										1.95e-10	26.79	ENSG00000099812	MISP	nonsynonymous_SNV	ENSG00000099812:ENST00000215582.6:exon4:c.A1949G:p.E650G		615289											yes
SP0017252	1	1	211451506	G	A	lof	NA	38	NA	RCOR3	ENSG00000117625	stop_gained	HIGH			yes	yes								0.672008	45.68	ENSG00000117625	RCOR3	stopgain	ENSG00000117625:ENST00000367006.4:exon6:c.G564A:p.W188X,ENSG00000117625:ENST00000452621.2:exon6:c.G564A:p.W188X,ENSG00000117625:ENST00000367005.4:exon5:c.G390A:p.W130X,ENSG00000117625:ENST00000419091.2:exon6:c.G564A:p.W188X			yes	yes
SP0017274	1	7	100284305	G	A	lof	NA	35	NA	GIGYF1	ENSG00000146830	stop_gained	HIGH	3	612064										0.978705	82.05	ENSG00000146830	GIGYF1	stopgain	ENSG00000146830:ENST00000275732.5:exon7:c.C661T:p.R221X	3	612064
SP0018301	1	22	21348492	G	T	lof	NA	44	NA	LZTR1	ENSG00000099949	stop_gained	HIGH	3	600574										3.38e-52	88.08	ENSG00000099949	LZTR1	stopgain	ENSG00000099949:ENST00000389355.3:exon13:c.G1492T:p.E498X,ENSG00000099949:ENST00000215739.8:exon14:c.G1549T:p.E517X	3	600574
SP0018345	1	4	184431954	AAC	A	lof	NA	NA	NA	ING2	ENSG00000168556	frameshift_variant	HIGH		604215										0.28338	45.69	ENSG00000168556	ING2	frameshift_deletion	ENSG00000168556:ENST00000302327.3:exon2:c.693_694del:p.E231fs,ENSG00000168556:ENST00000434682.2:exon2:c.573_574del:p.E191fs		604215
SP0018345	1	9	370229	G	C	lof	NA	26.5	NA	DOCK8	ENSG00000107099	splice_acceptor_variant&intron_variant	HIGH	3	611432			confirmed	Bone Marrow/Immune;Brain/Cognition	yes	HYPERIMMUNOGLOBULIN E RECURRENT INFECTION SYNDROME AUTOSOMAL RECESSIVE	biallelic	loss of function	19776401	0.000135434	30.21	ENSG00000107099	DOCK8	splicing	ENSG00000107099:ENST00000382329.1:exon3:c.199-1G>C,ENSG00000107099:ENST00000382331.1:exon3:UTR5,ENSG00000107099:ENST00000432829.2:exon16:c.1594-1G>C,ENSG00000107099:ENST00000453981.1:exon16:c.1798-1G>C,ENSG00000107099:ENST00000469391.1:exon15:c.1594-1G>C	3	611432			confirmed	Bone Marrow/Immune;Brain/Cognition	yes	HYPERIMMUNOGLOBULIN E RECURRENT INFECTION SYNDROME AUTOSOMAL RECESSIVE	biallelic	loss of function	19776401	yes
SP0018758	1	2	178370301	C	T	lof	NA	46	NA	AGPS	ENSG00000018510	stop_gained&splice_region_variant	HIGH		603051			confirmed	Skeleton;Brain/Cognition;Eye	yes	RHIZOMELIC CHONDRODYSPLASIA PUNCTATA TYPE 3	biallelic	uncertain	7807941;11152660	0.998805	80.86	ENSG00000018510	AGPS	stopgain	ENSG00000018510:ENST00000264167.4:exon15:c.C1543T:p.R515X		603051			confirmed	Skeleton;Brain/Cognition;Eye	yes	RHIZOMELIC CHONDRODYSPLASIA PUNCTATA TYPE 3	biallelic	uncertain	7807941;11152660
SP0018758	1	3	49069683	G	A	lof	NA	42	NA	QRICH1	ENSG00000198218	stop_gained	HIGH	4	617387	yes		confirmed	Face;Brain/Cognition	yes	QRICH1 syndrome	monoallelic	loss of function	28692176	0.99607	95.65	ENSG00000198218	QRICH1	stopgain	ENSG00000198218:ENST00000424300.1:exon10:c.C2071T:p.Q691X,ENSG00000198218:ENST00000357496.2:exon10:c.C2071T:p.Q691X,ENSG00000198218:ENST00000395443.2:exon9:c.C2071T:p.Q691X	4	617387	yes		confirmed	Face;Brain/Cognition	yes	QRICH1 syndrome	monoallelic	loss of function	28692176	yes
SP0019186	1	6	71138099	C	A	lof	NA	37	NA	FAM135A	ENSG00000082269	stop_gained	HIGH				yes								0.787126	69.67	ENSG00000082269	FAM135A	stopgain	ENSG00000082269:ENST00000457062.2:exon3:c.C54A:p.Y18X,ENSG00000082269:ENST00000505868.1:exon1:c.C54A:p.Y18X,ENSG00000082269:ENST00000418814.2:exon4:c.C54A:p.Y18X,ENSG00000082269:ENST00000370479.3:exon4:c.C54A:p.Y18X,ENSG00000082269:ENST00000505769.1:exon3:c.C54A:p.Y18X,ENSG00000082269:ENST00000361499.3:exon4:c.C54A:p.Y18X				yes
SP0020685	1	2	110049097	TC	T	lof	NA	NA	NA	SH3RF3	ENSG00000172985	frameshift_variant	HIGH												0.981101	33.86	ENSG00000172985	SH3RF3	frameshift_deletion	ENSG00000172985:ENST00000309415.6:exon6:c.1545delC:p.F515fs
SP0021004	1	19	46289770	GC	G	lof	NA	NA	NA	DMWD	ENSG00000185800	frameshift_variant	HIGH		609857										0.00790211	89.07	ENSG00000185800	DMWD	frameshift_deletion	ENSG00000185800:ENST00000270223.6:exon3:c.983delG:p.G328fs,ENSG00000185800:ENST00000377735.3:exon3:c.983delG:p.G328fs		609857
SP0022360	1	15	65942794	TGAAGA	T	lof	NA	NA	NA	SLC24A1	ENSG00000074621	frameshift_variant	HIGH		603617			possible	Eye		NIGHT BLINDNESS, CONGENITAL STATIONARY, TYPE 1D	biallelic	loss of function	20850105	0.000127201	NA	ENSG00000074621	SLC24A1	frameshift_deletion	ENSG00000074621:ENST00000261892.6:exon7:c.2308_2312del:p.E770fs,ENSG00000074621:ENST00000339868.6:exon6:c.2254_2258del:p.E752fs,ENSG00000074621:ENST00000399033.4:exon6:c.2308_2312del:p.E770fs,ENSG00000074621:ENST00000537259.1:exon8:c.2254_2258del:p.E752fs,ENSG00000074621:ENST00000546330.1:exon5:c.2254_2258del:p.E752fs,ENSG00000074621:ENST00000544319.2:exon3:c.1966_1970del:p.E656fs		603617			possible	Eye		NIGHT BLINDNESS, CONGENITAL STATIONARY, TYPE 1D	biallelic	loss of function	20850105
SP0022360	1	17	46152445	GC	G	lof	NA	NA	NA	CBX1	ENSG00000108468	frameshift_variant	HIGH		604511		yes								0.949843	97.19	ENSG00000108468	CBX1	frameshift_deletion	ENSG00000108468:ENST00000393408.3:exon4:c.335delG:p.G112fs,ENSG00000108468:ENST00000225603.4:exon4:c.335delG:p.G112fs,ENSG00000108468:ENST00000495350.1:exon4:c.335delG:p.G112fs		604511		yes
SP0022437	1	6	44081931	C	CA	lof	NA	NA	NA	MRPL14	ENSG00000180992	frameshift_variant	HIGH		611827										0.036999	65.47	ENSG00000180992	MRPL14	frameshift_insertion	ENSG00000180992:ENST00000372014.3:exon3:c.86dupT:p.L29fs		611827											yes
SP0022582	1	10	16882437	C	T	lof	NA	49	NA	CUBN	ENSG00000107611	stop_gained	HIGH		602997										3.03e-28	24.53	ENSG00000107611	CUBN	stopgain	ENSG00000107611:ENST00000377833.4:exon62:c.G9924A:p.W3308X		602997											yes
SP0023172	2	1	245027102	G	A	lof	NA	35	NA	HNRNPU	ENSG00000153187	stop_gained	HIGH	4S	602869	yes		confirmed	Brain/Cognition	yes	EPILEPTIC ENCEPHALOPATHY	monoallelic	loss of function	23934111	0.999903	99.56	ENSG00000153187	HNRNPU	stopgain	ENSG00000153187:ENST00000283179.9:exon1:c.C508T:p.Q170X,ENSG00000153187:ENST00000444376.2:exon1:c.C508T:p.Q170X	4S	602869	yes		confirmed	Brain/Cognition	yes	EPILEPTIC ENCEPHALOPATHY	monoallelic	loss of function	23934111
SP0026093	2	3	71019886	C	CCTGTAAAGCTGCA	lof	NA	NA	NA	FOXP1	ENSG00000114861	frameshift_variant&splice_region_variant	HIGH	2S	605515		yes	confirmed	Brain/Cognition	yes	MENTAL RETARDATION WITH LANGUAGE IMPAIRMENT AND AUTISTIC FEATURES	monoallelic	loss of function	20950788	0.999751	65.51	ENSG00000114861	FOXP1	splicing	ENSG00000114861:ENST00000318789.4:exon19:c.1722+1->TGCAGCTTTACAG,ENSG00000114861:ENST00000475937.1:exon18:c.1722+1->TGCAGCTTTACAG,ENSG00000114861:ENST00000484350.1:exon14:c.1494+1->TGCAGCTTTACAG,ENSG00000114861:ENST00000491238.1:exon14:c.1728+1->TGCAGCTTTACAG,ENSG00000114861:ENST00000493089.1:exon19:c.1719+1->TGCAGCTTTACAG,ENSG00000114861:ENST00000498215.1:exon15:c.1722+1->TGCAGCTTTACAG	2S	605515		yes	confirmed	Brain/Cognition	yes	MENTAL RETARDATION WITH LANGUAGE IMPAIRMENT AND AUTISTIC FEATURES	monoallelic	loss of function	20950788	yes
SP0026296	1	15	37385901	G	A	lof	NA	39	NA	MEIS2	ENSG00000134138	stop_gained	HIGH		601740	yes									0.994255	85.8	ENSG00000134138	MEIS2	stopgain	ENSG00000134138:ENST00000397620.2:exon6:c.C256T:p.R86X,ENSG00000134138:ENST00000397624.3:exon5:c.C256T:p.R86X,ENSG00000134138:ENST00000340545.5:exon6:c.C481T:p.R161X,ENSG00000134138:ENST00000219869.9:exon5:c.C82T:p.R28X,ENSG00000134138:ENST00000559561.1:exon6:c.C520T:p.R174X,ENSG00000134138:ENST00000559085.1:exon5:c.C481T:p.R161X,ENSG00000134138:ENST00000338564.5:exon7:c.C520T:p.R174X,ENSG0000013…		601740	yes									yes
SP0027448	1	1	42922450	GC	G	lof	NA	NA	NA	PPCS	ENSG00000127125	frameshift_variant	HIGH		609853										0.00353634	36.87	ENSG00000127125	PPCS	frameshift_deletion	ENSG00000127125:ENST00000372560.3:exon1:c.215delC:p.A72fs,ENSG00000127125:ENST00000372561.3:exon1:c.215delC:p.A72fs		609853
SP0027448	1	17	7809304	TTAAG	T	lof	NA	NA	NA	CHD3	ENSG00000170004	frameshift_variant&splice_donor_variant&splice_region_variant&intron_variant	HIGH		602120	yes	yes								1	94.24	ENSG00000170004	CHD3	frameshift_deletion	ENSG00000170004:ENST00000380358.4:exon28:c.4533_4535del:p.1511_1512del,ENSG00000170004:ENST00000358181.4:exon28:c.4356_4358del:p.1452_1453del,ENSG00000170004:ENST00000330494.7:exon28:c.4356_4358del:p.1452_1453del		602120	yes	yes
SP0027605	1	1	208201505	C	A	lof	NA	27.2	NA	PLXNA2	ENSG00000076356	splice_acceptor_variant&intron_variant	HIGH		601054	yes									0.993981	72.8	ENSG00000076356	PLXNA2	splicing	ENSG00000076356:ENST00000367033.3:exon31:c.5439-1G>T		601054	yes										yes
SP0028519	1	7	147914427	C	T	lof	NA	43	NA	CNTNAP2	ENSG00000174469	stop_gained	HIGH	2S	604569		yes	confirmed	Brain/Cognition	yes	CORTICAL DYSPLASIA-FOCAL EPILEPSY SYNDROME	biallelic	loss of function	11568923;19896112;16571880	3.83e-05	50.84	ENSG00000174469	CNTNAP2	stopgain	ENSG00000174469:ENST00000361727.3:exon19:c.C3058T:p.Q1020X,ENSG00000174469:ENST00000538075.1:exon4:c.C235T:p.Q79X	2S	604569		yes	confirmed	Brain/Cognition	yes	CORTICAL DYSPLASIA-FOCAL EPILEPSY SYNDROME	biallelic	loss of function	11568923;19896112;16571880
SP0028603	1	14	77492342	CG	C	lof	NA	NA	NA	IRF2BPL	ENSG00000119669	frameshift_variant	HIGH	2	611720										0.968935	58.76	ENSG00000119669	IRF2BPL	frameshift_deletion	ENSG00000119669:ENST00000238647.3:exon1:c.1793delC:p.P598fs	2	611720											yes
SP0029029	1	5	140811509	G	GA	lof	NA	NA	NA	PCDHGA12	ENSG00000253159	frameshift_variant	HIGH		603059										0.000727679	NA	ENSG00000253159	PCDHGA12	frameshift_insertion	ENSG00000253159:ENST00000252085.3:exon1:c.1184dupA:p.E395fs		603059
SP0030765	1	1	982835	G	A	lof	NA	21.8	NA	AGRN	ENSG00000188157	splice_donor_variant&intron_variant	HIGH		103320										0.173352	96.37	ENSG00000188157	AGRN	splicing	ENSG00000188157:ENST00000379370.2:exon20:c.3516+1G>A		103320											yes
SP0031524	1	16	30976438	T	TC	lof	NA	NA	NA	SETD1A	ENSG00000099381	frameshift_variant	HIGH		611052			probable	Brain/Cognition	yes	INTELLECTUAL DISABILITY	monoallelic	loss of function		0.999996	90.96	ENSG00000099381	SETD1A	frameshift_insertion	ENSG00000099381:ENST00000262519.8:exon7:c.1376dupC:p.S459fs		611052			probable	Brain/Cognition	yes	INTELLECTUAL DISABILITY	monoallelic	loss of function		yes
SP0032712	1	15	72580647	A	G	lof	NA	24.7	NA	CELF6	ENSG00000273025	splice_donor_variant&intron_variant	HIGH	4	612681		yes								0.376807	29.05;NA	ENSG00000140488;ENSG00000273025	CELF6;CELF6	splicing	ENSG00000140488:ENST00000287202.5:exon11:c.1318+2T>C,ENSG00000140488:ENST00000395258.2:exon9:c.979+2T>C,ENSG00000140488:ENST00000539635.1:exon10:c.901+2T>C,ENSG00000140488:ENST00000543764.2:exon9:c.907+2T>C,ENSG00000140488:ENST00000567083.1:exon10:c.1237+2T>C,ENSG00000273025:ENST00000569547.1:exon11:c.1318+2T>C	44	612681;612681		yes;yes
SP0032837	1	19	19004224	C	T	lof	NA	24.3	NA	GDF1	ENSG00000130283	splice_donor_variant&intron_variant	HIGH		602880			possible	Heart/Cardiovasculature/Lymphatic		CONOTRUNCAL HEART MALFORMATIONS	monoallelic	loss of function		0.544924	NA;43.19	ENSG00000130283;ENSG00000223802	GDF1;CERS1	splicing	ENSG00000130283:ENST00000247005.6:exon2:UTR5,ENSG00000223802:ENST00000427170.2:exon2:c.409+1G>A,ENSG00000223802:ENST00000429504.2:exon2:c.409+1G>A,ENSG00000223802:ENST00000542296.2:exon2:c.115+1G>A		602880;606919			possible;	Heart/Cardiovasculature/Lymphatic;		CONOTRUNCAL HEART MALFORMATIONS;	monoallelic;	loss of function;
SP0033400	2	1	43162341	C	CT	lof	NA	NA	NA	YBX1	ENSG00000065978	frameshift_variant	HIGH		154030										0.990641	95.33	ENSG00000065978	YBX1	frameshift_insertion	ENSG00000065978:ENST00000321358.7:exon5:c.384dupT:p.P128fs		154030											yes
SP0033959	1	11	533598	C	CGTTT	lof	NA	NA	NA	HRAS	ENSG00000174775	frameshift_variant	HIGH	4	190020			confirmed	Skin;Face;Brain/Cognition;Heart/Cardiovasculature/Lymphatic	yes	CONGENITAL MYOPATHY WITH EXCESS OF MUSCLE SPINDLES	monoallelic	activating	16443854;18247425;17468812;16835863;18039947;17412879;17054105;16170316;19995790;17056636	0.00794105	70.44	ENSG00000174775	HRAS	frameshift_insertion	ENSG00000174775:ENST00000417302.1:exon4:c.304_305insAAAC:p.R102fs,ENSG00000174775:ENST00000451590.1:exon4:c.304_305insAAAC:p.R102fs,ENSG00000174775:ENST00000397596.2:exon4:c.304_305insAAAC:p.R102fs,ENSG00000174775:ENST00000397594.1:exon3:c.304_305insAAAC:p.R102fs,ENSG00000174775:ENST00000311189.7:exon4:c.304_305insAAAC:p.R102fs	4	190020			confirmed	Skin;Face;Brain/Cognition;Heart/Cardiovasculature/Lymphatic	yes	CONGENITAL MYOPATHY WITH EXCESS OF MUSCLE SPINDLES	monoallelic	activating	16443854;18247425;17468812;16835863;18039947;17412879;17054105;16170316;19995790;17056636	yes
SP0034714	1	4	124323354	C	CA	lof	NA	NA	NA	SPRY1	ENSG00000164056	frameshift_variant	HIGH		602465										4.13e-05	84.49	ENSG00000164056	SPRY1	frameshift_insertion	ENSG00000164056:ENST00000339241.1:exon2:c.608_609insA:p.A203fs,ENSG00000164056:ENST00000394339.2:exon2:c.608_609insA:p.A203fs		602465
SP0034975	1	1	8716308	G	A	lof	NA	36	NA	RERE	ENSG00000142599	stop_gained	HIGH	4S	605226			confirmed	Kidney Renal Tract;Face;Brain/Cognition;Genitalia;Ear;Heart/Cardiovasculature/Lymphatic	yes	Phenocopy of Proximal 1p36 Deletions	monoallelic	loss of function	27087320	0.999996	90.8	ENSG00000142599	RERE	stopgain	ENSG00000142599:ENST00000400907.2:exon1:c.C49T:p.R17X,ENSG00000142599:ENST00000400908.2:exon2:c.C49T:p.R17X,ENSG00000142599:ENST00000337907.3:exon3:c.C49T:p.R17X	4S	605226			confirmed	Kidney Renal Tract;Face;Brain/Cognition;Genitalia;Ear;Heart/Cardiovasculature/Lymphatic	yes	Phenocopy of Proximal 1p36 Deletions	monoallelic	loss of function	27087320		yes
SP0037023	1	2	179474028	G	A	lof	NA	62	NA	TTN	ENSG00000155657	stop_gained	HIGH	4S	188840			possible	Musculature;Heart/Cardiovasculature/Lymphatic		CAUSE OF EARLY-ONSET MYOPATHY WITH FATAL CARDIOMYOPATHY	biallelic	loss of function	17444505	1.21e-32	12.82	ENSG00000155657	TTN	stopgain	ENSG00000155657:ENST00000589042.1:exon273:c.C52009T:p.R17337X,ENSG00000155657:ENST00000591111.1:exon223:c.C47086T:p.R15696X,ENSG00000155657:ENST00000460472.2:exon101:c.C24814T:p.R8272X,ENSG00000155657:ENST00000342992.6:exon222:c.C44305T:p.R14769X,ENSG00000155657:ENST00000342175.6:exon102:c.C25390T:p.R8464X,ENSG00000155657:ENST00000359218.5:exon102:c.C25189T:p.R8397X	4S	188840			possible	Musculature;Heart/Cardiovasculature/Lymphatic		CAUSE OF EARLY-ONSET MYOPATHY WITH FATAL CARDIOMYOPATHY	biallelic	loss of function	17444505
SP0037344	1	3	62355946	AG	A	lof	NA	NA	NA	FEZF2	ENSG00000153266	frameshift_variant	HIGH	4	607414										0.902034	64.4	ENSG00000153266	FEZF2	frameshift_deletion	ENSG00000153266:ENST00000475839.1:exon4:c.1191delC:p.A397fs,ENSG00000153266:ENST00000283268.3:exon5:c.1191delC:p.A397fs,ENSG00000153266:ENST00000486811.1:exon6:c.1191delC:p.A397fs	4	607414
SP0037695	1	11	1472606	AC	A	lof	NA	NA	NA	BRSK2	ENSG00000174672	frameshift_variant	HIGH		609236		yes								0.77957	65.13	ENSG00000174672	BRSK2	frameshift_deletion	ENSG00000174672:ENST00000382179.1:exon15:c.1640delC:p.T547fs,ENSG00000174672:ENST00000308230.5:exon16:c.1568delC:p.T523fs,ENSG00000174672:ENST00000544817.1:exon10:c.587delC:p.T196fs,ENSG00000174672:ENST00000528710.1:exon15:c.1322delC:p.T441fs,ENSG00000174672:ENST00000531197.1:exon15:c.1502delC:p.T501fs,ENSG00000174672:ENST00000528841.1:exon15:c.1502delC:p.T501fs,ENSG00000174672:ENST00000308219.9:…		609236		yes								yes
SP0037822	2	2	166187917	A	T	lof	NA	42	NA	SCN2A	ENSG00000136531	stop_gained	HIGH	1	182390		yes	confirmed	Brain/Cognition	yes	INFANTILE EPILEPTIC ENCEPHALOPATHY	monoallelic	all missense/in frame	23935176;26291284	1	22.65	ENSG00000136531	SCN2A	stopgain	ENSG00000136531:ENST00000375437.2:exon14:c.A2227T:p.K743X,ENSG00000136531:ENST00000357398.3:exon14:c.A2227T:p.K743X,ENSG00000136531:ENST00000283256.6:exon14:c.A2227T:p.K743X,ENSG00000136531:ENST00000375427.2:exon13:c.A2227T:p.K743X	1	182390		yes	confirmed	Brain/Cognition	yes	INFANTILE EPILEPTIC ENCEPHALOPATHY	monoallelic	all missense/in frame	23935176;26291284	yes
SP0039371	1	3	33648243	T	C	lof	NA	22	NA	CLASP2	ENSG00000163539	start_lost	HIGH		605853		yes								0.999948	59	ENSG00000163539	CLASP2	nonsynonymous_SNV	ENSG00000163539:ENST00000399362.4:exon16:c.A1534G:p.M512V,ENSG00000163539:ENST00000359576.5:exon16:c.A1534G:p.M512V,ENSG00000163539:ENST00000480013.1:exon10:c.A835G:p.M279V,ENSG00000163539:ENST00000461133.3:exon10:c.A835G:p.M279V,ENSG00000163539:ENST00000307312.7:exon16:c.A1G:p.M1V,ENSG00000163539:ENST00000333778.6:exon10:c.A865G:p.M289V,ENSG00000163539:ENST00000539981.1:exon11:c.A790G:p.M264V,EN…		605853		yes
SP0039864	2	2	149227521	TCAGA	T	lof	NA	NA	NA	MBD5	ENSG00000204406	frameshift_variant	HIGH	3S	611472	yes	yes	possible	Brain/Cognition	yes	EHMT1-LIKE INTELLECTUAL DISABILITY	monoallelic	loss of function		0.999852	44.22	ENSG00000204406	MBD5	frameshift_deletion	ENSG00000204406:ENST00000404807.1:exon4:c.2010_2013del:p.L670fs,ENSG00000204406:ENST00000407073.1:exon9:c.2010_2013del:p.L670fs	3S	611472	yes	yes	possible	Brain/Cognition	yes	EHMT1-LIKE INTELLECTUAL DISABILITY	monoallelic	loss of function		yes
SP0040236	1	8	80831329	CG	C	lof	NA	NA	NA	MRPS28	ENSG00000147586	frameshift_variant	HIGH		611990										0.00035548	57.45	ENSG00000147586	MRPS28	frameshift_deletion	ENSG00000147586:ENST00000521434.1:exon4:c.263delC:p.T88fs,ENSG00000147586:ENST00000276585.4:exon3:c.449delC:p.T150fs		611990
SP0041645	1	2	157186006	GC	G	lof	NA	NA	NA	NR4A2	ENSG00000153234	frameshift_variant	HIGH		601828										0.991433	44.31	ENSG00000153234	NR4A2	frameshift_deletion	ENSG00000153234:ENST00000409572.1:exon3:c.692delG:p.G231fs,ENSG00000153234:ENST00000426264.1:exon3:c.503delG:p.G168fs,ENSG00000153234:ENST00000539077.1:exon2:c.725delG:p.G242fs,ENSG00000153234:ENST00000429376.1:exon2:c.503delG:p.G168fs,ENSG00000153234:ENST00000339562.4:exon3:c.692delG:p.G231fs,ENSG00000153234:ENST00000409108.2:exon2:c.692delG:p.G231fs		601828
SP0041946	1	20	49575450	TG	T	lof	NA	NA	NA	MOCS3	ENSG00000124217	frameshift_variant	HIGH		609277										1.14e-05	45.69	ENSG00000124217	MOCS3	frameshift_deletion	ENSG00000124217:ENST00000244051.1:exon1:c.72delG:p.L24fs		609277
SP0042217	1	11	1466523	G	A	lof	NA	22.6	NA	BRSK2	ENSG00000174672	splice_acceptor_variant&intron_variant	HIGH		609236		yes								0.77957	65.13	ENSG00000174672	BRSK2	splicing	ENSG00000174672:ENST00000308219.9:exon10:c.813-1G>A,ENSG00000174672:ENST00000308230.5:exon10:c.813-1G>A,ENSG00000174672:ENST00000382179.1:exon10:c.951-1G>A,ENSG00000174672:ENST00000526678.1:exon10:c.813-1G>A,ENSG00000174672:ENST00000528710.1:exon10:c.633-1G>A,ENSG00000174672:ENST00000528841.1:exon10:c.813-1G>A,ENSG00000174672:ENST00000531197.1:exon10:c.813-1G>A,ENSG00000174672:ENST00000544817.1:e…		609236		yes								yes
SP0042394	1	1	151378053	CCT	C	lof	NA	NA	NA	POGZ	ENSG00000143442	frameshift_variant	HIGH	1S	614787	yes	yes	confirmed	Brain/Cognition	yes	INTELLECTUAL DISABILITY	monoallelic	loss of function	25533962;26942287	0.999999	81.35	ENSG00000143442	POGZ	frameshift_deletion	ENSG00000143442:ENST00000531094.1:exon18:c.3270_3271del:p.T1090fs,ENSG00000143442:ENST00000540984.1:exon13:c.1542_1543del:p.T514fs,ENSG00000143442:ENST00000491586.1:exon18:c.3324_3325del:p.T1108fs,ENSG00000143442:ENST00000368863.2:exon17:c.3171_3172del:p.T1057fs,ENSG00000143442:ENST00000271715.2:exon19:c.3456_3457del:p.T1152fs,ENSG00000143442:ENST00000392723.1:exon17:c.3297_3298del:p.T1099fs,ENSG…	1S	614787	yes	yes	confirmed	Brain/Cognition	yes	INTELLECTUAL DISABILITY	monoallelic	loss of function	25533962;26942287	yes
SP0043623	1	5	176005366	G	A	lof	NA	NA	NA	CDHR2	ENSG00000074276	splice_region_variant&synonymous_variant	LOW												6.37e-10	23.93	ENSG00000074276	CDHR2	synonymous_SNV	ENSG00000074276:ENST00000506348.1:exon15:c.G1575A:p.G525G,ENSG00000074276:ENST00000261944.5:exon16:c.G1575A:p.G525G,ENSG00000074276:ENST00000510636.1:exon16:c.G1575A:p.G525G
SP0043850	1	7	154585859	C	T	lof	NA	40	NA	DPP6	ENSG00000130226	stop_gained	HIGH	4	126141		yes								0.967691	37.8	ENSG00000130226	DPP6	stopgain	ENSG00000130226:ENST00000427557.1:exon9:c.C886T:p.Q296X,ENSG00000130226:ENST00000404039.1:exon11:c.C1015T:p.Q339X,ENSG00000130226:ENST00000377770.3:exon11:c.C1207T:p.Q403X,ENSG00000130226:ENST00000332007.3:exon11:c.C1021T:p.Q341X	4	126141		yes								yes
SP0045640	1	15	93540530	G	A	lof	NA	39	NA	CHD2	ENSG00000173575	stop_gained	HIGH	1S	602119		yes	confirmed	Brain/Cognition	yes	EPILEPTIC ENCEPHALOPATHY	monoallelic	loss of function	23708187	1	68.32	ENSG00000173575	CHD2	stopgain	ENSG00000173575:ENST00000557381.1:exon30:c.G3782A:p.W1261X,ENSG00000173575:ENST00000394196.4:exon30:c.G3782A:p.W1261X	1S	602119		yes	confirmed	Brain/Cognition	yes	EPILEPTIC ENCEPHALOPATHY	monoallelic	loss of function	23708187	yes
SP0045640	1	17	33310570	A	C	lof	NA	NA	NA	LIG3	ENSG00000005156	splice_region_variant&synonymous_variant	LOW		600940	yes									2.83e-06	88.72	ENSG00000005156	LIG3	synonymous_SNV	ENSG00000005156:ENST00000262327.5:exon2:c.A546C:p.A182A,ENSG00000005156:ENST00000378526.4:exon2:c.A546C:p.A182A		600940	yes
SP0045640	1	18	72244102	A	C	lof	NA	21.7	NA	CNDP1	ENSG00000150656	splice_acceptor_variant&intron_variant	HIGH		609064		yes								1.91e-05	14.87	ENSG00000150656	CNDP1	splicing	ENSG00000150656:ENST00000358821.3:exon8:c.842-2A>C,ENSG00000150656:ENST00000582365.1:exon7:c.713-2A>C		609064		yes
SP0028519	1	1	12183819	C	T	mis	0	19.96	NA	TNFRSF8	ENSG00000120949	missense_variant	MODERATE		153243										0.845965	NA	ENSG00000120949	TNFRSF8	nonsynonymous_SNV	ENSG00000120949:ENST00000417814.2:exon9:c.C755T:p.T252M,ENSG00000120949:ENST00000263932.2:exon10:c.C1088T:p.T363M		153243
SP0003228	2	19	41060209	G	A	mis	0	23.5	NA	SPTBN4	ENSG00000160460	missense_variant	MODERATE		606214		yes									18.58	ENSG00000160460	SPTBN4	nonsynonymous_SNV	ENSG00000160460:ENST00000392025.1:exon7:c.G1060A:p.E354K,ENSG00000160460:ENST00000352632.3:exon23:c.G4831A:p.E1611K,ENSG00000160460:ENST00000338932.3:exon23:c.G4831A:p.E1611K,ENSG00000160460:ENST00000598249.1:exon23:c.G4831A:p.E1611K,ENSG00000160460:ENST00000595535.1:exon23:c.G4831A:p.E1611K,ENSG00000160460:ENST00000392023.1:exon6:c.G859A:p.E287K		606214		yes
SP0001367	1	3	9055457	A	G	mis	8.237e-06	24	1.27517	SRGAP3	ENSG00000196220	missense_variant	MODERATE	4	606525		yes	possible	Brain/Cognition	yes	SLIT-ROBO RHO GTPASE-ACTIVATING PROTEIN 3	monoallelic	loss of function	12195014	0.999998	89.64	ENSG00000196220	SRGAP3	nonsynonymous_SNV	ENSG00000196220:ENST00000383836.3:exon16:c.T1883C:p.I628T,ENSG00000196220:ENST00000360413.3:exon16:c.T1811C:p.I604T	4	606525		yes	possible	Brain/Cognition	yes	SLIT-ROBO RHO GTPASE-ACTIVATING PROTEIN 3	monoallelic	loss of function	12195014
SP0026093	2	1	45101709	G	A	mis	8.239e-06	18.78	0.95244	RNF220	ENSG00000187147	missense_variant	MODERATE		616136										0.999278	85.47	ENSG00000187147	RNF220	nonsynonymous_SNV	ENSG00000187147:ENST00000372247.2:exon7:c.G1001A:p.G334D,ENSG00000187147:ENST00000355387.2:exon8:c.G1001A:p.G334D,ENSG00000187147:ENST00000443020.2:exon7:c.G362A:p.G121D,ENSG00000187147:ENST00000361799.2:exon8:c.G1001A:p.G334D		616136
SP0020403	2	16	3820881	G	A	mis	8.24e-06	23.6	NA	CREBBP	ENSG00000005339	missense_variant	MODERATE	5	600140	yes		confirmed	Brain/Cognition	yes	CREBBP intellectual disability without typical RTS features	monoallelic	loss of function	27311832	1	85.43	ENSG00000005339	CREBBP	nonsynonymous_SNV	ENSG00000005339:ENST00000262367.5:exon14:c.C2570T:p.P857L,ENSG00000005339:ENST00000382070.3:exon13:c.C2456T:p.P819L	5	600140	yes		confirmed	Brain/Cognition	yes	CREBBP intellectual disability without typical RTS features	monoallelic	loss of function	27311832	yes
SP0007556	1	21	35258603	C	T	mis	8.243e-06	34	2.02718	ITSN1	ENSG00000205726	missense_variant	MODERATE		602442		yes								1	99.23	ENSG00000205726	ITSN1	nonsynonymous_SNV	ENSG00000205726:ENST00000381285.4:exon39:c.C4856T:p.P1619L,ENSG00000205726:ENST00000399367.3:exon38:c.C4841T:p.P1614L,ENSG00000205726:ENST00000381318.3:exon39:c.C4856T:p.P1619L,ENSG00000205726:ENST00000437442.2:exon36:c.C4673T:p.P1558L		602442		yes									yes
SP0024711	2	5	129015502	T	C	mis	8.245e-06	27.7	0.786078	ADAMTS19	ENSG00000145808	missense_variant	MODERATE		607513										0.951959	38.31	ENSG00000145808	ADAMTS19	nonsynonymous_SNV	ENSG00000145808:ENST00000274487.4:exon17:c.T2534C:p.I845T		607513
SP0017106	1	7	103014907	G	A	mis	8.247e-06	9.034	0.117641	SLC26A5	ENSG00000170615	missense_variant	MODERATE		604943		yes								0.00137556	16.35	ENSG00000170615	SLC26A5	nonsynonymous_SNV	ENSG00000170615:ENST00000393730.1:exon18:c.C2078T:p.S693L,ENSG00000170615:ENST00000354356.4:exon17:c.C473T:p.S158L,ENSG00000170615:ENST00000306312.3:exon20:c.C2174T:p.S725L,ENSG00000170615:ENST00000393729.1:exon18:c.C2063T:p.S688L,ENSG00000170615:ENST00000432958.2:exon19:c.C2078T:p.S693L,ENSG00000170615:ENST00000393723.1:exon17:c.C2084T:p.S695L,ENSG00000170615:ENST00000393727.1:exon18:c.C2180T:p.…		604943		yes
SP0021852	1	16	3433002	G	T	mis	8.249e-06	8.117	0.0168118	ZSCAN32	ENSG00000140987	missense_variant	MODERATE												1.16e-05	NA	ENSG00000140987	ZSCAN32	nonsynonymous_SNV	ENSG00000140987:ENST00000396852.4:exon7:c.C1944A:p.F648L,ENSG00000140987:ENST00000396846.3:exon6:c.C1944A:p.F648L,ENSG00000140987:ENST00000439568.2:exon3:c.C1077A:p.F359L,ENSG00000140987:ENST00000304926.3:exon6:c.C1308A:p.F436L
SP0018345	1	9	368183	C	G	mis	8.256e-06	1.547	NA	DOCK8	ENSG00000107099	missense_variant	MODERATE	3	611432			confirmed	Bone Marrow/Immune;Brain/Cognition	yes	HYPERIMMUNOGLOBULIN E RECURRENT INFECTION SYNDROME AUTOSOMAL RECESSIVE	biallelic	loss of function	19776401	0.000135434	30.21	ENSG00000107099	DOCK8	nonsynonymous_SNV	ENSG00000107099:ENST00000382329.1:exon2:c.C81G:p.H27Q	3	611432			confirmed	Bone Marrow/Immune;Brain/Cognition	yes	HYPERIMMUNOGLOBULIN E RECURRENT INFECTION SYNDROME AUTOSOMAL RECESSIVE	biallelic	loss of function	19776401		yes
SP0022437	1	4	946213	G	T	mis	8.256e-06	25.5	0.802679	TMEM175	ENSG00000127419	missense_variant	MODERATE		616660		yes								0.00043963	56.03	ENSG00000127419	TMEM175	nonsynonymous_SNV	ENSG00000127419:ENST00000264771.4:exon7:c.G437T:p.C146F,ENSG00000127419:ENST00000508204.1:exon5:c.G191T:p.C64F,ENSG00000127419:ENST00000515740.1:exon5:c.G89T:p.C30F		616660		yes									yes
SP0006651	1	21	45050296	T	C	mis	8.266e-06	23.8	0.177807	HSF2BP	ENSG00000160207	missense_variant	MODERATE		604554										6.37e-10	13.16	ENSG00000160207	HSF2BP	nonsynonymous_SNV	ENSG00000160207:ENST00000542962.1:exon4:c.A256G:p.M86V,ENSG00000160207:ENST00000291560.2:exon6:c.A481G:p.M161V		604554
SP0015507	1	5	171520738	C	T	mis	8.267e-06	24	1.10883	STK10	ENSG00000072786	missense_variant	MODERATE		603919										1.5e-07	43.7	ENSG00000072786	STK10	nonsynonymous_SNV	ENSG00000072786:ENST00000176763.5:exon9:c.G1232A:p.R411Q		603919
SP0004280	1	18	21331038	A	G	mis	8.281e-06	27	NA	LAMA3	ENSG00000053747	missense_variant	MODERATE		600805										4.41e-24	17.35	ENSG00000053747	LAMA3	nonsynonymous_SNV	ENSG00000053747:ENST00000313654.9:exon5:c.A841G:p.T281A,ENSG00000053747:ENST00000399516.3:exon5:c.A841G:p.T281A		600805
SP0001272	1	2	63176110	G	A	mis	8.287e-06	4.446	0.174241	EHBP1	ENSG00000115504	missense_variant	MODERATE		609922	yes	yes								0.999749	72.58	ENSG00000115504	EHBP1	nonsynonymous_SNV	ENSG00000115504:ENST00000263991.5:exon14:c.G2234A:p.C745Y,ENSG00000115504:ENST00000405015.3:exon13:c.G2129A:p.C710Y,ENSG00000115504:ENST00000354487.3:exon13:c.G2129A:p.C710Y,ENSG00000115504:ENST00000405289.1:exon12:c.G2129A:p.C710Y,ENSG00000115504:ENST00000431489.1:exon13:c.G2129A:p.C710Y		609922	yes	yes
SP0000607	1	1	152084291	C	T	mis	8.288e-06	9.799	NA	TCHH	ENSG00000159450	missense_variant	MODERATE		190370										3.87e-23	20.5	ENSG00000159450	TCHH	nonsynonymous_SNV	ENSG00000159450:ENST00000368804.1:exon2:c.G1402A:p.E468K		190370											yes
SP0026334	1	19	15586538	G	A	mis	8.298e-06	24.3	0.292084	PGLYRP2	ENSG00000161031	missense_variant	MODERATE	5	608199										1.33e-08	13.99	ENSG00000161031	PGLYRP2	nonsynonymous_SNV	ENSG00000161031:ENST00000292609.4:exon2:c.C943T:p.R315C,ENSG00000161031:ENST00000340880.4:exon2:c.C943T:p.R315C	5	608199
SP0028464	1	6	26285687	C	G	mis	8.314e-06	9.443	0.105882	HIST1H4H	ENSG00000158406	missense_variant	MODERATE		602828										0.00879033	20.99	ENSG00000158406	HIST1H4H	nonsynonymous_SNV	ENSG00000158406:ENST00000289352.1:exon1:c.G41C:p.G14A,ENSG00000158406:ENST00000377727.1:exon1:c.G41C:p.G14A		602828											yes
SP0026711	1	17	18155412	C	T	mis	8.331e-06	8.232	0.270304	FLII	ENSG00000177731	missense_variant	MODERATE		600362										3.31e-06	90.37	ENSG00000177731	FLII	nonsynonymous_SNV	ENSG00000177731:ENST00000379450.4:exon10:c.G892A:p.A298T,ENSG00000177731:ENST00000327031.4:exon11:c.G1147A:p.A383T,ENSG00000177731:ENST00000545457.2:exon10:c.G985A:p.A329T,ENSG00000177731:ENST00000578558.1:exon11:c.G1147A:p.A383T,ENSG00000177731:ENST00000579294.1:exon11:c.G1114A:p.A372T		600362
SP0034444	1	19	7709578	G	A	mis	8.358e-06	5.649	0.236135	STXBP2	ENSG00000076944	missense_variant	MODERATE		601717										7.76e-05	67.3	ENSG00000076944	STXBP2	nonsynonymous_SNV	ENSG00000076944:ENST00000441779.2:exon14:c.G1219A:p.A407T,ENSG00000076944:ENST00000414284.2:exon14:c.G1177A:p.A393T,ENSG00000076944:ENST00000221283.5:exon14:c.G1186A:p.A396T		601717
SP0014959	2	19	1807172	C	T	mis	8.358e-06	27	0.438773	ATP8B3	ENSG00000130270	missense_variant	MODERATE		605866										9.19e-22	30.89	ENSG00000130270	ATP8B3	nonsynonymous_SNV	ENSG00000130270:ENST00000525591.1:exon6:c.G451A:p.D151N,ENSG00000130270:ENST00000526092.2:exon6:c.G451A:p.D151N,ENSG00000130270:ENST00000539485.1:exon6:c.G610A:p.D204N,ENSG00000130270:ENST00000310127.6:exon6:c.G610A:p.D204N		605866											yes
SP0028603	1	15	69011138	G	A	mis	8.437e-06	33	1.76036	CORO2B	ENSG00000103647	missense_variant	MODERATE		605002		yes								0.779054	62.55	ENSG00000103647	CORO2B	nonsynonymous_SNV	ENSG00000103647:ENST00000261861.5:exon9:c.G1054A:p.V352M,ENSG00000103647:ENST00000543950.1:exon9:c.G1054A:p.V352M,ENSG00000103647:ENST00000540068.1:exon9:c.G1054A:p.V352M,ENSG00000103647:ENST00000566799.1:exon9:c.G1069A:p.V357M		605002		yes									yes
SP0001494	1	14	23524818	G	A	mis	8.566e-06	11.07	0.581323	CDH24	ENSG00000139880	missense_variant	MODERATE				yes								6.7e-05	83.43	ENSG00000139880	CDH24	nonsynonymous_SNV	ENSG00000139880:ENST00000267383.5:exon1:c.C125T:p.T42I,ENSG00000139880:ENST00000397359.3:exon2:c.C125T:p.T42I,ENSG00000139880:ENST00000487137.2:exon2:c.C125T:p.T42I,ENSG00000139880:ENST00000554034.1:exon1:c.C125T:p.T42I				yes
SP0007102	1	7	73731910	C	T	mis	8.999e-06	34	2.00703	CLIP2	ENSG00000106665	missense_variant	MODERATE		603432		yes								0.999882	78.16	ENSG00000106665	CLIP2	nonsynonymous_SNV	ENSG00000106665:ENST00000361545.5:exon2:c.C34T:p.R12C,ENSG00000106665:ENST00000395060.1:exon1:c.C34T:p.R12C,ENSG00000106665:ENST00000223398.6:exon2:c.C34T:p.R12C		603432		yes
SP0007188	1	9	33922728	G	A	mis	9.058e-06	24.1	0.0665839	UBAP2	ENSG00000137073	missense_variant	MODERATE			yes									0.989509	97.61	ENSG00000137073	UBAP2	nonsynonymous_SNV	ENSG00000137073:ENST00000449054.1:exon28:c.C3221T:p.P1074L,ENSG00000137073:ENST00000379235.1:exon9:c.C938T:p.P313L,ENSG00000137073:ENST00000539807.1:exon22:c.C2486T:p.P829L,ENSG00000137073:ENST00000379238.1:exon28:c.C3221T:p.P1074L,ENSG00000137073:ENST00000379239.4:exon24:c.C2420T:p.P807L,ENSG00000137073:ENST00000360802.1:exon28:c.C3221T:p.P1074L			yes										yes
SP0023136	2	2	42720400	C	T	mis	9.091e-06	27.8	2.3809	KCNG3	ENSG00000171126	missense_variant	MODERATE		606767										0.0405974	15.82	ENSG00000171126	KCNG3	nonsynonymous_SNV	ENSG00000171126:ENST00000394973.4:exon1:c.G242A:p.G81D,ENSG00000171126:ENST00000306078.1:exon1:c.G242A:p.G81D		606767
SP0033661	1	7	100028144	A	G	mis	9.39e-06	24.8	1.77166	MEPCE	ENSG00000146834	missense_variant	MODERATE		611478										0.996809	76.51	ENSG00000146834	MEPCE	nonsynonymous_SNV	ENSG00000146834:ENST00000310512.2:exon1:c.A503G:p.K168R		611478											yes
SP0017274	1	11	64003410	C	T	mis	9.626e-06	33	0.186851	VEGFB	ENSG00000173511	missense_variant	MODERATE		601398										1.52e-06	83.42	ENSG00000173511	VEGFB	nonsynonymous_SNV	ENSG00000173511:ENST00000309422.2:exon3:c.C229T:p.R77C,ENSG00000173511:ENST00000426086.2:exon3:c.C229T:p.R77C		601398
SP0001272	1	14	102323179	G	A	mis	1.647e-05	26.8	1.33723	PPP2R5C	ENSG00000078304	missense_variant	MODERATE		601645										0.997673	81.72	ENSG00000078304	PPP2R5C	nonsynonymous_SNV	ENSG00000078304:ENST00000328724.5:exon4:c.G416A:p.R139Q,ENSG00000078304:ENST00000557095.1:exon2:c.G251A:p.R84Q,ENSG00000078304:ENST00000422945.2:exon4:c.G344A:p.R115Q,ENSG00000078304:ENST00000334743.5:exon2:c.G251A:p.R84Q,ENSG00000078304:ENST00000445439.3:exon2:c.G251A:p.R84Q,ENSG00000078304:ENST00000350249.3:exon2:c.G251A:p.R84Q		601645
SP0009898	1	3	27161295	T	C	mis	1.649e-05	0.001	NA	NEK10	ENSG00000163491	missense_variant	MODERATE												0.000236569	12.35	ENSG00000163491	NEK10	nonsynonymous_SNV	ENSG00000163491:ENST00000429845.2:exon36:c.A3317G:p.H1106R,ENSG00000163491:ENST00000383771.4:exon13:c.A1223G:p.H408R,ENSG00000163491:ENST00000295720.6:exon14:c.A1253G:p.H418R,ENSG00000163491:ENST00000383770.3:exon12:c.A1082G:p.H361R
SP0011385	1	13	101763488	C	T	mis	1.649e-05	32	0.940633	NALCN	ENSG00000102452	missense_variant	MODERATE		611549		yes	confirmed	Skeleton;Brain/Cognition	yes	SEVERE HYPOTONIA, SPEECH IMPAIRMENT, AND COGNITIVE DELAY	biallelic	loss of function	24075186	0.000169004	27.69	ENSG00000102452	NALCN	nonsynonymous_SNV	ENSG00000102452:ENST00000251127.6:exon19:c.G2282A:p.R761H		611549		yes	confirmed	Skeleton;Brain/Cognition	yes	SEVERE HYPOTONIA, SPEECH IMPAIRMENT, AND COGNITIVE DELAY	biallelic	loss of function	24075186
SP0007121	1	19	1418211	C	T	mis	1.653e-05	27.5	1.65273	DAZAP1	ENSG00000071626	missense_variant	MODERATE		607430										0.999571	94.09	ENSG00000071626	DAZAP1	nonsynonymous_SNV	ENSG00000071626:ENST00000233078.4:exon3:c.C79T:p.R27C,ENSG00000071626:ENST00000336761.6:exon3:c.C79T:p.R27C		607430											yes
SP0005166	1	21	35144452	G	A	mis	1.655e-05	26.8	0.437108	ITSN1	ENSG00000205726	missense_variant	MODERATE		602442		yes								1	99.23	ENSG00000205726	ITSN1	nonsynonymous_SNV	ENSG00000205726:ENST00000399349.1:exon12:c.G1130A:p.R377H,ENSG00000205726:ENST00000381291.4:exon12:c.G1130A:p.R377H,ENSG00000205726:ENST00000399326.3:exon11:c.G1130A:p.R377H,ENSG00000205726:ENST00000399352.1:exon12:c.G1130A:p.R377H,ENSG00000205726:ENST00000379960.5:exon11:c.G1130A:p.R377H,ENSG00000205726:ENST00000381285.4:exon12:c.G1130A:p.R377H,ENSG00000205726:ENST00000399353.1:exon12:c.G1019A:p…		602442		yes
SP0001207	1	5	171765971	G	A	mis	1.656e-05	0.249	0.144358	SH3PXD2B	ENSG00000174705	missense_variant	MODERATE		613293	yes		confirmed	Skeleton;Eye;Heart/Cardiovasculature/Lymphatic		FRANK-TER HAAR SYNDROME	biallelic	loss of function	20137777;15523657;7158646	0.0185368	85.01	ENSG00000174705	SH3PXD2B	nonsynonymous_SNV	ENSG00000174705:ENST00000311601.5:exon13:c.C2138T:p.T713M		613293	yes		confirmed	Skeleton;Eye;Heart/Cardiovasculature/Lymphatic		FRANK-TER HAAR SYNDROME	biallelic	loss of function	20137777;15523657;7158646
SP0020624	1	2	179425733	T	G	mis	1.657e-05	18.46	NA	TTN	ENSG00000155657	missense_variant	MODERATE	4S	188840			possible	Musculature;Heart/Cardiovasculature/Lymphatic		CAUSE OF EARLY-ONSET MYOPATHY WITH FATAL CARDIOMYOPATHY	biallelic	loss of function	17444505	1.21e-32	12.82	ENSG00000155657	TTN	nonsynonymous_SNV	ENSG00000155657:ENST00000589042.1:exon326:c.A85126C:p.K28376Q,ENSG00000155657:ENST00000591111.1:exon276:c.A80203C:p.K26735Q,ENSG00000155657:ENST00000460472.2:exon154:c.A57931C:p.K19311Q,ENSG00000155657:ENST00000342992.6:exon275:c.A77422C:p.K25808Q,ENSG00000155657:ENST00000342175.6:exon155:c.A58507C:p.K19503Q,ENSG00000155657:ENST00000359218.5:exon155:c.A58306C:p.K19436Q	4S	188840			possible	Musculature;Heart/Cardiovasculature/Lymphatic		CAUSE OF EARLY-ONSET MYOPATHY WITH FATAL CARDIOMYOPATHY	biallelic	loss of function	17444505
SP0006651	1	1	200956014	G	A	mis	1.657e-05	28.2	1.43972	KIF21B	ENSG00000116852	missense_variant	MODERATE		608322	yes									0.999414	81.47	ENSG00000116852	KIF21B	nonsynonymous_SNV	ENSG00000116852:ENST00000332129.2:exon26:c.C3647T:p.P1216L,ENSG00000116852:ENST00000422435.2:exon26:c.C3647T:p.P1216L,ENSG00000116852:ENST00000461742.2:exon26:c.C3647T:p.P1216L,ENSG00000116852:ENST00000360529.5:exon26:c.C3647T:p.P1216L		608322	yes
SP0029586	2	12	121881901	C	T	mis	1.658e-05	0.013	0.454069	KDM2B	ENSG00000089094	missense_variant	MODERATE		609078	yes	yes								0.999786	68.51	ENSG00000089094	KDM2B	nonsynonymous_SNV	ENSG00000089094:ENST00000542973.1:exon6:c.G469A:p.G157S,ENSG00000089094:ENST00000377069.4:exon16:c.G2272A:p.G758S,ENSG00000089094:ENST00000377071.4:exon16:c.G2365A:p.G789S		609078	yes	yes									yes
SP0001571	1	7	23221735	C	T	mis	1.659e-05	35	0.250961	NUPL2	ENSG00000136243	missense_variant	MODERATE												3.67e-05	53.21	ENSG00000136243	NUPL2	nonsynonymous_SNV	ENSG00000136243:ENST00000410002.3:exon1:c.C31T:p.R11W,ENSG00000136243:ENST00000258742.5:exon1:c.C31T:p.R11W
SP0011734	1	1	152082220	G	T	mis	1.661e-05	2.824	NA	TCHH	ENSG00000159450	missense_variant	MODERATE		190370										3.87e-23	20.5	ENSG00000159450	TCHH	nonsynonymous_SNV	ENSG00000159450:ENST00000368804.1:exon2:c.C3473A:p.P1158Q		190370
SP0023136	2	19	5832022	G	A	mis	1.661e-05	25.1	0.880261	FUT6	ENSG00000156413	missense_variant	MODERATE		136836										0.02213	NA	ENSG00000156413	FUT6	nonsynonymous_SNV	ENSG00000156413:ENST00000524754.1:exon3:c.C557T:p.S186L,ENSG00000156413:ENST00000592563.1:exon1:c.C557T:p.S186L,ENSG00000156413:ENST00000527106.1:exon4:c.C557T:p.S186L,ENSG00000156413:ENST00000318336.4:exon3:c.C557T:p.S186L,ENSG00000156413:ENST00000286955.5:exon2:c.C557T:p.S186L		136836											yes
SP0020347	1	17	37824837	C	T	mis	1.663e-05	27	0.323811	PNMT	ENSG00000141744	missense_variant	MODERATE		171190										0.00075382	NA	ENSG00000141744	PNMT	nonsynonymous_SNV	ENSG00000141744:ENST00000581428.1:exon1:c.C109T:p.R37C,ENSG00000141744:ENST00000269582.2:exon1:c.C109T:p.R37C		171190
SP0031728	1	15	65681184	G	A	mis	1.669e-05	27.6	0.991198	IGDCC4	ENSG00000103742	missense_variant	MODERATE		616810										0.0148855	62.09	ENSG00000103742	IGDCC4	nonsynonymous_SNV	ENSG00000103742:ENST00000352385.2:exon15:c.C2669T:p.T890M		616810
SP0040398	1	2	220354232	C	T	mis	1.677e-05	12.18	NA	SPEG	ENSG00000072195	missense_variant	MODERATE		615950			confirmed	Musculature;Heart/Cardiovasculature/Lymphatic		CENTRONUCLEAR MYOPATHY WITH DILATED CARDIOMYOPATHY	biallelic	loss of function	25087613	0.99979	48.33	ENSG00000072195	SPEG	nonsynonymous_SNV	ENSG00000072195:ENST00000312358.7:exon36:c.C8492T:p.A2831V		615950			confirmed	Musculature;Heart/Cardiovasculature/Lymphatic		CENTRONUCLEAR MYOPATHY WITH DILATED CARDIOMYOPATHY	biallelic	loss of function	25087613
SP0031073	2	14	103998955	G	A	mis	1.677e-05	32	1.37416	TRMT61A	ENSG00000166166	missense_variant	MODERATE												0.00570207	69.91	ENSG00000166166	TRMT61A	nonsynonymous_SNV	ENSG00000166166:ENST00000389749.4:exon3:c.G368A:p.R123H
SP0003327	1	16	88951543	C	T	mis	1.744e-05	25.1	0.0965671	CBFA2T3	ENSG00000129993	missense_variant	MODERATE		603870										0.45444	36.77	ENSG00000129993	CBFA2T3	nonsynonymous_SNV	ENSG00000129993:ENST00000448839.1:exon5:c.G800A:p.R267H,ENSG00000129993:ENST00000436887.2:exon7:c.G914A:p.R305H,ENSG00000129993:ENST00000360302.2:exon6:c.G770A:p.R257H,ENSG00000129993:ENST00000327483.5:exon6:c.G770A:p.R257H,ENSG00000129993:ENST00000268679.4:exon7:c.G1028A:p.R343H		603870											yes
SP0032561	1	10	93744130	A	G	mis	1.913e-05	0.003	0.38181	BTAF1	ENSG00000095564	missense_variant	MODERATE	6	605191	yes									1	89.24	ENSG00000095564	BTAF1	nonsynonymous_SNV	ENSG00000095564:ENST00000265990.6:exon19:c.A2396G:p.N799S	6	605191	yes
SP0033959	1	1	152281822	G	A	mis	2.471e-05	15.31	NA	FLG	ENSG00000143631	missense_variant	MODERATE		135940			possible	Skin		ICHTHYOSIS VULGARIS	biallelic	loss of function	16444271;17291859		NA	ENSG00000143631	FLG	nonsynonymous_SNV	ENSG00000143631:ENST00000368799.1:exon3:c.C5540T:p.T1847M		135940			possible	Skin		ICHTHYOSIS VULGARIS	biallelic	loss of function	16444271;17291859
SP0043581	2	6	112462089	G	A	mis	2.474e-05	33	NA	LAMA4	ENSG00000112769	missense_variant	MODERATE		600133										9.75e-09	49.15	ENSG00000112769	LAMA4	nonsynonymous_SNV	ENSG00000112769:ENST00000230538.7:exon22:c.C2849T:p.P950L,ENSG00000112769:ENST00000424408.2:exon21:c.C2828T:p.P943L,ENSG00000112769:ENST00000389463.4:exon22:c.C2828T:p.P943L,ENSG00000112769:ENST00000522006.1:exon22:c.C2828T:p.P943L		600133
SP0022669	2	13	73649881	G	A	mis	2.48e-05	31	2.40021	KLF5	ENSG00000102554	missense_variant	MODERATE		602903										0.871983	28.31	ENSG00000102554	KLF5	nonsynonymous_SNV	ENSG00000102554:ENST00000539231.1:exon4:c.G958A:p.D320N,ENSG00000102554:ENST00000377687.4:exon4:c.G1231A:p.D411N		602903
SP0014748	1	4	2321991	C	T	mis	2.481e-05	34	2.12844	ZFYVE28	ENSG00000159733	missense_variant	MODERATE		614176		yes								0.88846	31.82	ENSG00000159733	ZFYVE28	nonsynonymous_SNV	ENSG00000159733:ENST00000290974.2:exon7:c.G709A:p.V237M,ENSG00000159733:ENST00000515312.1:exon7:c.G499A:p.V167M,ENSG00000159733:ENST00000511071.1:exon6:c.G619A:p.V207M		614176		yes									yes
SP0004721	1	3	52325056	G	A	mis	2.485e-05	13.75	0.128409	GLYCTK	ENSG00000168237	missense_variant	MODERATE		610516										1.36e-06	57.42	ENSG00000168237	GLYCTK	nonsynonymous_SNV	ENSG00000168237:ENST00000477382.1:exon2:c.G458A:p.R153Q,ENSG00000168237:ENST00000471180.1:exon2:c.G77A:p.R26Q,ENSG00000168237:ENST00000461183.1:exon2:c.G206A:p.R69Q,ENSG00000168237:ENST00000305690.8:exon3:c.G458A:p.R153Q,ENSG00000168237:ENST00000436784.2:exon3:c.G458A:p.R153Q,ENSG00000168237:ENST00000354773.4:exon3:c.G458A:p.R153Q,ENSG00000168237:ENST00000473032.1:exon3:c.G458A:p.R153Q		610516											yes
SP0031996	1	12	89916672	C	T	mis	2.487e-05	27.1	0.544542	POC1B-GALNT4	ENSG00000259075	missense_variant	MODERATE												0.0375965	39.78;39.78	ENSG00000257594;ENSG00000259075	GALNT4;POC1B-GALNT4	nonsynonymous_SNV	ENSG00000257594:ENST00000529983.2:exon1:c.G1655A:p.R552Q,ENSG00000257594:ENST00000413530.1:exon3:c.G1139A:p.R380Q,ENSG00000259075:ENST00000548729.1:exon3:c.G1646A:p.R549Q		603565;
SP0000406	1	13	113510373	C	T	mis	2.495e-05	35	1.18177	ATP11A	ENSG00000068650	missense_variant	MODERATE		605868										0.967334	76.95	ENSG00000068650	ATP11A	nonsynonymous_SNV	ENSG00000068650:ENST00000283558.8:exon20:c.C2392T:p.R798C,ENSG00000068650:ENST00000375630.2:exon20:c.C2392T:p.R798C,ENSG00000068650:ENST00000375645.3:exon20:c.C2392T:p.R798C,ENSG00000068650:ENST00000487903.1:exon20:c.C2392T:p.R798C		605868
SP0000087	1	2	160994350	C	T	mis	2.5e-05	25.5	0.0505187	ITGB6	ENSG00000115221	missense_variant	MODERATE		147558										1.91e-15	21.41	ENSG00000115221	ITGB6	nonsynonymous_SNV	ENSG00000115221:ENST00000409967.2:exon10:c.G1255A:p.V419M,ENSG00000115221:ENST00000409872.1:exon11:c.G1255A:p.V419M,ENSG00000115221:ENST00000428609.2:exon9:c.G1129A:p.V377M,ENSG00000115221:ENST00000283249.2:exon10:c.G1255A:p.V419M		147558
SP0010944	1	20	44417584	C	T	mis	2.502e-05	18.08	0.117881	WFDC3	ENSG00000124116	missense_variant	MODERATE												0.0192375	NA	ENSG00000124116	WFDC3	nonsynonymous_SNV	ENSG00000124116:ENST00000243938.4:exon3:c.G197A:p.R66Q,ENSG00000124116:ENST00000372632.2:exon2:c.G197A:p.R66Q
SP0004355	1	3	48680211	C	T	mis	2.513e-05	28.8	0.794022	CELSR3	ENSG00000008300	missense_variant	MODERATE		604264	yes	yes								0.999656	53.78	ENSG00000008300	CELSR3	nonsynonymous_SNV	ENSG00000008300:ENST00000164024.4:exon30:c.G8513A:p.R2838Q,ENSG00000008300:ENST00000544264.1:exon31:c.G8528A:p.R2843Q		604264	yes	yes
SP0001491	1	16	88958738	G	A	mis	2.537e-05	28.3	0.398684	CBFA2T3	ENSG00000129993	missense_variant	MODERATE		603870										0.45444	36.77	ENSG00000129993	CBFA2T3	nonsynonymous_SNV	ENSG00000129993:ENST00000448839.1:exon2:c.C307T:p.R103C,ENSG00000129993:ENST00000436887.2:exon3:c.C460T:p.R154C,ENSG00000129993:ENST00000360302.2:exon3:c.C277T:p.R93C,ENSG00000129993:ENST00000327483.5:exon3:c.C277T:p.R93C,ENSG00000129993:ENST00000268679.4:exon4:c.C535T:p.R179C		603870
SP0042217	1	1	110167952	C	T	mis	2.538e-05	24.7	0.670921	AMPD2	ENSG00000116337	missense_variant	MODERATE		102771			confirmed	Brain/Cognition	yes	PONTOCEREBELLAR HYPOPLASIA	biallelic	loss of function	23911318	0.0085425	90.17	ENSG00000116337	AMPD2	nonsynonymous_SNV	ENSG00000116337:ENST00000256578.3:exon2:c.C281T:p.P94L,ENSG00000116337:ENST00000342115.4:exon2:c.C38T:p.P13L,ENSG00000116337:ENST00000528667.1:exon3:c.C281T:p.P94L		102771			confirmed	Brain/Cognition	yes	PONTOCEREBELLAR HYPOPLASIA	biallelic	loss of function	23911318
SP0034740	2	X	53574886	T	C	mis	2.612e-05	3.923	NA	HUWE1	ENSG00000086758	missense_variant	MODERATE	S	300697			confirmed	Skeleton;Brain/Cognition	yes	MENTAL RETARDATION SYNDROMIC X-LINKED TURNER TYPE	hemizygous	all missense/in frame	18252223;7943042	1	99.92	ENSG00000086758	HUWE1	nonsynonymous_SNV	ENSG00000086758:ENST00000342160.3:exon67:c.A10384G:p.I3462V,ENSG00000086758:ENST00000262854.6:exon68:c.A10384G:p.I3462V	S	300697			confirmed	Skeleton;Brain/Cognition	yes	MENTAL RETARDATION SYNDROMIC X-LINKED TURNER TYPE	hemizygous	all missense/in frame	18252223;7943042
SP0037814	2	X	63445299	G	A	mis	2.861e-05	32	0.0517145	ASB12	ENSG00000198881	missense_variant	MODERATE		300891										1.62e-05	NA;15.32	ENSG00000102043;ENSG00000198881	MTMR8;ASB12	nonsynonymous_SNV	ENSG00000198881:ENST00000362002.2:exon2:c.C232T:p.R78C,ENSG00000102043:ENST00000453546.1:exon10:c.C1357T:p.R453C,ENSG00000198881:ENST00000396130.2:exon1:c.C205T:p.R69C		300891	yes;
SP0006823	1	10	49687793	G	A	mis	3.175e-05	25.2	0.18052	ARHGAP22	ENSG00000128805	missense_variant	MODERATE		610585		yes								0.000724652	30.18	ENSG00000128805	ARHGAP22	nonsynonymous_SNV	ENSG00000128805:ENST00000374170.1:exon2:c.C67T:p.R23W,ENSG00000128805:ENST00000417247.2:exon2:c.C67T:p.R23W,ENSG00000128805:ENST00000249601.4:exon4:c.C337T:p.R113W,ENSG00000128805:ENST00000417912.2:exon4:c.C337T:p.R113W,ENSG00000128805:ENST00000435790.2:exon4:c.C355T:p.R119W		610585		yes
SP0000124	2	17	7798772	G	A	mis	3.295e-05	24.5	NA	CHD3	ENSG00000170004	missense_variant	MODERATE		602120	yes	yes								1	94.24	ENSG00000170004	CHD3	nonsynonymous_SNV	ENSG00000170004:ENST00000380358.4:exon10:c.G1796A:p.R599H,ENSG00000170004:ENST00000358181.4:exon10:c.G1619A:p.R540H,ENSG00000170004:ENST00000330494.7:exon10:c.G1619A:p.R540H		602120	yes	yes
SP0012230	1	12	7044900	G	A	mis	3.296e-05	16.71	NA	ATN1	ENSG00000111676	missense_variant	MODERATE		607462	yes									0.998533	94.94	ENSG00000111676	ATN1	nonsynonymous_SNV	ENSG00000111676:ENST00000396684.2:exon5:c.G470A:p.R157H,ENSG00000111676:ENST00000356654.4:exon5:c.G470A:p.R157H		607462	yes
SP0042217	1	10	104596833	G	A	mis	3.297e-05	29	0.979453	CYP17A1	ENSG00000148795	missense_variant	MODERATE		609300										0.0350306	NA	ENSG00000148795	CYP17A1	nonsynonymous_SNV	ENSG00000148795:ENST00000369887.3:exon1:c.C286T:p.R96W		609300
SP0041645	1	1	109813168	G	A	mis	3.302e-05	32	1.05892	CELSR2	ENSG00000143126	missense_variant	MODERATE		604265		yes								0.999999	90.69	ENSG00000143126	CELSR2	nonsynonymous_SNV	ENSG00000143126:ENST00000271332.3:exon24:c.G7429A:p.G2477S		604265		yes
SP0010732	1	1	180235688	G	A	mis	3.316e-05	34	1.01206	LHX4	ENSG00000121454	missense_variant	MODERATE		602146			confirmed	Endocrine/Metabolic		LHX4-RELATED COMBINED PITUITARY HORMONE DEFICIENCY	monoallelic	loss of function		0.401094	28.52	ENSG00000121454	LHX4	nonsynonymous_SNV	ENSG00000121454:ENST00000263726.2:exon3:c.G410A:p.R137Q		602146			confirmed	Endocrine/Metabolic		LHX4-RELATED COMBINED PITUITARY HORMONE DEFICIENCY	monoallelic	loss of function
SP0003070	2	20	18576856	G	A	mis	3.318e-05	30	1.13375	DTD1	ENSG00000125821	missense_variant	MODERATE		610996	yes									0.290213	54	ENSG00000125821	DTD1	nonsynonymous_SNV	ENSG00000125821:ENST00000377452.3:exon3:c.G341A:p.R114H		610996	yes
SP0019630	1	17	18039887	G	A	mis	3.322e-05	27.6	NA	MYO15A	ENSG00000091536	missense_variant	MODERATE		602666		yes									15.67	ENSG00000091536	MYO15A	nonsynonymous_SNV	ENSG00000091536:ENST00000205890.5:exon15:c.G4666A:p.A1556T		602666		yes
SP0036741	2	8	31030593	C	T	mis	3.333e-05	24.3	0.313881	WRN	ENSG00000165392	missense_variant	MODERATE		604611	yes									1.96e-16	47.99	ENSG00000165392	WRN	nonsynonymous_SNV	ENSG00000165392:ENST00000298139.5:exon35:c.C4274T:p.T1425M		604611	yes
SP0018718	1	6	43550770	G	A	mis	3.336e-05	34	0.90458	POLH	ENSG00000170734	missense_variant	MODERATE		603968										0.00359087	54.77	ENSG00000170734	POLH	nonsynonymous_SNV	ENSG00000170734:ENST00000372236.4:exon3:c.G164A:p.R55H,ENSG00000170734:ENST00000372226.1:exon3:c.G164A:p.R55H		603968											yes
SP0029048	1	19	8321590	G	A	mis	3.346e-05	34	0.38509	CERS4	ENSG00000090661	missense_variant	MODERATE		615334										2.04e-13	59.49	ENSG00000090661	CERS4	nonsynonymous_SNV	ENSG00000090661:ENST00000251363.5:exon8:c.G608A:p.R203H,ENSG00000090661:ENST00000559336.1:exon8:c.G608A:p.R203H,ENSG00000090661:ENST00000559450.1:exon7:c.G608A:p.R203H,ENSG00000090661:ENST00000558331.1:exon8:c.G455A:p.R152H		615334
SP0000626	1	11	497980	C	T	mis	3.361e-05	9.439	0.171163	RNH1	ENSG00000023191	missense_variant	MODERATE		173320										0.000213432	76.71	ENSG00000023191	RNH1	nonsynonymous_SNV	ENSG00000023191:ENST00000438658.2:exon8:c.G1118A:p.R373Q,ENSG00000023191:ENST00000354420.2:exon9:c.G1118A:p.R373Q,ENSG00000023191:ENST00000397604.3:exon8:c.G1118A:p.R373Q,ENSG00000023191:ENST00000397615.2:exon9:c.G1118A:p.R373Q,ENSG00000023191:ENST00000356187.5:exon8:c.G1118A:p.R373Q,ENSG00000023191:ENST00000533410.1:exon9:c.G1118A:p.R373Q,ENSG00000023191:ENST00000397614.1:exon8:c.G1118A:p.R373Q,…		173320
SP0023723	1	16	88931278	G	A	mis	3.432e-05	32	0.0648719	PABPN1L	ENSG00000205022	missense_variant	MODERATE												2.65e-11	NA	ENSG00000205022	PABPN1L	nonsynonymous_SNV	ENSG00000205022:ENST00000427766.1:exon4:c.C530T:p.P177L,ENSG00000205022:ENST00000419291.2:exon5:c.C637T:p.R213W,ENSG00000205022:ENST00000378358.4:exon5:c.C637T:p.R213W
SP0019700	1	19	1460797	C	T	mis	3.44e-05	33	NA	APC2	ENSG00000115266	missense_variant	MODERATE		612034										0.999981	61.42	ENSG00000115266	APC2	nonsynonymous_SNV	ENSG00000115266:ENST00000535453.1:exon11:c.C1462T:p.R488C,ENSG00000115266:ENST00000233607.2:exon12:c.C1462T:p.R488C,ENSG00000115266:ENST00000238483.4:exon7:c.C640T:p.R214C		612034											yes
SP0004355	1	2	238475287	G	A	mis	3.61e-05	15.61	0.0191369	PRLH	ENSG00000071677	missense_variant	MODERATE		602663										0.0401709	23.38	ENSG00000071677	PRLH	nonsynonymous_SNV	ENSG00000071677:ENST00000165524.1:exon1:c.G71A:p.R24H		602663											yes
SP0037695	1	22	36876736	C	T	mis	4.118e-05	23.2	0.320096	TXN2	ENSG00000100348	missense_variant	MODERATE		609063										0.00554568	85.1	ENSG00000100348	TXN2	nonsynonymous_SNV	ENSG00000100348:ENST00000216185.2:exon2:c.G149A:p.R50Q,ENSG00000100348:ENST00000403313.1:exon2:c.G149A:p.R50Q		609063											yes
SP0001207	1	6	18218108	G	A	mis	4.122e-05	25.6	0.327891	KDM1B	ENSG00000165097	missense_variant	MODERATE		613081										0.815088	61.34	ENSG00000165097	KDM1B	nonsynonymous_SNV	ENSG00000165097:ENST00000388870.2:exon21:c.G2380A:p.A794T,ENSG00000165097:ENST00000546309.2:exon3:c.G250A:p.A84T,ENSG00000165097:ENST00000297792.5:exon17:c.G1681A:p.A561T,ENSG00000165097:ENST00000397244.1:exon17:c.G1684A:p.A562T		613081
SP0022099	1	7	134645308	G	A	mis	4.122e-05	32	0.579788	CALD1	ENSG00000122786	missense_variant	MODERATE		114213										0.999098	92.85	ENSG00000122786	CALD1	nonsynonymous_SNV	ENSG00000122786:ENST00000361675.2:exon13:c.G2224A:p.V742I,ENSG00000122786:ENST00000417172.1:exon12:c.G1459A:p.V487I,ENSG00000122786:ENST00000393118.2:exon11:c.G1519A:p.V507I,ENSG00000122786:ENST00000495522.1:exon11:c.G1516A:p.V506I,ENSG00000122786:ENST00000424922.1:exon10:c.G1441A:p.V481I,ENSG00000122786:ENST00000361388.2:exon13:c.G1537A:p.V513I,ENSG00000122786:ENST00000422748.1:exon13:c.G1534A:p…		114213
SP0036859	1	11	71193918	C	T	mis	4.138e-05	25.6	0.294358	NADSYN1	ENSG00000172890	missense_variant	MODERATE		608285										2.45e-09	50.59	ENSG00000172890	NADSYN1	nonsynonymous_SNV	ENSG00000172890:ENST00000319023.2:exon14:c.C1174T:p.R392C,ENSG00000172890:ENST00000530055.1:exon5:c.C61T:p.R21C,ENSG00000172890:ENST00000539574.1:exon6:c.C394T:p.R132C		608285
SP0000972	2	7	107323684	A	G	mis	4.139e-05	26	0.0765062	SLC26A4	ENSG00000091137	missense_variant	MODERATE		605646										6.37e-13	NA	ENSG00000091137	SLC26A4	nonsynonymous_SNV	ENSG00000091137:ENST00000265715.3:exon7:c.A803G:p.N268S		605646
SP0001995	1	18	61471670	G	A	mis	4.143e-05	25.6	0.179134	SERPINB7	ENSG00000166396	missense_variant	MODERATE		603357										7.67e-05	NA	ENSG00000166396	SERPINB7	nonsynonymous_SNV	ENSG00000166396:ENST00000336429.2:exon8:c.G944A:p.R315H,ENSG00000166396:ENST00000546027.1:exon8:c.G944A:p.R315H,ENSG00000166396:ENST00000398019.2:exon8:c.G944A:p.R315H,ENSG00000166396:ENST00000540675.1:exon7:c.G893A:p.R298H		603357
SP0036288	2	1	29631340	C	T	mis	4.272e-05	35	1.27784	PTPRU	ENSG00000060656	missense_variant	MODERATE		602454										0.990699	64.34	ENSG00000060656	PTPRU	nonsynonymous_SNV	ENSG00000060656:ENST00000345512.3:exon18:c.C2752T:p.R918W,ENSG00000060656:ENST00000373779.3:exon17:c.C2722T:p.R908W,ENSG00000060656:ENST00000323874.8:exon17:c.C2722T:p.R908W,ENSG00000060656:ENST00000460170.2:exon17:c.C2722T:p.R908W,ENSG00000060656:ENST00000428026.2:exon17:c.C2722T:p.R908W,ENSG00000060656:ENST00000356870.3:exon17:c.C2722T:p.R908W		602454
SP0002974	1	2	129025783	G	A	mis	4.633e-05	25.2	NA	HS6ST1	ENSG00000136720	missense_variant	MODERATE		604846										0.906059	89.85	ENSG00000136720	HS6ST1	nonsynonymous_SNV	ENSG00000136720:ENST00000259241.6:exon2:c.C1189T:p.R397C		604846											yes
SP0035025	1	19	55789166	G	A	mis	4.889e-05	26.9	0.935231	HSPBP1	ENSG00000133265	missense_variant	MODERATE		612939										0.00948086	88.45	ENSG00000133265	HSPBP1	nonsynonymous_SNV	ENSG00000133265:ENST00000255631.5:exon4:c.C259T:p.R87W,ENSG00000133265:ENST00000587922.1:exon2:c.C259T:p.R87W,ENSG00000133265:ENST00000376343.3:exon3:c.C259T:p.R87W,ENSG00000133265:ENST00000433386.2:exon3:c.C259T:p.R87W		612939
SP0011385	1	19	8563155	G	A	mis	4.904e-05	17.91	0.155287	PRAM1	ENSG00000133246	missense_variant	MODERATE		606466										0.0076249	52.3	ENSG00000133246	PRAM1	nonsynonymous_SNV	ENSG00000133246:ENST00000423345.4:exon3:c.C1451T:p.S484L,ENSG00000133246:ENST00000255612.3:exon3:c.C1451T:p.S484L		606466
SP0001491	1	8	125094635	G	A	mis	4.944e-05	34	0.528936	FER1L6	ENSG00000214814	missense_variant	MODERATE												8e-30	NA	ENSG00000214814	FER1L6	nonsynonymous_SNV	ENSG00000214814:ENST00000399018.1:exon32:c.G4327A:p.D1443N,ENSG00000214814:ENST00000522917.1:exon33:c.G4327A:p.D1443N
SP0006667	1	1	186281999	G	A	mis	4.946e-05	23.5	NA	PRG4	ENSG00000116690	missense_variant	MODERATE		604283										0.46928	39.6	ENSG00000116690	PRG4	nonsynonymous_SNV	ENSG00000116690:ENST00000367484.3:exon12:c.G2677A:p.G893S,ENSG00000116690:ENST00000367483.4:exon11:c.G3967A:p.G1323S,ENSG00000116690:ENST00000367486.3:exon11:c.G3961A:p.G1321S,ENSG00000116690:ENST00000367485.4:exon10:c.G3811A:p.G1271S,ENSG00000116690:ENST00000445192.2:exon12:c.G4090A:p.G1364S		604283											yes
SP0018069	2	17	40689451	A	G	mis	4.947e-05	27.4	1.29984	NAGLU	ENSG00000108784	missense_variant	MODERATE		609701			confirmed	Skeleton;Endocrine/Metabolic;Brain/Cognition	yes	MUCOPOLYSACCHARIDOSIS TYPE 3B	biallelic	loss of function	10094189;21937992;11068184;8650226;9832037;12202988	0.000404074	45.72	ENSG00000108784	NAGLU	nonsynonymous_SNV	ENSG00000108784:ENST00000225927.2:exon2:c.A419G:p.Y140C		609701			confirmed	Skeleton;Endocrine/Metabolic;Brain/Cognition	yes	MUCOPOLYSACCHARIDOSIS TYPE 3B	biallelic	loss of function	10094189;21937992;11068184;8650226;9832037;12202988		yes
SP0010944	1	17	43531356	C	T	mis	5.041e-05	16.93	0.838565	PLEKHM1	ENSG00000225190	missense_variant	MODERATE		611466										0.840543	64.74	ENSG00000225190	PLEKHM1	nonsynonymous_SNV	ENSG00000225190:ENST00000421073.2:exon6:c.G1595A:p.R532Q,ENSG00000225190:ENST00000430334.3:exon7:c.G1862A:p.R621Q		611466											yes
SP0023444	1	16	30370100	G	A	mis	5.637e-05	24.9	1.37889	TBC1D10B	ENSG00000169221	missense_variant	MODERATE		613620										0.981784	81.26	ENSG00000169221	TBC1D10B	nonsynonymous_SNV	ENSG00000169221:ENST00000409939.3:exon8:c.C1681T:p.R561C		613620
SP0046673	1	6	43020439	C	T	mis	5.814e-05	25.9	0.492585	CUL7	ENSG00000044090	missense_variant	MODERATE	3	609577	yes		confirmed	Skeleton;Brain/Cognition	yes	3-M SYNDROME 1	biallelic	loss of function	16142236;19225462;17675530	2.24e-11	98.91	ENSG00000044090	CUL7	nonsynonymous_SNV	ENSG00000044090:ENST00000265348.3:exon2:c.G88A:p.V30M,ENSG00000044090:ENST00000535468.1:exon2:c.G244A:p.V82M	3	609577	yes		confirmed	Skeleton;Brain/Cognition	yes	3-M SYNDROME 1	biallelic	loss of function	16142236;19225462;17675530
SP0003489	2	7	76054396	G	A	mis	6.351e-05	0.004	0.0143258	ZP3	ENSG00000188372	missense_variant	MODERATE		182889										0.00159681	NA	ENSG00000188372	ZP3	nonsynonymous_SNV	ENSG00000188372:ENST00000394857.3:exon1:c.G115A:p.V39I		182889
SP0037814	2	9	27455451	C	T	mis	6.59e-05	22.8	0.435749	MOB3B	ENSG00000120162	missense_variant	MODERATE		617652										0.0303778	58.71	ENSG00000120162	MOB3B	nonsynonymous_SNV	ENSG00000120162:ENST00000262244.5:exon2:c.G98A:p.R33Q		617652
SP0038333	1	16	82101832	C	T	mis	6.59e-05	24.5	0.0231725	HSD17B2	ENSG00000086696	missense_variant	MODERATE		109685										3.83e-10	15.26	ENSG00000086696	HSD17B2	nonsynonymous_SNV	ENSG00000086696:ENST00000199936.4:exon2:c.C323T:p.T108M		109685
SP0015379	1	11	35492253	C	T	mis	6.591e-05	25.9	0.343142	PAMR1	ENSG00000149090	missense_variant	MODERATE												4.63e-21	20.57	ENSG00000149090	PAMR1	nonsynonymous_SNV	ENSG00000149090:ENST00000278360.3:exon5:c.G608A:p.R203Q,ENSG00000149090:ENST00000378880.2:exon5:c.G608A:p.R203Q,ENSG00000149090:ENST00000532848.1:exon7:c.G488A:p.R163Q
SP0039355	2	6	139175261	G	A	mis	6.642e-05	24.6	0.219526	ECT2L	ENSG00000203734	missense_variant	MODERATE												7.34e-32	NA	ENSG00000203734	ECT2L	nonsynonymous_SNV	ENSG00000203734:ENST00000541398.1:exon7:c.G961A:p.V321M,ENSG00000203734:ENST00000423192.1:exon9:c.G1168A:p.V390M,ENSG00000203734:ENST00000367682.2:exon8:c.G1168A:p.V390M
SP0028260	1	7	4825249	C	T	mis	7.278e-05	27.5	NA	AP5Z1	ENSG00000242802	missense_variant	MODERATE		613653											51.51	ENSG00000242802	AP5Z1	nonsynonymous_SNV	ENSG00000242802:ENST00000348624.4:exon9:c.C1066T:p.R356W,ENSG00000242802:ENST00000401897.1:exon9:c.C1066T:p.R356W		613653											yes
SP0046854	1	14	95053760	C	T	mis	8.32e-05	26.1	0.073345	SERPINA5	ENSG00000188488	missense_variant	MODERATE		601841										0.0526386	NA	ENSG00000188488	SERPINA5	nonsynonymous_SNV	ENSG00000188488:ENST00000554866.1:exon2:c.C61T:p.R21C,ENSG00000188488:ENST00000554276.1:exon2:c.C61T:p.R21C,ENSG00000188488:ENST00000553780.1:exon4:c.C61T:p.R21C,ENSG00000188488:ENST00000329597.7:exon3:c.C61T:p.R21C		601841											yes
SP0036966	1	1	38483420	A	G	mis	9.923e-05	15.77	0.224117	UTP11L	ENSG00000183520	missense_variant	MODERATE												1.27e-06	72.81	ENSG00000183520	UTP11L	nonsynonymous_SNV	ENSG00000183520:ENST00000537711.1:exon3:c.A206G:p.K69R,ENSG00000183520:ENST00000373014.4:exon3:c.A206G:p.K69R													yes
SP0024794	2	9	19080631	G	A	mis	0.0001	15.9	0.0348791	HAUS6	ENSG00000147874	missense_variant	MODERATE		613433	yes									6.61e-10	78.04	ENSG00000147874	HAUS6	nonsynonymous_SNV	ENSG00000147874:ENST00000380496.1:exon6:c.C502T:p.L168F,ENSG00000147874:ENST00000380502.3:exon9:c.C910T:p.L304F		613433	yes
SP0042592	1	18	14522353	C	T	mis	0.0001	13.75	NA	POTEC	ENSG00000183206	missense_variant	MODERATE												0.161704	NA	ENSG00000183206	POTEC	nonsynonymous_SNV	ENSG00000183206:ENST00000358970.5:exon9:c.G1309A:p.A437T													yes
SP0016887	2	3	156422507	C	T	mis	0.0001	26.4	0.964238	TIPARP	ENSG00000163659	missense_variant	MODERATE		612480										0.997752	69.69	ENSG00000163659	TIPARP	nonsynonymous_SNV	ENSG00000163659:ENST00000486483.1:exon6:c.C1561T:p.R521C,ENSG00000163659:ENST00000461166.1:exon6:c.C1561T:p.R521C,ENSG00000163659:ENST00000542783.1:exon6:c.C1561T:p.R521C,ENSG00000163659:ENST00000295924.7:exon6:c.C1561T:p.R521C		612480											yes
SP0031728	1	9	123935966	G	A	mis	0.0001	23.6	NA	CNTRL	ENSG00000119397	missense_variant	MODERATE		605496										4.17e-35	96.09	ENSG00000119397	CNTRL	nonsynonymous_SNV	ENSG00000119397:ENST00000373850.1:exon31:c.G5042A:p.R1681H,ENSG00000119397:ENST00000373855.1:exon42:c.G6698A:p.R2233H,ENSG00000119397:ENST00000238341.5:exon40:c.G6698A:p.R2233H		605496
SP0032848	1	11	46880739	C	T	mis	0.0001	25.7	0.175589	LRP4	ENSG00000134569	missense_variant	MODERATE		604270			confirmed	Skeleton		CENANI-LENZ SYNDACTYLY SYNDROME	biallelic	loss of function	14577675;9182770;18978656;10756427;20381006;12868467;11260233	0.100209	64.19	ENSG00000134569	LRP4	nonsynonymous_SNV	ENSG00000134569:ENST00000378623.1:exon38:c.G5513A:p.R1838Q		604270			confirmed	Skeleton		CENANI-LENZ SYNDACTYLY SYNDROME	biallelic	loss of function	14577675;9182770;18978656;10756427;20381006;12868467;11260233		yes
SP0001365	1	7	11030426	G	A	mis	0.0002	26.4	0.227411	PHF14	ENSG00000106443	missense_variant	MODERATE			yes	yes								0.206539	64.67	ENSG00000106443	PHF14	nonsynonymous_SNV	ENSG00000106443:ENST00000403050.3:exon4:c.G997A:p.A333T,ENSG00000106443:ENST00000445996.2:exon3:c.G142A:p.A48T			yes	yes
SP0000854	1	3	46728480	A	G	mis	0.0003	7.856	0.146775	ALS2CL	ENSG00000178038	missense_variant	MODERATE		612402										2.73e-18	29.81	ENSG00000178038	ALS2CL	nonsynonymous_SNV	ENSG00000178038:ENST00000415953.1:exon5:c.T527C:p.I176T,ENSG00000178038:ENST00000318962.4:exon5:c.T527C:p.I176T		612402											yes
SP0034419	1	1	27023808	C	T	mis	0.0003	16.73	NA	ARID1A	ENSG00000117713	missense_variant	MODERATE		603024	yes		confirmed	Skin;Skeleton;Brain/Cognition	yes	COFFIN-SIRIS SYNDROME	monoallelic	loss of function		1	98.19	ENSG00000117713	ARID1A	nonsynonymous_SNV	ENSG00000117713:ENST00000324856.7:exon1:c.C914T:p.A305V,ENSG00000117713:ENST00000457599.2:exon1:c.C914T:p.A305V		603024	yes		confirmed	Skin;Skeleton;Brain/Cognition	yes	COFFIN-SIRIS SYNDROME	monoallelic	loss of function
SP0001365	1	11	118530506	C	T	mis	0.0003	22.8	NA	TREH	ENSG00000118094	missense_variant	MODERATE		275360										1.4e-14	16.19	ENSG00000118094	TREH	nonsynonymous_SNV	ENSG00000118094:ENST00000264029.4:exon11:c.G1270A:p.G424R,ENSG00000118094:ENST00000529101.1:exon11:c.G1270A:p.G424R,ENSG00000118094:ENST00000525958.1:exon10:c.G1177A:p.G393R,ENSG00000118094:ENST00000397925.1:exon10:c.G1177A:p.G393R,ENSG00000118094:ENST00000530256.1:exon9:c.G901A:p.G301R		275360
SP0018345	1	11	8111646	A	C	mis	0.0003	26.4	0.759125	TUB	ENSG00000166402	missense_variant	MODERATE		601197		yes								0.471428	53.85	ENSG00000166402	TUB	nonsynonymous_SNV	ENSG00000166402:ENST00000299506.2:exon3:c.A121C:p.K41Q,ENSG00000166402:ENST00000534099.1:exon3:c.A139C:p.K47Q,ENSG00000166402:ENST00000305253.4:exon4:c.A286C:p.K96Q		601197		yes
SP0020948	1	4	8621112	G	A	mis	0.0004	34	0.0125488	CPZ	ENSG00000109625	missense_variant	MODERATE		603105										4.51e-21	40.17	ENSG00000109625	CPZ	nonsynonymous_SNV	ENSG00000109625:ENST00000360986.4:exon11:c.G1727A:p.R576H,ENSG00000109625:ENST00000429646.2:exon9:c.G551A:p.R184H,ENSG00000109625:ENST00000315782.6:exon10:c.G1694A:p.R565H,ENSG00000109625:ENST00000382480.2:exon11:c.G1316A:p.R439H		603105											yes
SP0041178	1	14	105965066	C	T	mis	0.0007	10.66	0.019126	C14orf80	ENSG00000185347	missense_variant	MODERATE												0.00122228	74.33	ENSG00000185347	C14orf80	nonsynonymous_SNV	ENSG00000185347:ENST00000392523.4:exon9:c.C1271T:p.P424L,ENSG00000185347:ENST00000329886.7:exon8:c.C848T:p.P283L,ENSG00000185347:ENST00000450383.1:exon7:c.C530T:p.P177L,ENSG00000185347:ENST00000334656.7:exon7:c.C842T:p.P281L,ENSG00000185347:ENST00000354560.6:exon7:c.C965T:p.P322L,ENSG00000185347:ENST00000392522.3:exon8:c.C1064T:p.P355L,ENSG00000185347:ENST00000392527.1:exon8:c.C842T:p.P281L													yes
SP0018069	2	12	52908794	C	T	mis	0.0008	23	0.261475	KRT5	ENSG00000186081	missense_variant	MODERATE		148040										0.469328	15.89	ENSG00000186081	KRT5	nonsynonymous_SNV	ENSG00000186081:ENST00000252242.4:exon9:c.G1705A:p.G569R		148040											yes
SP0000085	1	17	32683600	C	G	mis	NA	0.001	0.0975428	CCL13	ENSG00000181374	missense_variant	MODERATE		601391										0.0511333	NA	ENSG00000181374	CCL13	nonsynonymous_SNV	ENSG00000181374:ENST00000225844.2:exon1:c.C55G:p.P19A		601391
SP0000124	2	18	23670482	G	A	mis	NA	19.95	0.286214	SS18	ENSG00000141380	missense_variant	MODERATE		600192										0.994141	92.1	ENSG00000141380	SS18	nonsynonymous_SNV	ENSG00000141380:ENST00000269137.7:exon1:c.C52T:p.P18S,ENSG00000141380:ENST00000415083.2:exon1:c.C52T:p.P18S		600192											yes
SP0000180	2	3	150911309	G	C	mis	NA	14.88	0.438615	MED12L	ENSG00000144893	missense_variant	MODERATE		611318		yes								0.999999	39	ENSG00000144893	MED12L	nonsynonymous_SNV	ENSG00000144893:ENST00000273432.4:exon12:c.G1581C:p.E527D,ENSG00000144893:ENST00000309237.4:exon15:c.G2106C:p.E702D,ENSG00000144893:ENST00000422248.2:exon14:c.G2001C:p.E667D,ENSG00000144893:ENST00000474524.1:exon14:c.G2001C:p.E667D		611318		yes
SP0000404	1	19	57286414	T	C	mis	NA	17.99	0.133335	ZIM2	ENSG00000269699	missense_variant	MODERATE				yes								0.472093	NA	ENSG00000269699	ZIM2	nonsynonymous_SNV	ENSG00000269699:ENST00000599935.1:exon12:c.A1226G:p.E409G,ENSG00000269699:ENST00000593711.1:exon11:c.A1226G:p.E409G,ENSG00000269699:ENST00000221722.5:exon11:c.A1226G:p.E409G,ENSG00000269699:ENST00000601070.1:exon11:c.A1226G:p.E409G,ENSG00000269699:ENST00000391708.3:exon12:c.A1226G:p.E409G				yes
SP0000665	1	1	167849419	T	C	mis	NA	10.96	0.165806	ADCY10	ENSG00000143199	missense_variant	MODERATE		605205										5.85e-26	13.74	ENSG00000143199	ADCY10	nonsynonymous_SNV	ENSG00000143199:ENST00000367851.4:exon11:c.A1150G:p.I384V,ENSG00000143199:ENST00000367848.1:exon11:c.A874G:p.I292V,ENSG00000143199:ENST00000545172.1:exon8:c.A691G:p.I231V		605205
SP0000759	1	2	215645715	T	A	mis	NA	19.37	0.14843	BARD1	ENSG00000138376	missense_variant	MODERATE		601593										1.18e-11	67.69	ENSG00000138376	BARD1	nonsynonymous_SNV	ENSG00000138376:ENST00000449967.2:exon3:c.A451T:p.N151Y,ENSG00000138376:ENST00000260947.4:exon4:c.A883T:p.N295Y		601593
SP0000978	1	17	36508386	C	T	mis	NA	1.179	0.669304	SOCS7	ENSG00000174111	missense_variant	MODERATE		608788										0.998971	68.55	ENSG00000174111	SOCS7	nonsynonymous_SNV	ENSG00000174111:ENST00000577233.1:exon1:c.C259T:p.P87S,ENSG00000174111:ENST00000331159.5:exon1:c.C259T:p.P87S		608788											yes
SP0001111	2	3	20216053	T	G	mis	NA	0.109	0.0247109	SGOL1	ENSG00000129810	missense_variant	MODERATE			yes									2.46e-07	80.95	ENSG00000129810	SGOL1	nonsynonymous_SNV	ENSG00000129810:ENST00000412997.1:exon6:c.A970C:p.K324Q,ENSG00000129810:ENST00000421451.1:exon6:c.A970C:p.K324Q,ENSG00000129810:ENST00000263753.4:exon6:c.A970C:p.K324Q,ENSG00000129810:ENST00000412868.1:exon6:c.A970C:p.K324Q			yes
SP0001116	1	12	78225389	T	G	mis	NA	12.09	0.125449	NAV3	ENSG00000067798	missense_variant	MODERATE		611629		yes								0.999999	32.23	ENSG00000067798	NAV3	nonsynonymous_SNV	ENSG00000067798:ENST00000266692.7:exon1:c.T148G:p.S50A,ENSG00000067798:ENST00000228327.6:exon1:c.T148G:p.S50A,ENSG00000067798:ENST00000397909.2:exon1:c.T148G:p.S50A,ENSG00000067798:ENST00000536525.2:exon1:c.T148G:p.S50A		611629		yes
SP0001293	1	13	24797252	C	G	mis	NA	1.066	0.26727	SPATA13	ENSG00000182957	missense_variant	MODERATE		613324										0.528844	87.00;NA	ENSG00000182957;ENSG00000273167	SPATA13;RP11-307N16.6	nonsynonymous_SNV	ENSG00000182957:ENST00000424834.2:exon4:c.C185G:p.T62S,ENSG00000182957:ENST00000382108.3:exon2:c.C185G:p.T62S,ENSG00000273167:ENST00000382141.4:exon4:c.C185G:p.T62S		613324;											yes
SP0001383	1	2	179615563	A	G	mis	NA	5.706	NA	TTN	ENSG00000155657	missense_variant	MODERATE	4S	188840			possible	Musculature;Heart/Cardiovasculature/Lymphatic		CAUSE OF EARLY-ONSET MYOPATHY WITH FATAL CARDIOMYOPATHY	biallelic	loss of function	17444505	1.21e-32	12.82	ENSG00000155657	TTN	nonsynonymous_SNV	ENSG00000155657:ENST00000360870.5:exon46:c.T11564C:p.I3855T	4S	188840			possible	Musculature;Heart/Cardiovasculature/Lymphatic		CAUSE OF EARLY-ONSET MYOPATHY WITH FATAL CARDIOMYOPATHY	biallelic	loss of function	17444505		yes
SP0001383	1	16	21214508	C	T	mis	NA	0.016	0.0679595	ZP2	ENSG00000103310	missense_variant	MODERATE		182888		yes								1.04e-05	13.62	ENSG00000103310	ZP2	nonsynonymous_SNV	ENSG00000103310:ENST00000574091.1:exon10:c.G1037A:p.R346Q,ENSG00000103310:ENST00000219593.4:exon10:c.G1037A:p.R346Q,ENSG00000103310:ENST00000574002.1:exon11:c.G1037A:p.R346Q		182888		yes
SP0001510	1	1	59147934	T	A	mis	NA	9.229	0.176343	MYSM1	ENSG00000162601	missense_variant	MODERATE		612176										0.0202316	52.74	ENSG00000162601	MYSM1	nonsynonymous_SNV	ENSG00000162601:ENST00000472487.1:exon8:c.A782T:p.E261V		612176											yes
SP0001817	2	3	122437694	A	G	mis	NA	0.011	0.224969	PARP14	ENSG00000173193	missense_variant	MODERATE		610028										0.0129607	15.7	ENSG00000173193	PARP14	nonsynonymous_SNV	ENSG00000173193:ENST00000474629.2:exon14:c.A4696G:p.T1566A		610028											yes
SP0002546	2	11	6977746	C	T	mis	NA	14.7	0.00575652	ZNF215	ENSG00000149054	missense_variant	MODERATE		605016										4.25e-13	NA	ENSG00000149054	ZNF215	nonsynonymous_SNV	ENSG00000149054:ENST00000278319.5:exon7:c.C1538T:p.T513I,ENSG00000149054:ENST00000414517.2:exon6:c.C1538T:p.T513I		605016											yes
SP0002657	1	21	43836572	C	A	mis	NA	19.62	0.161759	UBASH3A	ENSG00000160185	missense_variant	MODERATE		605736										3.97e-07	21.75	ENSG00000160185	UBASH3A	nonsynonymous_SNV	ENSG00000160185:ENST00000319294.6:exon6:c.C689A:p.T230N,ENSG00000160185:ENST00000291535.6:exon5:c.C575A:p.T192N,ENSG00000160185:ENST00000398367.1:exon5:c.C575A:p.T192N		605736											yes
SP0003496	2	13	46170654	A	G	mis	NA	11.07	NA	FAM194B	ENSG00000165837	missense_variant	MODERATE													NA	ENSG00000165837	FAM194B	nonsynonymous_SNV	ENSG00000165837:ENST00000298738.2:exon3:c.T487C:p.Y163H													yes
SP0004175	1	3	42678568	A	G	mis	NA	13.95	0.185975	NKTR	ENSG00000114857	missense_variant	MODERATE		161565		yes								0.991878	86.02	ENSG00000114857	NKTR	nonsynonymous_SNV	ENSG00000114857:ENST00000232978.8:exon13:c.A1372G:p.R458G		161565		yes									yes
SP0004175	1	16	16271408	T	C	mis	NA	1.085	0.0590436	ABCC6	ENSG00000091262	missense_variant	MODERATE		603234			confirmed	Heart/Cardiovasculature/Lymphatic		ARTERIAL CALCIFICATION, GENERALIZED, OF INFANCY, 2	biallelic	loss of function	22209248	1.45e-06	18.06	ENSG00000091262	ABCC6	nonsynonymous_SNV	ENSG00000091262:ENST00000205557.7:exon19:c.A2491G:p.I831V		603234			confirmed	Heart/Cardiovasculature/Lymphatic		ARTERIAL CALCIFICATION, GENERALIZED, OF INFANCY, 2	biallelic	loss of function	22209248
SP0005166	1	10	1246095	G	T	mis	NA	0.05	NA	ADARB2	ENSG00000185736	missense_variant	MODERATE		602065										0.738169	19.91	ENSG00000185736	ADARB2	nonsynonymous_SNV	ENSG00000185736:ENST00000381310.3:exon1:c.C202A:p.P68T		602065
SP0005166	1	18	57567723	G	T	mis	NA	5.357	NA	PMAIP1	ENSG00000141682	missense_variant	MODERATE		604959										0.461951	36.8	ENSG00000141682	PMAIP1	nonsynonymous_SNV	ENSG00000141682:ENST00000269518.9:exon2:c.G122T:p.R41L		604959											yes
SP0006219	1	1	17556659	A	T	mis	NA	7.824	0.0240517	PADI1	ENSG00000142623	missense_variant	MODERATE		607934										5.27e-11	20.87	ENSG00000142623	PADI1	nonsynonymous_SNV	ENSG00000142623:ENST00000375471.4:exon9:c.A1009T:p.T337S		607934											yes
SP0007038	1	4	122744593	T	C	mis	NA	7.323	0.742689	CCNA2	ENSG00000145386	missense_variant	MODERATE		123835	yes		possible	Brain/Cognition	yes	AUTOSOMAL RECESSIVE MENTAL RETARDATION	biallelic	loss of function	21937992	0.994683	98.5	ENSG00000145386	CCNA2	nonsynonymous_SNV	ENSG00000145386:ENST00000274026.5:exon1:c.A191G:p.Q64R		123835	yes		possible	Brain/Cognition	yes	AUTOSOMAL RECESSIVE MENTAL RETARDATION	biallelic	loss of function	21937992
SP0007038	1	7	5540515	G	A	mis	NA	13.62	0.626998	FBXL18	ENSG00000155034	missense_variant	MODERATE		609084										2.57e-07	57.55	ENSG00000155034	FBXL18	nonsynonymous_SNV	ENSG00000155034:ENST00000382368.3:exon3:c.C1385T:p.P462L,ENSG00000155034:ENST00000453700.3:exon3:c.C1385T:p.P462L		609084
SP0007038	1	7	133041090	A	G	mis	NA	17.16	0.177878	EXOC4	ENSG00000131558	missense_variant	MODERATE		608185										0.000726958	67.6	ENSG00000131558	EXOC4	nonsynonymous_SNV	ENSG00000131558:ENST00000393161.2:exon6:c.A770G:p.E257G,ENSG00000131558:ENST00000539845.1:exon6:c.A467G:p.E156G,ENSG00000131558:ENST00000253861.4:exon6:c.A770G:p.E257G		608185
SP0007121	1	2	220312856	G	C	mis	NA	0.003	NA	SPEG	ENSG00000072195	missense_variant	MODERATE		615950			confirmed	Musculature;Heart/Cardiovasculature/Lymphatic		CENTRONUCLEAR MYOPATHY WITH DILATED CARDIOMYOPATHY	biallelic	loss of function	25087613	0.99979	48.33	ENSG00000072195	SPEG	nonsynonymous_SNV	ENSG00000072195:ENST00000312358.7:exon4:c.G976C:p.A326P,ENSG00000072195:ENST00000396698.1:exon5:c.G664C:p.A222P		615950			confirmed	Musculature;Heart/Cardiovasculature/Lymphatic		CENTRONUCLEAR MYOPATHY WITH DILATED CARDIOMYOPATHY	biallelic	loss of function	25087613		yes
SP0007707	1	20	60904215	G	C	mis	NA	6.886	NA	LAMA5	ENSG00000130702	missense_variant	MODERATE		601033										0.943038	74.84	ENSG00000130702	LAMA5	nonsynonymous_SNV	ENSG00000130702:ENST00000252999.3:exon33:c.C4214G:p.A1405G		601033
SP0008104	1	14	52955113	T	C	mis	NA	12.75	0.0216561	TXNDC16	ENSG00000087301	missense_variant	MODERATE		616179										1.69e-07	51.3	ENSG00000087301	TXNDC16	nonsynonymous_SNV	ENSG00000087301:ENST00000281741.4:exon12:c.A1076G:p.D359G		616179											yes
SP0008340	2	X	153036430	C	T	mis	NA	14.15	NA	PLXNB3	ENSG00000198753	missense_variant	MODERATE		300214		yes								0.103343	17.69	ENSG00000198753	PLXNB3	nonsynonymous_SNV	ENSG00000198753:ENST00000361971.5:exon12:c.C2147T:p.A716V,ENSG00000198753:ENST00000538543.1:exon7:c.C556T:p.P186S,ENSG00000198753:ENST00000538776.1:exon11:c.C1106T:p.A369V,ENSG00000198753:ENST00000538282.1:exon9:c.C977T:p.A326V,ENSG00000198753:ENST00000538966.1:exon13:c.C2216T:p.A739V		300214		yes
SP0008615	1	7	39503884	G	T	mis	NA	1.663	0.115067	POU6F2	ENSG00000106536	missense_variant	MODERATE		609062										0.000369076	29.39	ENSG00000106536	POU6F2	nonsynonymous_SNV	ENSG00000106536:ENST00000403058.1:exon11:c.G1675T:p.A559S,ENSG00000106536:ENST00000559001.1:exon8:c.G1510T:p.A504S		609062
SP0009287	1	4	960769	G	A	mis	NA	11.69	0.166989	DGKQ	ENSG00000145214	missense_variant	MODERATE		601207										0.00119402	64.31	ENSG00000145214	DGKQ	nonsynonymous_SNV	ENSG00000145214:ENST00000273814.3:exon10:c.C1294T:p.P432S		601207											yes
SP0009874	1	5	90012409	G	A	mis	NA	11.87	NA	GPR98	ENSG00000164199	missense_variant	MODERATE				yes								8.11e-24	64.06	ENSG00000164199	GPR98	nonsynonymous_SNV	ENSG00000164199:ENST00000405460.2:exon43:c.G9310A:p.V3104I				yes									yes
SP0011006	1	15	41827817	G	A	mis	NA	3.673	0.214443	RPAP1	ENSG00000103932	missense_variant	MODERATE		611475										5.02e-15	88.53	ENSG00000103932	RPAP1	nonsynonymous_SNV	ENSG00000103932:ENST00000304330.4:exon5:c.C434T:p.T145I,ENSG00000103932:ENST00000561603.1:exon5:c.C434T:p.T145I		611475
SP0011046	1	16	4432308	G	A	mis	NA	11.01	0.0848295	VASN	ENSG00000168140	missense_variant	MODERATE		608843										0.0538072	62.33	ENSG00000168140	VASN	nonsynonymous_SNV	ENSG00000168140:ENST00000304735.3:exon2:c.G1430A:p.R477H		608843											yes
SP0011664	2	6	7229813	C	G	mis	NA	0.024	0.337558	RREB1	ENSG00000124782	missense_variant	MODERATE		602209										0.999968	54.66	ENSG00000124782	RREB1	nonsynonymous_SNV	ENSG00000124782:ENST00000334984.6:exon10:c.C1481G:p.A494G,ENSG00000124782:ENST00000379933.3:exon10:c.C1481G:p.A494G,ENSG00000124782:ENST00000379938.2:exon10:c.C1481G:p.A494G,ENSG00000124782:ENST00000349384.6:exon10:c.C1481G:p.A494G		602209
SP0011664	2	11	6024081	G	C	mis	NA	8.699	0.161546	OR56A4	ENSG00000183389	missense_variant	MODERATE												0.307699	NA	ENSG00000183389	OR56A4	nonsynonymous_SNV	ENSG00000183389:ENST00000330728.4:exon1:c.C298G:p.L100V
SP0011734	1	6	166755932	T	C	mis	NA	11.08	0.205711	SFT2D1	ENSG00000198818	missense_variant	MODERATE												0.350193	53.11	ENSG00000198818	SFT2D1	nonsynonymous_SNV	ENSG00000198818:ENST00000361731.3:exon1:c.A38G:p.D13G
SP0013981	1	11	34670607	A	G	mis	NA	10.42	0.324319	EHF	ENSG00000135373	missense_variant	MODERATE		605439										0.978731	15.79	ENSG00000135373	EHF	nonsynonymous_SNV	ENSG00000135373:ENST00000530286.1:exon4:c.A385G:p.I129V,ENSG00000135373:ENST00000531794.1:exon4:c.A451G:p.I151V,ENSG00000135373:ENST00000257831.3:exon4:c.A385G:p.I129V,ENSG00000135373:ENST00000450654.2:exon4:c.A385G:p.I129V,ENSG00000135373:ENST00000533754.1:exon4:c.A385G:p.I129V		605439
SP0014921	1	3	51749902	A	G	mis	NA	18.94	1.07786	GRM2	ENSG00000164082	missense_variant	MODERATE		604099										0.983083	41.7	ENSG00000164082	GRM2	nonsynonymous_SNV	ENSG00000164082:ENST00000395052.3:exon4:c.A2113G:p.T705A		604099
SP0014921	1	6	39158823	C	T	mis	NA	0.113	0.619738	KCNK5	ENSG00000164626	missense_variant	MODERATE		603493										0.884298	47.83	ENSG00000164626	KCNK5	nonsynonymous_SNV	ENSG00000164626:ENST00000359534.3:exon5:c.G1343A:p.S448N		603493
SP0015647	1	11	18731069	T	C	mis	NA	7.114	0.187641	IGSF22	ENSG00000179057	missense_variant	MODERATE												1.2e-20	NA	ENSG00000179057	IGSF22	nonsynonymous_SNV	ENSG00000179057:ENST00000513874.1:exon18:c.A2863G:p.I955V													yes
SP0016360	1	19	3821372	G	C	mis	NA	13.08	0.346839	ZFR2	ENSG00000105278	missense_variant	MODERATE												5.37e-09	37.34	ENSG00000105278	ZFR2	nonsynonymous_SNV	ENSG00000105278:ENST00000262961.4:exon10:c.C1597G:p.L533V
SP0016360	1	22	39440121	G	A	mis	NA	5.625	NA	APOBEC3F	ENSG00000128394	missense_variant	MODERATE		608993										0.0139602	NA	ENSG00000128394	APOBEC3F	nonsynonymous_SNV	ENSG00000128394:ENST00000381565.2:exon3:c.G205A:p.V69M		608993
SP0017794	1	5	122685676	C	G	mis	NA	9.379	0.075153	CEP120	ENSG00000168944	missense_variant	MODERATE		613446	yes	yes								4.34e-11	76.84	ENSG00000168944	CEP120	nonsynonymous_SNV	ENSG00000168944:ENST00000328236.5:exon20:c.G2688C:p.E896D,ENSG00000168944:ENST00000306467.5:exon19:c.G2688C:p.E896D,ENSG00000168944:ENST00000306481.6:exon19:c.G2610C:p.E870D		613446	yes	yes									yes
SP0018069	2	12	52908749	A	T	mis	NA	12.41	0.199341	KRT5	ENSG00000186081	missense_variant	MODERATE		148040										0.469328	15.89	ENSG00000186081	KRT5	nonsynonymous_SNV	ENSG00000186081:ENST00000252242.4:exon9:c.T1750A:p.S584T		148040
SP0019703	2	5	74077826	C	A	mis	NA	0.29	0.292978	FAM169A	ENSG00000198780	missense_variant	MODERATE		615769										0.998576	62.92	ENSG00000198780	FAM169A	nonsynonymous_SNV	ENSG00000198780:ENST00000510496.1:exon12:c.G1292T:p.R431L,ENSG00000198780:ENST00000389156.4:exon13:c.G1472T:p.R491L		615769
SP0020685	1	6	46047705	T	A	mis	NA	14.58	0.128367	CLIC5	ENSG00000112782	missense_variant	MODERATE		607293										0.00187685	19.08	ENSG00000112782	CLIC5	nonsynonymous_SNV	ENSG00000112782:ENST00000185206.6:exon1:c.A275T:p.Q92L		607293											yes
SP0022147	1	14	106478226	A	G	mis	NA	NA	NA	IGHV4-4	ENSG00000211936	missense_variant	MODERATE													NA	ENSG00000211936	IGHV4-4	nonsynonymous_SNV	ENSG00000211936:ENST00000390596.2:exon2:c.T232C:p.Y78H													yes
SP0022147	1	17	33288605	C	T	mis	NA	12.87	0.424818	ZNF830	ENSG00000198783	missense_variant	MODERATE												0.447637	50.04	ENSG00000198783	ZNF830	nonsynonymous_SNV	ENSG00000198783:ENST00000361952.3:exon1:c.C20T:p.A7V													yes
SP0022669	2	17	18025668	G	A	mis	NA	0.002	NA	MYO15A	ENSG00000091536	missense_variant	MODERATE		602666		yes									15.67	ENSG00000091536	MYO15A	nonsynonymous_SNV	ENSG00000091536:ENST00000205890.5:exon2:c.G3554A:p.C1185Y		602666		yes									yes
SP0022770	2	11	1008077	G	A	mis	NA	9.678	0.646625	AP2A2	ENSG00000183020	missense_variant	MODERATE		607242										0.999932	98.58	ENSG00000183020	AP2A2	nonsynonymous_SNV	ENSG00000183020:ENST00000448903.2:exon18:c.G2362A:p.V788I,ENSG00000183020:ENST00000332231.5:exon18:c.G2365A:p.V789I		607242
SP0022770	2	X	135431671	G	A	mis	NA	7.232	0.0347883	GPR112	ENSG00000156920	missense_variant	MODERATE												6.78e-20	NA	ENSG00000156920	GPR112	nonsynonymous_SNV	ENSG00000156920:ENST00000287534.4:exon4:c.G5617A:p.A1873T,ENSG00000156920:ENST00000412101.1:exon3:c.G5191A:p.A1731T,ENSG00000156920:ENST00000394141.1:exon3:c.G5191A:p.A1731T,ENSG00000156920:ENST00000370652.1:exon4:c.G5806A:p.A1936T,ENSG00000156920:ENST00000394143.1:exon6:c.G5806A:p.A1936T
SP0023172	2	19	11833823	G	C	mis	NA	0.263	0.417362	ZNF823	ENSG00000197933	missense_variant	MODERATE												2.09e-06	NA	ENSG00000197933	ZNF823	nonsynonymous_SNV	ENSG00000197933:ENST00000341191.6:exon4:c.C526G:p.L176V
SP0023689	1	8	124392790	G	A	mis	NA	0.002	0.235594	ATAD2	ENSG00000156802	missense_variant	MODERATE		611941	yes									0.999998	81.78	ENSG00000156802	ATAD2	nonsynonymous_SNV	ENSG00000156802:ENST00000287394.5:exon2:c.C299T:p.A100V		611941	yes										yes
SP0023884	1	3	183585696	T	C	mis	NA	13.9	0.17544	PARL	ENSG00000175193	missense_variant	MODERATE		607858										1.07e-05	85.98	ENSG00000175193	PARL	nonsynonymous_SNV	ENSG00000175193:ENST00000435888.1:exon2:c.A278G:p.Y93C,ENSG00000175193:ENST00000311101.5:exon2:c.A278G:p.Y93C,ENSG00000175193:ENST00000317096.4:exon2:c.A278G:p.Y93C		607858											yes
SP0025497	1	5	150028910	C	T	mis	NA	0.006	0.352308	SYNPO	ENSG00000171992	missense_variant	MODERATE		608155										0.980249	63.98	ENSG00000171992	SYNPO	nonsynonymous_SNV	ENSG00000171992:ENST00000307662.4:exon2:c.C1073T:p.A358V,ENSG00000171992:ENST00000394243.1:exon3:c.C1805T:p.A602V,ENSG00000171992:ENST00000522122.1:exon3:c.C1805T:p.A602V,ENSG00000171992:ENST00000519664.1:exon2:c.C1073T:p.A358V		608155											yes
SP0025576	2	10	26855932	C	T	mis	NA	9.126	0.501832	APBB1IP	ENSG00000077420	missense_variant	MODERATE		609036										0.594392	27.25	ENSG00000077420	APBB1IP	nonsynonymous_SNV	ENSG00000077420:ENST00000376236.4:exon15:c.C1516T:p.P506S		609036											yes
SP0026093	2	9	71491645	A	T	mis	NA	14.81	1.06557	PIP5K1B	ENSG00000107242	missense_variant	MODERATE		602745										0.00744305	43.56	ENSG00000107242	PIP5K1B	nonsynonymous_SNV	ENSG00000107242:ENST00000265382.3:exon6:c.A253T:p.T85S,ENSG00000107242:ENST00000541509.1:exon5:c.A253T:p.T85S		602745
SP0026933	1	12	57537541	C	G	mis	NA	13.31	NA	LRP1	ENSG00000123384	missense_variant	MODERATE		107770										1	93.51	ENSG00000123384	LRP1	nonsynonymous_SNV	ENSG00000123384:ENST00000553277.1:exon4:c.C408G:p.N136K,ENSG00000123384:ENST00000554174.1:exon4:c.C408G:p.N136K,ENSG00000123384:ENST00000338962.4:exon4:c.C408G:p.N136K,ENSG00000123384:ENST00000243077.3:exon4:c.C408G:p.N136K		107770
SP0027671	1	9	17394709	G	T	mis	NA	0.17	NA	CNTLN	ENSG00000044459	missense_variant	MODERATE		611870	yes										42.55	ENSG00000044459	CNTLN	nonsynonymous_SNV	ENSG00000044459:ENST00000380647.3:exon15:c.G2257T:p.V753L,ENSG00000044459:ENST00000262360.5:exon15:c.G2257T:p.V753L,ENSG00000044459:ENST00000425824.1:exon15:c.G2257T:p.V753L		611870	yes
SP0027722	1	2	113785589	T	C	mis	NA	11.38	NA	IL36B	ENSG00000136696	missense_variant	MODERATE		605508										0.0035173	NA	ENSG00000136696	IL36B	nonsynonymous_SNV	ENSG00000136696:ENST00000327407.2:exon5:c.A365G:p.Y122C		605508
SP0028076	1	16	31160796	G	T	mis	NA	12.76	0.957728	PRSS36	ENSG00000178226	missense_variant	MODERATE		610560										4.42e-13	39.11	ENSG00000178226	PRSS36	nonsynonymous_SNV	ENSG00000178226:ENST00000418068.2:exon3:c.C97A:p.P33T,ENSG00000178226:ENST00000569305.1:exon3:c.C97A:p.P33T,ENSG00000178226:ENST00000268281.4:exon3:c.C97A:p.P33T		610560											yes
SP0030238	1	10	20534417	A	G	mis	NA	18.76	0.0191807	PLXDC2	ENSG00000120594	missense_variant	MODERATE		606827		yes								0.613048	51.96	ENSG00000120594	PLXDC2	nonsynonymous_SNV	ENSG00000120594:ENST00000377242.3:exon12:c.A1309G:p.S437G,ENSG00000120594:ENST00000377252.4:exon13:c.A1456G:p.S486G		606827		yes
SP0030419	1	1	149885001	C	A	mis	NA	17.63	0.262931	SV2A	ENSG00000159164	missense_variant	MODERATE		185860		yes								0.578983	44.04	ENSG00000159164	SV2A	nonsynonymous_SNV	ENSG00000159164:ENST00000369145.1:exon2:c.G392T:p.G131V,ENSG00000159164:ENST00000369146.3:exon2:c.G392T:p.G131V		185860		yes
SP0031197	1	5	137854481	A	T	mis	NA	13.99	1.53115	ETF1	ENSG00000120705	missense_variant	MODERATE		600285										0.998925	95.33	ENSG00000120705	ETF1	nonsynonymous_SNV	ENSG00000120705:ENST00000360541.5:exon3:c.T162A:p.D54E,ENSG00000120705:ENST00000503014.1:exon2:c.T120A:p.D40E,ENSG00000120705:ENST00000499810.2:exon3:c.T63A:p.D21E		600285
SP0031197	1	9	3301580	A	C	mis	NA	14.81	1.76582	RFX3	ENSG00000080298	missense_variant	MODERATE	4	601337	yes	yes								0.999773	56.94	ENSG00000080298	RFX3	nonsynonymous_SNV	ENSG00000080298:ENST00000382004.3:exon6:c.T515G:p.L172R,ENSG00000080298:ENST00000358730.2:exon4:c.T515G:p.L172R,ENSG00000080298:ENST00000302303.1:exon6:c.T515G:p.L172R	4	601337	yes	yes
SP0032284	2	2	176972843	G	C	mis	NA	12.87	NA	HOXD11	ENSG00000128713	missense_variant	MODERATE		142986										0.0131898	NA	ENSG00000128713	HOXD11	nonsynonymous_SNV	ENSG00000128713:ENST00000249504.5:exon1:c.G760C:p.A254P		142986											yes
SP0032837	1	3	98538118	G	A	mis	NA	11.68	0.105081	DCBLD2	ENSG00000057019	missense_variant	MODERATE		608698										0.000553237	82.31	ENSG00000057019	DCBLD2	nonsynonymous_SNV	ENSG00000057019:ENST00000326840.6:exon8:c.C1015T:p.P339S,ENSG00000057019:ENST00000326857.9:exon8:c.C1015T:p.P339S		608698
SP0033661	1	7	47947710	C	T	mis	NA	6.615	0.142711	PKD1L1	ENSG00000158683	missense_variant	MODERATE		609721			confirmed	Heart/Cardiovasculature/Lymphatic		Laterality defects	biallelic	loss of function	27616478	1.72e-23	24.95	ENSG00000158683	PKD1L1	nonsynonymous_SNV	ENSG00000158683:ENST00000289672.2:exon9:c.G1366A:p.V456M		609721			confirmed	Heart/Cardiovasculature/Lymphatic		Laterality defects	biallelic	loss of function	27616478		yes
SP0034120	2	1	109461310	G	C	mis	NA	19.35	0.254155	GPSM2	ENSG00000121957	missense_variant	MODERATE		609245			confirmed	Brain/Cognition;Ear	yes	CHUDLEY-MCCULLOUGH SYNDROME	biallelic	loss of function	22578326	2.94e-10	85.95	ENSG00000121957	GPSM2	nonsynonymous_SNV	ENSG00000121957:ENST00000264126.3:exon12:c.G1339C:p.V447L,ENSG00000121957:ENST00000406462.2:exon13:c.G1339C:p.V447L		609245			confirmed	Brain/Cognition;Ear	yes	CHUDLEY-MCCULLOUGH SYNDROME	biallelic	loss of function	22578326
SP0034120	2	16	20990804	T	C	mis	NA	0.142	0.129649	DNAH3	ENSG00000158486	missense_variant	MODERATE	4	603334										9.63e-51	NA	ENSG00000158486	DNAH3	nonsynonymous_SNV	ENSG00000158486:ENST00000261383.3:exon50:c.A7924G:p.K2642E	4	603334
SP0034139	1	19	51857676	C	T	mis	NA	19.71	0.236189	ETFB	ENSG00000105379	missense_variant	MODERATE	3	130410			confirmed	Endocrine/Metabolic;Brain/Cognition	yes	GLUTARIC ACIDURIA TYPE 2B	biallelic	loss of function		0.00371616	84.14	ENSG00000105379	ETFB	nonsynonymous_SNV	ENSG00000105379:ENST00000354232.4:exon1:c.G217A:p.A73T	3	130410			confirmed	Endocrine/Metabolic;Brain/Cognition	yes	GLUTARIC ACIDURIA TYPE 2B	biallelic	loss of function
SP0036080	1	7	47851519	C	T	mis	NA	3.109	0.100292	PKD1L1	ENSG00000158683	missense_variant	MODERATE		609721			confirmed	Heart/Cardiovasculature/Lymphatic		Laterality defects	biallelic	loss of function	27616478	1.72e-23	24.95	ENSG00000158683	PKD1L1	nonsynonymous_SNV	ENSG00000158683:ENST00000289672.2:exon50:c.G7477A:p.V2493M		609721			confirmed	Heart/Cardiovasculature/Lymphatic		Laterality defects	biallelic	loss of function	27616478
SP0036288	2	3	156979150	G	A	mis	NA	13.5	0.0435972	VEPH1	ENSG00000197415	missense_variant	MODERATE		609594	yes									9.33e-12	35.35	ENSG00000197415	VEPH1	nonsynonymous_SNV	ENSG00000197415:ENST00000392833.2:exon13:c.C2140T:p.P714S,ENSG00000197415:ENST00000392832.2:exon14:c.C2275T:p.P759S,ENSG00000197415:ENST00000543418.1:exon13:c.C2140T:p.P714S,ENSG00000197415:ENST00000362010.2:exon14:c.C2275T:p.P759S		609594	yes
SP0036541	1	6	29430240	T	C	mis	NA	0.001	0.0682536	OR2H1	ENSG00000204688	missense_variant	MODERATE												0.0449041	NA	ENSG00000204688	OR2H1	nonsynonymous_SNV	ENSG00000204688:ENST00000377132.1:exon2:c.T694C:p.W232R,ENSG00000204688:ENST00000442615.1:exon2:c.T694C:p.W232R,ENSG00000204688:ENST00000396792.2:exon1:c.T694C:p.W232R,ENSG00000204688:ENST00000377136.1:exon4:c.T694C:p.W232R,ENSG00000204688:ENST00000377133.1:exon4:c.T694C:p.W232R
SP0036741	2	16	20682973	G	C	mis	NA	10.91	0.270968	ACSM1	ENSG00000166743	missense_variant	MODERATE		614357										4.37e-09	13.89	ENSG00000166743	ACSM1	nonsynonymous_SNV	ENSG00000166743:ENST00000520010.1:exon5:c.C632G:p.T211S,ENSG00000166743:ENST00000307493.4:exon4:c.C632G:p.T211S		614357
SP0037344	1	12	116434883	T	C	mis	NA	1.298	0.594604	MED13L	ENSG00000123066	missense_variant	MODERATE	2S	608771	yes	yes	probable	Brain/Cognition;Heart/Cardiovasculature/Lymphatic	yes	INTELLECTUAL DISABILITY	monoallelic	loss of function	23403903	1	67.77	ENSG00000123066	MED13L	nonsynonymous_SNV	ENSG00000123066:ENST00000281928.3:exon15:c.A2722G:p.T908A	2S	608771	yes	yes	probable	Brain/Cognition;Heart/Cardiovasculature/Lymphatic	yes	INTELLECTUAL DISABILITY	monoallelic	loss of function	23403903
SP0037962	1	17	78112072	A	C	mis	NA	16.19	1.37144	EIF4A3	ENSG00000141543	missense_variant	MODERATE		608546	yes		confirmed	Face;Skeleton		RICHIERI-COSTA-PEREIRA SYNDROME	biallelic	5_prime or 3_prime UTR mutation	24360810	0.99899	96.79	ENSG00000141543	EIF4A3	nonsynonymous_SNV	ENSG00000141543:ENST00000269349.3:exon8:c.T736G:p.L246V		608546	yes		confirmed	Face;Skeleton		RICHIERI-COSTA-PEREIRA SYNDROME	biallelic	5_prime or 3_prime UTR mutation	24360810
SP0039072	1	19	39123261	A	G	mis	NA	19.72	0.450641	EIF3K	ENSG00000178982	missense_variant	MODERATE		609596										0.00233163	90.32	ENSG00000178982	EIF3K	nonsynonymous_SNV	ENSG00000178982:ENST00000538434.1:exon5:c.A181G:p.I61V,ENSG00000178982:ENST00000593149.1:exon6:c.A181G:p.I61V,ENSG00000178982:ENST00000248342.4:exon6:c.A442G:p.I148V,ENSG00000178982:ENST00000545173.2:exon6:c.A442G:p.I148V		609596
SP0039588	1	6	52053941	G	A	mis	NA	12.98	0.236261	IL17A	ENSG00000112115	missense_variant	MODERATE	5	603149										0.167208	NA	ENSG00000112115	IL17A	nonsynonymous_SNV	ENSG00000112115:ENST00000340057.1:exon3:c.G319A:p.D107N	5	603149
SP0040523	1	2	27282311	T	C	mis	NA	5.513	NA	AGBL5	ENSG00000084693	missense_variant	MODERATE		615900	yes									0.0206949	66.34	ENSG00000084693	AGBL5	nonsynonymous_SNV	ENSG00000084693:ENST00000323064.8:exon11:c.T2128C:p.C710R		615900	yes
SP0041539	1	19	9075330	C	A	mis	NA	3.192	NA	MUC16	ENSG00000181143	missense_variant	MODERATE		606154											NA	ENSG00000181143	MUC16	nonsynonymous_SNV	ENSG00000181143:ENST00000397910.4:exon3:c.G12116T:p.G4039V		606154											yes
SP0042217	1	3	64085371	T	C	mis	NA	9.129	0.756905	PRICKLE2	ENSG00000163637	missense_variant	MODERATE	3	608501										0.987837	39.61	ENSG00000163637	PRICKLE2	nonsynonymous_SNV	ENSG00000163637:ENST00000295902.6:exon8:c.A1891G:p.R631G,ENSG00000163637:ENST00000564377.1:exon9:c.A2059G:p.R687G	3	608501
SP0042394	1	5	151125949	C	T	mis	NA	14.45	0.106424	ATOX1	ENSG00000177556	missense_variant	MODERATE		602270										0.177402	73.35	ENSG00000177556	ATOX1	nonsynonymous_SNV	ENSG00000177556:ENST00000520382.1:exon3:c.G117A:p.M39I,ENSG00000177556:ENST00000522314.1:exon2:c.G117A:p.M39I,ENSG00000177556:ENST00000521264.1:exon3:c.G159A:p.M53I,ENSG00000177556:ENST00000524142.1:exon4:c.G144A:p.M48I,ENSG00000177556:ENST00000522710.1:exon3:c.G144A:p.M48I,ENSG00000177556:ENST00000313115.6:exon3:c.G144A:p.M48I		602270											yes
SP0042538	1	2	197631414	T	C	mis	NA	12.74	0.343569	GTF3C3	ENSG00000119041	missense_variant	MODERATE		604888	yes									5.36e-06	84.96	ENSG00000119041	GTF3C3	nonsynonymous_SNV	ENSG00000119041:ENST00000263956.3:exon17:c.A2413G:p.S805G		604888	yes
SP0043850	1	1	1354790	G	A	mis	NA	12.78	NA	ANKRD65	ENSG00000235098	missense_variant	MODERATE													NA	ENSG00000235098	ANKRD65	nonsynonymous_SNV	ENSG00000235098:ENST00000442470.1:exon2:c.C349T:p.R117C,ENSG00000235098:ENST00000427211.1:exon3:c.C349T:p.R117C,ENSG00000235098:ENST00000537107.1:exon4:c.C890T:p.A297V
SP0046497	1	12	50749216	A	T	mis	NA	0.027	NA	FAM186A	ENSG00000185958	missense_variant	MODERATE													NA	ENSG00000185958	FAM186A	nonsynonymous_SNV	ENSG00000185958:ENST00000327337.5:exon4:c.T1399A:p.Y467N,ENSG00000185958:ENST00000543111.1:exon4:c.T1399A:p.Y467N
SP0050656	1	7	104746103	A	G	mis	NA	10.72	0.0903781	KMT2E	ENSG00000005483	missense_variant	MODERATE	3	608444										1	89.25	ENSG00000005483	KMT2E	nonsynonymous_SNV	ENSG00000005483:ENST00000334877.4:exon18:c.A2414G:p.K805R,ENSG00000005483:ENST00000311117.3:exon18:c.A2414G:p.K805R,ENSG00000005483:ENST00000257745.4:exon17:c.A2414G:p.K805R	3	608444											yes
SP0050721	1	19	9452636	A	G	mis	NA	0.005	0.00840729	ZNF559	ENSG00000188321	missense_variant	MODERATE	4											7.72e-09	NA	ENSG00000188321	ZNF559	nonsynonymous_SNV	ENSG00000188321:ENST00000393883.2:exon6:c.A509G:p.N170S,ENSG00000188321:ENST00000538743.1:exon4:c.A269G:p.N90S,ENSG00000188321:ENST00000587557.1:exon6:c.A701G:p.N234S,ENSG00000188321:ENST00000603380.1:exon6:c.A509G:p.N170S	4
SP0054736	1	9	101539703	G	T	mis	NA	6.444	0.133741	ANKS6	ENSG00000165138	missense_variant	MODERATE		615370		yes								0.000273308	44.92	ENSG00000165138	ANKS6	nonsynonymous_SNV	ENSG00000165138:ENST00000375018.1:exon8:c.C1601A:p.T534K,ENSG00000165138:ENST00000353234.4:exon8:c.C1601A:p.T534K,ENSG00000165138:ENST00000540940.1:exon7:c.C1016A:p.T339K,ENSG00000165138:ENST00000375019.2:exon7:c.C698A:p.T233K		615370		yes
SP0000035	1	16	3556399	C	T	mis	NA	33	0.192541	CLUAP1	ENSG00000103351	missense_variant	MODERATE		616787										0.00021954	56.18	ENSG00000103351	CLUAP1	nonsynonymous_SNV	ENSG00000103351:ENST00000341633.5:exon3:c.C203T:p.A68V,ENSG00000103351:ENST00000576634.1:exon3:c.C203T:p.A68V,ENSG00000103351:ENST00000571025.1:exon3:c.C203T:p.A68V		616787
SP0000115	1	19	7985372	G	C	mis	NA	24.7	0.370333	SNAPC2	ENSG00000104976	missense_variant	MODERATE		605076										0.103168	81.64	ENSG00000104976	SNAPC2	nonsynonymous_SNV	ENSG00000104976:ENST00000221573.6:exon1:c.G121C:p.G41R		605076
SP0000121	1	4	962686	G	A	mis	NA	23.9	0.598202	DGKQ	ENSG00000145214	missense_variant	MODERATE		601207										0.00119402	64.31	ENSG00000145214	DGKQ	nonsynonymous_SNV	ENSG00000145214:ENST00000273814.3:exon3:c.C364T:p.H122Y		601207
SP0000180	2	19	45406382	C	T	mis	NA	24.2	1.31116	TOMM40	ENSG00000130204	missense_variant	MODERATE		608061										0.963682	89.97	ENSG00000130204	TOMM40	nonsynonymous_SNV	ENSG00000130204:ENST00000405636.2:exon10:c.C1042T:p.R348C,ENSG00000130204:ENST00000426677.2:exon9:c.C1042T:p.R348C,ENSG00000130204:ENST00000252487.5:exon10:c.C1042T:p.R348C		608061											yes
SP0000213	1	12	27829474	T	G	mis	NA	23.8	0.682689	PPFIBP1	ENSG00000110841	missense_variant	MODERATE		603141										2.1e-12	68.25	ENSG00000110841	PPFIBP1	nonsynonymous_SNV	ENSG00000110841:ENST00000542629.1:exon17:c.T1482G:p.F494L,ENSG00000110841:ENST00000537927.1:exon16:c.T1116G:p.F372L,ENSG00000110841:ENST00000228425.6:exon18:c.T1524G:p.F508L,ENSG00000110841:ENST00000318304.8:exon18:c.T1575G:p.F525L		603141											yes
SP0000406	1	20	57287587	G	A	mis	NA	25.8	0.922824	NPEPL1	ENSG00000215440	missense_variant	MODERATE												1.8e-07	86.06	ENSG00000215440	NPEPL1	nonsynonymous_SNV	ENSG00000215440:ENST00000356091.6:exon8:c.G953A:p.G318E,ENSG00000215440:ENST00000525967.1:exon9:c.G869A:p.G290E,ENSG00000215440:ENST00000525817.1:exon9:c.G809A:p.G270E
SP0000665	1	2	200193509	T	G	mis	NA	27.9	2.59444	SATB2	ENSG00000119042	missense_variant	MODERATE	4S	608148		yes	confirmed	Face;Skeleton;Brain/Cognition	yes	NONSPECIFIC SEVERE ID	monoallelic	loss of function		0.999563	46.66	ENSG00000119042	SATB2	nonsynonymous_SNV	ENSG00000119042:ENST00000260926.5:exon9:c.A1298C:p.Y433S,ENSG00000119042:ENST00000443023.1:exon7:c.A1121C:p.Y374S,ENSG00000119042:ENST00000417098.1:exon8:c.A1298C:p.Y433S,ENSG00000119042:ENST00000457245.1:exon9:c.A1298C:p.Y433S,ENSG00000119042:ENST00000428695.1:exon4:c.A944C:p.Y315S	4S	608148		yes	confirmed	Face;Skeleton;Brain/Cognition	yes	NONSPECIFIC SEVERE ID	monoallelic	loss of function
SP0000753	1	13	113729393	C	T	mis	NA	21.8	0.481083	MCF2L	ENSG00000126217	missense_variant	MODERATE		609499		yes								0.795541	46.58	ENSG00000126217	MCF2L	nonsynonymous_SNV	ENSG00000126217:ENST00000442652.2:exon11:c.C1288T:p.R430C,ENSG00000126217:ENST00000434480.2:exon11:c.C1216T:p.R406C,ENSG00000126217:ENST00000375608.3:exon12:c.C1288T:p.R430C,ENSG00000126217:ENST00000535094.2:exon11:c.C1198T:p.R400C,ENSG00000126217:ENST00000375604.2:exon11:c.C1369T:p.R457C,ENSG00000126217:ENST00000397030.1:exon11:c.C1297T:p.R433C,ENSG00000126217:ENST00000375601.3:exon11:c.C1210T:p…		609499		yes
SP0000855	1	22	42128476	G	C	mis	NA	24.7	0.451099	MEI1	ENSG00000167077	missense_variant	MODERATE		608797										1.22e-08	12.55	ENSG00000167077	MEI1	nonsynonymous_SNV	ENSG00000167077:ENST00000540833.1:exon11:c.G420C:p.Q140H,ENSG00000167077:ENST00000401548.3:exon11:c.G1200C:p.Q400H		608797
SP0000972	2	20	55966762	C	T	mis	NA	26.1	2.30172	RBM38	ENSG00000132819	missense_variant	MODERATE		612428										0.859283	89.09	ENSG00000132819	RBM38	nonsynonymous_SNV	ENSG00000132819:ENST00000440234.2:exon1:c.C125T:p.P42L,ENSG00000132819:ENST00000356208.5:exon1:c.C125T:p.P42L		612428											yes
SP0001111	2	3	86115818	C	A	mis	NA	32	1.37652	CADM2	ENSG00000175161	missense_variant	MODERATE	4	609938										0.984669	16.04	ENSG00000175161	CADM2	nonsynonymous_SNV	ENSG00000175161:ENST00000407528.2:exon10:c.C1193A:p.T398K,ENSG00000175161:ENST00000383699.3:exon10:c.C1100A:p.T367K,ENSG00000175161:ENST00000405615.2:exon10:c.C1199A:p.T400K	4	609938
SP0001116	1	3	194343976	G	A	mis	NA	32	0.185388	TMEM44	ENSG00000145014	missense_variant	MODERATE			yes									1.19e-06	48.45	ENSG00000145014	TMEM44	nonsynonymous_SNV	ENSG00000145014:ENST00000273580.7:exon5:c.C589T:p.R197W,ENSG00000145014:ENST00000347147.4:exon5:c.C589T:p.R197W,ENSG00000145014:ENST00000392432.2:exon5:c.C589T:p.R197W,ENSG00000145014:ENST00000381975.3:exon5:c.C589T:p.R197W,ENSG00000145014:ENST00000473092.1:exon5:c.C589T:p.R197W,ENSG00000145014:ENST00000330115.3:exon5:c.C280T:p.R94W			yes
SP0001246	2	2	171862995	T	C	mis	NA	28.3	2.76036	TLK1	ENSG00000198586	missense_variant	MODERATE		608438		yes								0.999995	91.79	ENSG00000198586	TLK1	nonsynonymous_SNV	ENSG00000198586:ENST00000360843.3:exon18:c.A1820G:p.D607G,ENSG00000198586:ENST00000434911.2:exon15:c.A1469G:p.D490G,ENSG00000198586:ENST00000442919.2:exon17:c.A1613G:p.D538G,ENSG00000198586:ENST00000521943.1:exon17:c.A1613G:p.D538G,ENSG00000198586:ENST00000431350.2:exon17:c.A1757G:p.D586G		608438		yes									yes
SP0001288	1	9	131584689	G	C	mis	NA	28.3	0.866644	ENDOG	ENSG00000167136	missense_variant	MODERATE		600440										0.00624335	73.44	ENSG00000167136	ENDOG	nonsynonymous_SNV	ENSG00000167136:ENST00000372642.4:exon3:c.G694C:p.V232L		600440
SP0001367	1	1	114640370	C	G	mis	NA	25	0.17421	SYT6	ENSG00000134207	missense_variant	MODERATE		607718	yes									0.0328455	35.3	ENSG00000134207	SYT6	nonsynonymous_SNV	ENSG00000134207:ENST00000609117.1:exon6:c.G1239C:p.E413D,ENSG00000134207:ENST00000393296.1:exon6:c.G1494C:p.E498D,ENSG00000134207:ENST00000610222.1:exon6:c.G1494C:p.E498D,ENSG00000134207:ENST00000369547.1:exon6:c.G1239C:p.E413D,ENSG00000134207:ENST00000607941.1:exon6:c.G1239C:p.E413D		607718	yes
SP0001470	1	6	64488058	A	T	mis	NA	23.8	0.0414775	PHF3	ENSG00000118482	missense_variant	MODERATE	2	607789	yes									0.999469	NA	ENSG00000188107	EYS	nonsynonymous_SNV	ENSG00000188107:ENST00000370616.2:exon37:c.T7739A:p.L2580H,ENSG00000188107:ENST00000370621.3:exon40:c.T7739A:p.L2580H,ENSG00000188107:ENST00000503581.1:exon40:c.T7739A:p.L2580H		612424											yes
SP0001556	1	17	30677323	A	C	mis	NA	26.4	2.7256	ZNF207	ENSG00000010244	missense_variant	MODERATE		603428										0.0542638	97.16	ENSG00000010244	ZNF207	nonsynonymous_SNV	ENSG00000010244:ENST00000321233.6:exon1:c.A19C:p.K7Q,ENSG00000010244:ENST00000394673.2:exon1:c.A19C:p.K7Q,ENSG00000010244:ENST00000394670.4:exon1:c.A19C:p.K7Q,ENSG00000010244:ENST00000577908.1:exon1:c.A19C:p.K7Q,ENSG00000010244:ENST00000341711.6:exon1:c.A19C:p.K7Q		603428
SP0001598	2	X	40994022	G	A	mis	NA	29	1.53027	USP9X	ENSG00000124486	missense_variant	MODERATE		300072	yes		probable	Skeleton;GI tract;Brain/Cognition;Heart/Cardiovasculature/Lymphatic	yes	MENTAL RETARDATION, X-LINKED 99	x-linked dominant	loss of function	24607389;26833328	1	77.91	ENSG00000124486	USP9X	nonsynonymous_SNV	ENSG00000124486:ENST00000378308.2:exon5:c.G367A:p.G123R,ENSG00000124486:ENST00000324545.8:exon5:c.G367A:p.G123R		300072	yes		probable	Skeleton;GI tract;Brain/Cognition;Heart/Cardiovasculature/Lymphatic	yes	MENTAL RETARDATION, X-LINKED 99	x-linked dominant	loss of function	24607389;26833328
SP0001689	1	4	146478964	C	T	mis	NA	34	2.5965	SMAD1	ENSG00000170365	missense_variant	MODERATE		601595	yes									0.870046	66.94	ENSG00000170365	SMAD1	nonsynonymous_SNV	ENSG00000170365:ENST00000302085.4:exon7:c.C1276T:p.R426C,ENSG00000170365:ENST00000515385.1:exon7:c.C1276T:p.R426C,ENSG00000170365:ENST00000394092.2:exon7:c.C1276T:p.R426C		601595	yes
SP0001854	2	4	87643520	T	C	mis	NA	27.4	0.303656	PTPN13	ENSG00000163629	missense_variant	MODERATE		600267		yes								5.06e-10	81.21	ENSG00000163629	PTPN13	nonsynonymous_SNV	ENSG00000163629:ENST00000436978.1:exon10:c.T1541C:p.L514P,ENSG00000163629:ENST00000316707.6:exon10:c.T1541C:p.L514P,ENSG00000163629:ENST00000427191.2:exon10:c.T1541C:p.L514P,ENSG00000163629:ENST00000411767.2:exon10:c.T1541C:p.L514P,ENSG00000163629:ENST00000511467.1:exon9:c.T1541C:p.L514P		600267		yes									yes
SP0001945	1	3	121976152	C	T	mis	NA	27.9	1.61423	CASR	ENSG00000036828	missense_variant	MODERATE		601199										0.366509	20.42	ENSG00000036828	CASR	nonsynonymous_SNV	ENSG00000036828:ENST00000498619.1:exon3:c.C410T:p.S137F,ENSG00000036828:ENST00000490131.1:exon3:c.C410T:p.S137F,ENSG00000036828:ENST00000296154.5:exon2:c.C410T:p.S137F		601199
SP0002235	1	7	5643529	C	T	mis	NA	34	1.47203	FSCN1	ENSG00000075618	missense_variant	MODERATE		602689										0.776274	99.42	ENSG00000075618	FSCN1	nonsynonymous_SNV	ENSG00000075618:ENST00000382361.3:exon4:c.C1147T:p.R383C,ENSG00000075618:ENST00000340250.6:exon5:c.C1084T:p.R362C		602689											yes
SP0002235	1	8	22548278	T	C	mis	NA	26.5	NA	EGR3	ENSG00000179388	missense_variant	MODERATE		602419										0.811098	19.11	ENSG00000179388	EGR3	nonsynonymous_SNV	ENSG00000179388:ENST00000522910.1:exon2:c.A758G:p.E253G,ENSG00000179388:ENST00000317216.2:exon2:c.A872G:p.E291G		602419
SP0002305	1	1	156012621	G	A	mis	NA	28.3	1.69679	UBQLN4	ENSG00000160803	missense_variant	MODERATE		605440										0.997522	94.58	ENSG00000160803	UBQLN4	nonsynonymous_SNV	ENSG00000160803:ENST00000368309.3:exon7:c.C1210T:p.P404S		605440											yes
SP0002305	1	4	85419158	G	T	mis	NA	27.7	1.68547	NKX6-1	ENSG00000163623	missense_variant	MODERATE		602563										0.501555	50.16	ENSG00000163623	NKX6-1	nonsynonymous_SNV	ENSG00000163623:ENST00000295886.4:exon1:c.C224A:p.P75Q		602563											yes
SP0002533	1	8	124266190	T	A	mis	NA	24.9	1.26968	ZHX1	ENSG00000165156	missense_variant	MODERATE		604764										0.821483	63.92	ENSG00000165156	ZHX1	nonsynonymous_SNV	ENSG00000165156:ENST00000297857.2:exon3:c.A1997T:p.K666I,ENSG00000165156:ENST00000395571.3:exon3:c.A1997T:p.K666I,ENSG00000165156:ENST00000522655.1:exon3:c.A1997T:p.K666I		604764											yes
SP0002795	2	17	78221952	G	T	mis	NA	22.5	0.116147	SLC26A11	ENSG00000181045	missense_variant	MODERATE		610117										4.11e-10	47.36	ENSG00000181045	SLC26A11	nonsynonymous_SNV	ENSG00000181045:ENST00000572725.1:exon13:c.G1318T:p.V440L,ENSG00000181045:ENST00000361193.3:exon14:c.G1318T:p.V440L,ENSG00000181045:ENST00000546047.2:exon13:c.G1318T:p.V440L,ENSG00000181045:ENST00000411502.3:exon14:c.G1318T:p.V440L		610117											yes
SP0003386	1	11	65827022	AA	TT	mis	NA	NA	NA	SF3B2	ENSG00000087365	missense_variant	MODERATE		605591										0.99946	97.84	ENSG00000087365	SF3B2	nonframeshift_substitution	ENSG00000087365:ENST00000322535.6:exon12:c.1357_1358TT:p.K453L,ENSG00000087365:ENST00000528302.1:exon11:c.1306_1307TT:p.K436L		605591											yes
SP0004355	1	11	59382803	A	C	mis	NA	26.8	2.43585	OSBP	ENSG00000110048	missense_variant	MODERATE		167040		yes								0.999543	79.66	ENSG00000110048	OSBP	nonsynonymous_SNV	ENSG00000110048:ENST00000263847.1:exon1:c.T335G:p.L112R		167040		yes
SP0004355	1	19	36214396	C	T	mis	NA	24.6	NA	KMT2B	ENSG00000272333	missense_variant	MODERATE		606834			probable	Brain/Cognition	yes	Complex early-onset dystonia	monoallelic	loss of function	27839873;27992417	1	NA	ENSG00000272333	KMT2B	nonsynonymous_SNV	ENSG00000272333:ENST00000222270.7:exon7:c.C3050T:p.A1017V,ENSG00000272333:ENST00000420124.1:exon7:c.C3050T:p.A1017V		606834			probable	Brain/Cognition	yes	Complex early-onset dystonia	monoallelic	loss of function	27839873;27992417
SP0006667	1	1	19593923	C	A	mis	NA	23.1	NA	AKR7L	ENSG00000211454	missense_variant	MODERATE		608478										0.00438244	NA	ENSG00000211454	AKR7L	nonsynonymous_SNV	ENSG00000211454:ENST00000420396.2:exon5:c.G333T:p.M111I		608478											yes
SP0007121	1	1	1509933	G	A	mis	NA	23.1	1.60528	SSU72	ENSG00000160075	missense_variant	MODERATE		617680										0.606849	70.01	ENSG00000160075	SSU72	nonsynonymous_SNV	ENSG00000160075:ENST00000359060.4:exon1:c.C5T:p.P2L,ENSG00000160075:ENST00000291386.3:exon1:c.C5T:p.P2L		617680											yes
SP0007121	1	6	149925800	C	T	mis	NA	24.1	0.538348	KATNA1	ENSG00000186625	missense_variant	MODERATE		606696	yes									0.00192588	80.33	ENSG00000186625	KATNA1	nonsynonymous_SNV	ENSG00000186625:ENST00000335647.5:exon4:c.G620A:p.R207Q,ENSG00000186625:ENST00000367411.2:exon5:c.G620A:p.R207Q		606696	yes										yes
SP0008074	2	19	44739927	T	G	mis	NA	23	0.384734	ZNF227	ENSG00000131115	missense_variant	MODERATE												1.69e-05	NA	ENSG00000131115	ZNF227	nonsynonymous_SNV	ENSG00000131115:ENST00000391961.2:exon4:c.T1191G:p.N397K,ENSG00000131115:ENST00000313040.7:exon6:c.T1344G:p.N448K,ENSG00000131115:ENST00000589005.1:exon5:c.T1191G:p.N397K
SP0008212	1	19	45851376	C	T	mis	NA	25.5	0.0870123	KLC3	ENSG00000104892	missense_variant	MODERATE		601334										3.16e-06	63.2	ENSG00000104892	KLC3	nonsynonymous_SNV	ENSG00000104892:ENST00000585434.1:exon5:c.C734T:p.P245L,ENSG00000104892:ENST00000470402.1:exon4:c.C779T:p.P260L,ENSG00000104892:ENST00000391946.2:exon5:c.C737T:p.P246L		601334
SP0008340	2	19	7623913	G	A	mis	NA	34	2.28123	PNPLA6	ENSG00000032444	missense_variant	MODERATE		603197										1.59e-08	73.77	ENSG00000032444	PNPLA6	nonsynonymous_SNV	ENSG00000032444:ENST00000545201.2:exon30:c.G3380A:p.R1127H,ENSG00000032444:ENST00000450331.3:exon31:c.G3461A:p.R1154H,ENSG00000032444:ENST00000600737.1:exon28:c.G3575A:p.R1192H,ENSG00000032444:ENST00000414982.3:exon30:c.G3605A:p.R1202H,ENSG00000032444:ENST00000221249.6:exon31:c.G3461A:p.R1154H		603197
SP0008440	1	11	3720449	C	T	mis	NA	23	0.24376	NUP98	ENSG00000110713	missense_variant	MODERATE		601021										1	77.1	ENSG00000110713	NUP98	nonsynonymous_SNV	ENSG00000110713:ENST00000355260.3:exon25:c.G3872A:p.R1291H,ENSG00000110713:ENST00000324932.7:exon25:c.G3872A:p.R1291H,ENSG00000110713:ENST00000359171.4:exon25:c.G3872A:p.R1291H		601021
SP0009120	1	X	131188689	A	C	mis	NA	25.4	1.87067	MST4	ENSG00000134602	missense_variant	MODERATE												0.777978	45.85	ENSG00000134602	MST4	nonsynonymous_SNV	ENSG00000134602:ENST00000394334.2:exon3:c.A73C:p.T25P,ENSG00000134602:ENST00000354719.6:exon3:c.A73C:p.T25P,ENSG00000134602:ENST00000496850.1:exon2:c.A73C:p.T25P,ENSG00000134602:ENST00000481105.1:exon3:c.A73C:p.T25P													yes
SP0009232	1	13	23909440	G	A	mis	NA	22.4	NA	SACS	ENSG00000151835	missense_variant	MODERATE		604490			probable	Brain/Cognition	yes	SPASTIC ATAXIA, CHARLEVOIX-SAGUENAY TYPE	biallelic	loss of function	10655055	6.15e-12	14.5	ENSG00000151835	SACS	nonsynonymous_SNV	ENSG00000151835:ENST00000402364.1:exon8:c.C6325T:p.H2109Y,ENSG00000151835:ENST00000382298.3:exon10:c.C8575T:p.H2859Y,ENSG00000151835:ENST00000382292.3:exon9:c.C8575T:p.H2859Y		604490			probable	Brain/Cognition	yes	SPASTIC ATAXIA, CHARLEVOIX-SAGUENAY TYPE	biallelic	loss of function	10655055
SP0009287	1	4	5586394	G	C	mis	NA	23.7	0.0809318	EVC2	ENSG00000173040	missense_variant	MODERATE		607261			confirmed	Teeth & Dentitian;Skeleton;Heart/Cardiovasculature/Lymphatic		ACROFACIAL DYSOSTOSIS WEYERS TYPE	biallelic	loss of function	16404586	1.05e-21	66.34	ENSG00000173040	EVC2	nonsynonymous_SNV	ENSG00000173040:ENST00000344938.1:exon17:c.C3013G:p.L1005V,ENSG00000173040:ENST00000310917.2:exon17:c.C2773G:p.L925V,ENSG00000173040:ENST00000344408.5:exon17:c.C3013G:p.L1005V		607261			confirmed	Teeth & Dentitian;Skeleton;Heart/Cardiovasculature/Lymphatic		ACROFACIAL DYSOSTOSIS WEYERS TYPE	biallelic	loss of function	16404586
SP0009621	1	11	5080552	C	A	mis	NA	24.7	0.0413738	OR52E2	ENSG00000176787	missense_variant	MODERATE												0.000427749	NA	ENSG00000176787	OR52E2	nonsynonymous_SNV	ENSG00000176787:ENST00000321522.2:exon1:c.G306T:p.Q102H													yes
SP0009634	1	7	143097002	C	T	mis	NA	25.6	0.201027	EPHA1	ENSG00000146904	missense_variant	MODERATE		179610										5.3e-11	42.11	ENSG00000146904	EPHA1	nonsynonymous_SNV	ENSG00000146904:ENST00000275815.3:exon4:c.G577A:p.A193T		179610
SP0009874	1	7	148511065	G	A	mis	NA	25.7	1.34876	EZH2	ENSG00000106462	missense_variant	MODERATE		601573	yes		confirmed	Skeleton;Brain/Cognition	yes	WEAVER SYNDROME 2	monoallelic	all missense/in frame		0.99999	97.51	ENSG00000106462	EZH2	nonsynonymous_SNV	ENSG00000106462:ENST00000476773.1:exon14:c.C1669T:p.R557W,ENSG00000106462:ENST00000460911.1:exon15:c.C1822T:p.R608W,ENSG00000106462:ENST00000320356.2:exon15:c.C1837T:p.R613W,ENSG00000106462:ENST00000541220.1:exon14:c.C1669T:p.R557W,ENSG00000106462:ENST00000483967.1:exon15:c.C1795T:p.R599W,ENSG00000106462:ENST00000478654.1:exon15:c.C1669T:p.R557W,ENSG00000106462:ENST00000350995.2:exon14:c.C1705T:p…		601573	yes		confirmed	Skeleton;Brain/Cognition	yes	WEAVER SYNDROME 2	monoallelic	all missense/in frame			yes
SP0009874	1	12	44917195	T	C	mis	NA	26.8	0.65696	NELL2	ENSG00000184613	missense_variant	MODERATE		602320		yes								0.999854	72.52	ENSG00000184613	NELL2	nonsynonymous_SNV	ENSG00000184613:ENST00000549027.1:exon19:c.A1874G:p.Y625C,ENSG00000184613:ENST00000429094.2:exon17:c.A1877G:p.Y626C,ENSG00000184613:ENST00000452445.2:exon18:c.A1877G:p.Y626C,ENSG00000184613:ENST00000437801.2:exon18:c.A2027G:p.Y676C,ENSG00000184613:ENST00000395487.2:exon17:c.A1874G:p.Y625C,ENSG00000184613:ENST00000333837.4:exon18:c.A1946G:p.Y649C,ENSG00000184613:ENST00000551601.1:exon18:c.A1733G:p…		602320		yes									yes
SP0010023	1	3	52021405	A	C	mis	NA	26.9	0.717407	ABHD14A-ACY1	ENSG00000114786	missense_variant	MODERATE												2.25e-05	72.73;72.73	ENSG00000114786;ENSG00000243989	ABHD14A-ACY1;ACY1	nonsynonymous_SNV	ENSG00000243989:ENST00000404366.2:exon11:c.A788C:p.N263T,ENSG00000114786:ENST00000463937.1:exon12:c.A1091C:p.N364T,ENSG00000243989:ENST00000494103.1:exon9:c.A572C:p.N191T,ENSG00000243989:ENST00000476351.1:exon10:c.A683C:p.N228T,ENSG00000243989:ENST00000458031.2:exon13:c.A1058C:p.N353T		104620			confirmed	Endocrine/Metabolic;Brain/Cognition	yes	AMINOACYLASE-1 DEFICIENCY	biallelic	loss of function	16465618;17562838;16274666		yes
SP0010081	2	9	131395176	C	T	mis	NA	25.9	0.775707	SPTAN1	ENSG00000197694	missense_variant	MODERATE		182810		yes	probable	Brain/Cognition	yes	EPILEPTIC ENCEPHALOPATHY EARLY INFANTILE TYPE 5	monoallelic	dominant negative	22258530;20493457	1	95.26	ENSG00000197694	SPTAN1	nonsynonymous_SNV	ENSG00000197694:ENST00000358161.5:exon55:c.C7250T:p.A2417V,ENSG00000197694:ENST00000372739.3:exon56:c.C7250T:p.A2417V,ENSG00000197694:ENST00000372731.4:exon55:c.C7235T:p.A2412V		182810		yes	probable	Brain/Cognition	yes	EPILEPTIC ENCEPHALOPATHY EARLY INFANTILE TYPE 5	monoallelic	dominant negative	22258530;20493457		yes
SP0010116	1	16	11846579	T	C	mis	NA	30	1.67942	ZC3H7A	ENSG00000122299	missense_variant	MODERATE												0.999987	71.14	ENSG00000122299	ZC3H7A	nonsynonymous_SNV	ENSG00000122299:ENST00000396516.2:exon21:c.A2672G:p.D891G,ENSG00000122299:ENST00000355758.4:exon22:c.A2672G:p.D891G,ENSG00000122299:ENST00000575984.1:exon3:c.A260G:p.D87G
SP0010944	1	1	213145953	C	T	mis	NA	35	1.06887	VASH2	ENSG00000143494	missense_variant	MODERATE		610471	yes									0.819583	69.29	ENSG00000143494	VASH2	nonsynonymous_SNV	ENSG00000143494:ENST00000366964.3:exon7:c.C103T:p.R35W,ENSG00000143494:ENST00000366967.2:exon5:c.C217T:p.R73W,ENSG00000143494:ENST00000366968.4:exon7:c.C334T:p.R112W,ENSG00000143494:ENST00000517399.1:exon5:c.C529T:p.R177W,ENSG00000143494:ENST00000366965.2:exon4:c.C397T:p.R133W,ENSG00000143494:ENST00000366966.2:exon7:c.C334T:p.R112W		610471	yes										yes
SP0011385	1	19	36499466	C	T	mis	NA	25.7	0.458712	SYNE4	ENSG00000181392	missense_variant	MODERATE		615535										5.96e-11	55.95	ENSG00000181392	SYNE4	nonsynonymous_SNV	ENSG00000181392:ENST00000340477.5:exon1:c.G118A:p.E40K,ENSG00000181392:ENST00000324444.3:exon1:c.G118A:p.E40K		615535
SP0011595	1	1	232568177	T	C	mis	NA	23.6	0.632378	SIPA1L2	ENSG00000116991	missense_variant	MODERATE		611609										0.99922	65.97	ENSG00000116991	SIPA1L2	nonsynonymous_SNV	ENSG00000116991:ENST00000366630.1:exon15:c.A4072G:p.K1358E,ENSG00000116991:ENST00000262861.4:exon14:c.A4072G:p.K1358E,ENSG00000116991:ENST00000308942.4:exon8:c.A1294G:p.K432E		611609
SP0011734	1	9	128113084	C	T	mis	NA	35	2.34469	GAPVD1	ENSG00000165219	missense_variant	MODERATE		611714										1	86.03	ENSG00000165219	GAPVD1	nonsynonymous_SNV	ENSG00000165219:ENST00000394105.2:exon22:c.C3583T:p.R1195C,ENSG00000165219:ENST00000495955.1:exon23:c.C3556T:p.R1186C,ENSG00000165219:ENST00000394083.2:exon20:c.C3358T:p.R1120C,ENSG00000165219:ENST00000470056.1:exon20:c.C3421T:p.R1141C,ENSG00000165219:ENST00000394104.2:exon21:c.C3556T:p.R1186C,ENSG00000165219:ENST00000297933.6:exon23:c.C3502T:p.R1168C,ENSG00000165219:ENST00000312123.9:exon20:c.C3…		611714
SP0012262	1	4	155490450	G	A	mis	NA	24.4	0.585497	FGB	ENSG00000171564	missense_variant	MODERATE		134830										0.19539	NA	ENSG00000171564	FGB	nonsynonymous_SNV	ENSG00000171564:ENST00000509493.1:exon4:c.G292A:p.G98S,ENSG00000171564:ENST00000302068.4:exon6:c.G949A:p.G317S		134830
SP0012262	1	8	27472201	C	T	mis	NA	NA	NA	CLU	ENSG00000120885	missense_variant	MODERATE		185430										0.453464	52.29	ENSG00000120885	CLU	nonsynonymous_SNV	ENSG00000120885:ENST00000560366.1:exon1:c.G98A:p.G33E		185430
SP0012865	1	4	5750014	C	T	mis	NA	25	0.351237	EVC	ENSG00000072840	missense_variant	MODERATE		604831			confirmed	Teeth & Dentitian;Skeleton;Heart/Cardiovasculature/Lymphatic		ELLIS-VAN CREVELD SYNDROME	biallelic	loss of function	12468274;21815252;14217223;7628126;10700184;7218275;12571802	8.01e-08	63.55	ENSG00000072840	EVC	nonsynonymous_SNV	ENSG00000072840:ENST00000382674.2:exon8:c.C1079T:p.S360F,ENSG00000072840:ENST00000264956.6:exon8:c.C1079T:p.S360F,ENSG00000072840:ENST00000509451.1:exon8:c.C1079T:p.S360F		604831			confirmed	Teeth & Dentitian;Skeleton;Heart/Cardiovasculature/Lymphatic		ELLIS-VAN CREVELD SYNDROME	biallelic	loss of function	12468274;21815252;14217223;7628126;10700184;7218275;12571802		yes
SP0012947	2	X	152958752	C	T	mis	NA	31	2.50042	SLC6A8	ENSG00000130821	missense_variant	MODERATE	4	300036			confirmed	Face;Skeleton;Brain/Cognition	yes	X-LINKED CREATINE DEFICIENCY SYNDROME	hemizygous	loss of function	12210795;15154114;16738945;11898126;16086185;17101918;11326334	0.99189	75.74	ENSG00000130821	SLC6A8	nonsynonymous_SNV	ENSG00000130821:ENST00000430077.2:exon6:c.C602T:p.S201F,ENSG00000130821:ENST00000253122.5:exon6:c.C947T:p.S316F	4	300036			confirmed	Face;Skeleton;Brain/Cognition	yes	X-LINKED CREATINE DEFICIENCY SYNDROME	hemizygous	loss of function	12210795;15154114;16738945;11898126;16086185;17101918;11326334
SP0013981	1	6	28963130	G	A	mis	NA	24.6	0.776145	ZNF311	ENSG00000197935	missense_variant	MODERATE												0.000129446	NA	ENSG00000197935	ZNF311	nonsynonymous_SNV	ENSG00000197935:ENST00000377179.3:exon7:c.C1649T:p.T550I
SP0014597	2	7	64438934	C	T	mis	NA	24.5	0.0873836	ZNF117	ENSG00000152926	missense_variant	MODERATE		194624										0.000213601	58.12	ENSG00000152926	ZNF117	nonsynonymous_SNV	ENSG00000152926:ENST00000282869.6:exon4:c.G1015A:p.G339S		194624											yes
SP0014921	1	7	150763970	C	T	mis	NA	26.4	0.612319	SLC4A2	ENSG00000164889	missense_variant	MODERATE		109280										0.99996	78.98	ENSG00000164889	SLC4A2	nonsynonymous_SNV	ENSG00000164889:ENST00000461735.1:exon6:c.C814T:p.R272W,ENSG00000164889:ENST00000392826.2:exon6:c.C829T:p.R277W,ENSG00000164889:ENST00000485713.1:exon7:c.C856T:p.R286W,ENSG00000164889:ENST00000413384.2:exon7:c.C856T:p.R286W,ENSG00000164889:ENST00000310317.5:exon7:c.C610T:p.R204W		109280											yes
SP0014959	2	17	13400033	C	G	mis	NA	20.5	NA	HS3ST3A1	ENSG00000153976	missense_variant	MODERATE		604057											NA	ENSG00000153976	HS3ST3A1	nonsynonymous_SNV	ENSG00000153976:ENST00000284110.1:exon2:c.G702C:p.K234N,ENSG00000153976:ENST00000578576.1:exon2:c.G96C:p.K32N		604057											yes
SP0015379	1	14	73407001	C	G	mis	NA	25.5	0.622957	DCAF4	ENSG00000119599	missense_variant	MODERATE		616372										0.00364518	66.71	ENSG00000119599	DCAF4	nonsynonymous_SNV	ENSG00000119599:ENST00000353777.3:exon4:c.C267G:p.N89K,ENSG00000119599:ENST00000555042.1:exon4:c.C267G:p.N89K,ENSG00000119599:ENST00000358377.2:exon4:c.C267G:p.N89K,ENSG00000119599:ENST00000509153.1:exon4:c.C267G:p.N89K		616372
SP0015507	1	19	2291475	G	T	mis	NA	24.8	NA	LINGO3	ENSG00000220008	missense_variant	MODERATE		609792											28.91	ENSG00000220008	LINGO3	nonsynonymous_SNV	ENSG00000220008:ENST00000585527.1:exon1:c.C301A:p.L101M,ENSG00000220008:ENST00000404279.1:exon2:c.C301A:p.L101M		609792
SP0016232	1	9	37015066	T	A	mis	NA	31	2.782	PAX5	ENSG00000196092	missense_variant	MODERATE	3	167414										0.984244	61.34	ENSG00000196092	PAX5	nonsynonymous_SNV	ENSG00000196092:ENST00000377847.2:exon3:c.A338T:p.E113V,ENSG00000196092:ENST00000523241.1:exon3:c.A338T:p.E113V,ENSG00000196092:ENST00000520281.1:exon3:c.A338T:p.E113V,ENSG00000196092:ENST00000414447.1:exon3:c.A338T:p.E113V,ENSG00000196092:ENST00000377853.2:exon3:c.A338T:p.E113V,ENSG00000196092:ENST00000522003.1:exon2:c.A14T:p.E5V,ENSG00000196092:ENST00000523145.1:exon2:c.A14T:p.E5V,ENSG000001960…	3	167414										yes
SP0016671	1	7	148481124	C	T	mis	NA	34	2.76643	CUL1	ENSG00000055130	missense_variant	MODERATE		603134	yes									0.999963	96.62	ENSG00000055130	CUL1	nonsynonymous_SNV	ENSG00000055130:ENST00000409469.1:exon11:c.C1253T:p.S418F,ENSG00000055130:ENST00000602748.1:exon11:c.C1253T:p.S418F,ENSG00000055130:ENST00000325222.4:exon11:c.C1253T:p.S418F		603134	yes
SP0016671	1	X	129149978	GG	TT	mis	NA	NA	NA	BCORL1	ENSG00000085185	missense_variant	MODERATE		300688	yes									0.98179	67.41	ENSG00000085185	BCORL1	nonframeshift_substitution	ENSG00000085185:ENST00000359304.2:exon4:c.3230_3231TT:p.R1077I,ENSG00000085185:ENST00000303743.5:exon4:c.3230_3231TT:p.R1077I,ENSG00000085185:ENST00000218147.7:exon4:c.3230_3231TT:p.R1077I,ENSG00000085185:ENST00000540052.1:exon3:c.3230_3231TT:p.R1077I		300688	yes										yes
SP0017106	1	15	41769454	G	A	mis	NA	34	2.39758	RTF1	ENSG00000137815	missense_variant	MODERATE		611633	yes	yes								0.993638	85.5	ENSG00000137815	RTF1	nonsynonymous_SNV	ENSG00000137815:ENST00000389629.4:exon13:c.G1652A:p.R551H		611633	yes	yes									yes
SP0017232	1	12	54943667	C	G	mis	NA	26.5	0.49842	PDE1B	ENSG00000123360	missense_variant	MODERATE		171891										0.946737	62.11	ENSG00000123360	PDE1B	nonsynonymous_SNV	ENSG00000123360:ENST00000243052.3:exon2:c.C11G:p.S4C		171891
SP0017794	1	7	148512615	T	C	mis	NA	22.5	1.03848	EZH2	ENSG00000106462	missense_variant	MODERATE		601573	yes		confirmed	Skeleton;Brain/Cognition	yes	WEAVER SYNDROME 2	monoallelic	all missense/in frame		0.99999	97.51	ENSG00000106462	EZH2	nonsynonymous_SNV	ENSG00000106462:ENST00000478654.1:exon14:c.A1487G:p.K496R,ENSG00000106462:ENST00000476773.1:exon13:c.A1487G:p.K496R,ENSG00000106462:ENST00000460911.1:exon13:c.A1514G:p.K505R,ENSG00000106462:ENST00000350995.2:exon12:c.A1397G:p.K466R,ENSG00000106462:ENST00000320356.2:exon13:c.A1529G:p.K510R,ENSG00000106462:ENST00000541220.1:exon13:c.A1487G:p.K496R,ENSG00000106462:ENST00000483967.1:exon13:c.A1487G:p…		601573	yes		confirmed	Skeleton;Brain/Cognition	yes	WEAVER SYNDROME 2	monoallelic	all missense/in frame			yes
SP0018065	1	2	173431596	A	T	mis	NA	26.2	0.876738	PDK1	ENSG00000152256	missense_variant	MODERATE		602524										0.00465669	82.5	ENSG00000152256	PDK1	nonsynonymous_SNV	ENSG00000152256:ENST00000543905.1:exon6:c.A476T:p.N159I,ENSG00000152256:ENST00000282077.3:exon6:c.A704T:p.N235I,ENSG00000152256:ENST00000410055.1:exon6:c.A704T:p.N235I,ENSG00000152256:ENST00000544863.1:exon7:c.A239T:p.N80I,ENSG00000152256:ENST00000392571.2:exon7:c.A764T:p.N255I		602524											yes
SP0018069	2	14	69256393	G	A	mis	NA	23.9	2.33666	ZFP36L1	ENSG00000185650	missense_variant	MODERATE		601064										0.506698	96.62	ENSG00000185650	ZFP36L1	nonsynonymous_SNV	ENSG00000185650:ENST00000439696.2:exon2:c.C874T:p.P292S,ENSG00000185650:ENST00000336440.3:exon2:c.C874T:p.P292S		601064											yes
SP0018345	1	3	21606142	G	T	mis	NA	29.1	0.730187	ZNF385D	ENSG00000151789	missense_variant	MODERATE				yes								0.724322	NA	ENSG00000151789	ZNF385D	nonsynonymous_SNV	ENSG00000151789:ENST00000281523.2:exon3:c.C200A:p.T67K				yes
SP0018345	1	13	42161659	C	T	mis	NA	24.2	0.15498	VWA8	ENSG00000102763	missense_variant	MODERATE		617509										2.93e-40	49.41	ENSG00000102763	VWA8	nonsynonymous_SNV	ENSG00000102763:ENST00000379310.3:exon42:c.G5260A:p.E1754K		617509
SP0018718	1	16	12121187	C	G	mis	NA	27	NA	SNX29	ENSG00000048471	missense_variant	MODERATE												1.78e-06	43.22	ENSG00000048471	SNX29	nonsynonymous_SNV	ENSG00000048471:ENST00000566228.1:exon4:c.C133G:p.L45V
SP0018718	1	22	20749663	T	A	mis	NA	24.4	1.42165	ZNF74	ENSG00000185252	missense_variant	MODERATE		194548	yes									0.000355878	NA	ENSG00000185252	ZNF74	nonsynonymous_SNV	ENSG00000185252:ENST00000356671.5:exon3:c.T75A:p.N25K,ENSG00000185252:ENST00000405993.1:exon2:c.T75A:p.N25K,ENSG00000185252:ENST00000357502.5:exon2:c.T91A:p.S31T,ENSG00000185252:ENST00000400451.2:exon2:c.T75A:p.N25K		194548	yes
SP0018829	1	12	58002918	G	T	mis	NA	25	2.60909	DTX3	ENSG00000178498	missense_variant	MODERATE		613142		yes								0.921137	94.71	ENSG00000178498	DTX3	nonsynonymous_SNV	ENSG00000178498:ENST00000548198.1:exon5:c.G1027T:p.G343C,ENSG00000178498:ENST00000548804.1:exon6:c.G1027T:p.G343C,ENSG00000178498:ENST00000337737.3:exon7:c.G1027T:p.G343C,ENSG00000178498:ENST00000551632.1:exon6:c.G1036T:p.G346C		613142		yes									yes
SP0018980	2	12	116413093	G	A	mis	NA	35	1.86068	MED13L	ENSG00000123066	missense_variant	MODERATE	2S	608771	yes	yes	probable	Brain/Cognition;Heart/Cardiovasculature/Lymphatic	yes	INTELLECTUAL DISABILITY	monoallelic	loss of function	23403903	1	67.77	ENSG00000123066	MED13L	nonsynonymous_SNV	ENSG00000123066:ENST00000281928.3:exon25:c.C5614T:p.R1872C	2S	608771	yes	yes	probable	Brain/Cognition;Heart/Cardiovasculature/Lymphatic	yes	INTELLECTUAL DISABILITY	monoallelic	loss of function	23403903	yes
SP0018980	2	X	10188892	C	T	mis	NA	35	2.40021	CLCN4	ENSG00000073464	missense_variant	MODERATE		302910			possible	Brain/Cognition	yes	INFANTILE EPILEPTIC ENCEPHALOPATHY AND/OR INTELLECTUAL DISABILITY	monoallelic	all missense/in frame	23647072;25644381	0.988788	66.89	ENSG00000073464	CLCN4	nonsynonymous_SNV	ENSG00000073464:ENST00000380829.1:exon12:c.C2074T:p.R692W,ENSG00000073464:ENST00000421085.2:exon9:c.C1885T:p.R629W,ENSG00000073464:ENST00000380833.4:exon12:c.C2167T:p.R723W		302910			possible	Brain/Cognition	yes	INFANTILE EPILEPTIC ENCEPHALOPATHY AND/OR INTELLECTUAL DISABILITY	monoallelic	all missense/in frame	23647072;25644381		yes
SP0019310	1	17	7756573	C	T	mis	NA	34	NA	KDM6B	ENSG00000132510	missense_variant	MODERATE	3	611577			possible	Brain/Cognition	yes	AUTOSOMAL RECESSIVE MENTAL RETARDATION	biallelic	all missense/in frame	21937992	0.999994	90.11	ENSG00000132510	KDM6B	nonsynonymous_SNV	ENSG00000132510:ENST00000448097.2:exon22:c.C4783T:p.R1595C,ENSG00000132510:ENST00000254846.5:exon22:c.C4783T:p.R1595C	3	611577			possible	Brain/Cognition	yes	AUTOSOMAL RECESSIVE MENTAL RETARDATION	biallelic	all missense/in frame	21937992	yes
SP0019454	2	19	12924252	G	T	mis	NA	27.3	0.91307	RNASEH2A	ENSG00000104889	missense_variant	MODERATE		606034	yes		confirmed	Skin;Brain/Cognition	yes	AICARDI-GOUTIERES SYNDROME 4	biallelic	loss of function	15870678	0.0500791	67.18	ENSG00000104889	RNASEH2A	nonsynonymous_SNV	ENSG00000104889:ENST00000221486.4:exon8:c.G872T:p.R291L		606034	yes		confirmed	Skin;Brain/Cognition	yes	AICARDI-GOUTIERES SYNDROME 4	biallelic	loss of function	15870678		yes
SP0019700	1	2	223917672	G	A	mis	NA	27.9	NA	KCNE4	ENSG00000152049	missense_variant	MODERATE		607775										0.560427	NA	ENSG00000152049	KCNE4	nonsynonymous_SNV	ENSG00000152049:ENST00000604125.1:exon2:c.G124A:p.V42I,ENSG00000152049:ENST00000281830.3:exon2:c.G277A:p.V93I		607775
SP0020473	1	2	24362288	T	C	mis	NA	23.6	NA	FAM228B	ENSG00000219626	missense_variant	MODERATE				yes									25.11;NA	ENSG00000219626;ENSG00000266118	FAM228B;RP11-507M3.1	nonsynonymous_SNV	ENSG00000266118:ENST00000584973.1:exon3:c.T124C:p.Y42H,ENSG00000219626:ENST00000420135.2:exon5:c.T409C:p.Y137H,ENSG00000219626:ENST00000407625.1:exon5:c.T409C:p.Y137H				yes;
SP0020473	1	2	149855020	G	A	mis	NA	23.4	NA	KIF5C	ENSG00000168280	missense_variant	MODERATE	4S	604593		yes	probable	Brain/Cognition	yes	CORTICAL DYSPLASIA, COMPLEX, WITH OTHER BRAIN MALFORMATIONS 2	monoallelic	all missense/in frame	23603762	0.999516	80.99	ENSG00000168280	KIF5C	nonsynonymous_SNV	ENSG00000168280:ENST00000435030.1:exon19:c.G2207A:p.R736Q,ENSG00000168280:ENST00000397413.1:exon12:c.G1511A:p.R504Q,ENSG00000168280:ENST00000414838.2:exon17:c.G1922A:p.R641Q	4S	604593		yes	probable	Brain/Cognition	yes	CORTICAL DYSPLASIA, COMPLEX, WITH OTHER BRAIN MALFORMATIONS 2	monoallelic	all missense/in frame	23603762
SP0020903	1	12	7651659	C	G	mis	NA	26.7	1.30057	CD163	ENSG00000177575	missense_variant	MODERATE		605545										0.0151369	12.53	ENSG00000177575	CD163	nonsynonymous_SNV	ENSG00000177575:ENST00000396620.3:exon4:c.G583C:p.V195L,ENSG00000177575:ENST00000359156.4:exon4:c.G583C:p.V195L,ENSG00000177575:ENST00000541972.1:exon4:c.G547C:p.V183L,ENSG00000177575:ENST00000432237.2:exon4:c.G583C:p.V195L		605545
SP0021004	1	11	124310805	C	T	mis	NA	28.3	0.127361	OR8B8	ENSG00000197125	missense_variant	MODERATE												0.0055552	NA	ENSG00000197125	OR8B8	nonsynonymous_SNV	ENSG00000197125:ENST00000328064.2:exon1:c.G177A:p.M59I
SP0021835	1	14	75360057	C	T	mis	NA	23.2	0.202326	DLST	ENSG00000119689	missense_variant	MODERATE		126063										0.950394	90.07	ENSG00000119689	DLST	nonsynonymous_SNV	ENSG00000119689:ENST00000334220.4:exon9:c.C602T:p.A201V,ENSG00000119689:ENST00000334212.6:exon6:c.C344T:p.A115V		126063
SP0021852	1	10	97373735	C	T	mis	NA	23.5	0.232211	ALDH18A1	ENSG00000059573	missense_variant	MODERATE		138250	yes		confirmed			CUTIS LAXA, AUTOSOMAL DOMINANT 3	monoallelic	activating	26320891	0.855933	89.52	ENSG00000059573	ALDH18A1	nonsynonymous_SNV	ENSG00000059573:ENST00000371221.3:exon14:c.G1783A:p.V595I,ENSG00000059573:ENST00000371224.2:exon14:c.G1789A:p.V597I		138250	yes		confirmed			CUTIS LAXA, AUTOSOMAL DOMINANT 3	monoallelic	activating	26320891
SP0022099	1	2	3193208	T	G	mis	NA	23.6	1.49059	TSSC1	ENSG00000032389	missense_variant	MODERATE												0.121032	65.06	ENSG00000032389	TSSC1	nonsynonymous_SNV	ENSG00000032389:ENST00000398659.4:exon10:c.A1142C:p.D381A,ENSG00000032389:ENST00000382125.4:exon9:c.A1061C:p.D354A
SP0022099	1	6	157528565	A	C	mis	NA	25.9	NA	ARID1B	ENSG00000049618	missense_variant	MODERATE	1S	614556			confirmed	Skin;Skeleton;Brain/Cognition	yes	MENTAL RETARDATION, AUTOSOMAL DOMINANT 12	monoallelic	loss of function	22426309;22405089;22426308	0.99995	73.1	ENSG00000049618	ARID1B	nonsynonymous_SNV	ENSG00000049618:ENST00000367148.1:exon20:c.A6410C:p.D2137A,ENSG00000049618:ENST00000350026.5:exon19:c.A6251C:p.D2084A,ENSG00000049618:ENST00000275248.4:exon20:c.A6236C:p.D2079A,ENSG00000049618:ENST00000346085.5:exon20:c.A6290C:p.D2097A	1S	614556			confirmed	Skin;Skeleton;Brain/Cognition	yes	MENTAL RETARDATION, AUTOSOMAL DOMINANT 12	monoallelic	loss of function	22426309;22405089;22426308	yes
SP0022147	1	5	52779453	G	A	mis	NA	34	2.28424	FST	ENSG00000134363	missense_variant	MODERATE		136470										0.963797	61.08	ENSG00000134363	FST	nonsynonymous_SNV	ENSG00000134363:ENST00000256759.3:exon3:c.G397A:p.G133R,ENSG00000134363:ENST00000396947.3:exon3:c.G397A:p.G133R		136470
SP0022147	1	7	91794251	T	C	mis	NA	22.4	NA	LRRD1	ENSG00000240720	missense_variant	MODERATE													19.98	ENSG00000240720	LRRD1	nonsynonymous_SNV	ENSG00000240720:ENST00000430130.2:exon1:c.A266G:p.E89G,ENSG00000240720:ENST00000458448.1:exon2:c.A266G:p.E89G
SP0022360	1	16	69711178	G	A	mis	NA	28.6	NA	NFAT5	ENSG00000102908	missense_variant	MODERATE		604708		yes								0.999991	60.01	ENSG00000102908	NFAT5	nonsynonymous_SNV	ENSG00000102908:ENST00000567239.1:exon10:c.G1630A:p.V544I,ENSG00000102908:ENST00000566899.1:exon10:c.G1348A:p.V450I,ENSG00000102908:ENST00000432919.1:exon10:c.G1630A:p.V544I,ENSG00000102908:ENST00000354436.2:exon9:c.G1576A:p.V526I,ENSG00000102908:ENST00000393742.2:exon10:c.G1348A:p.V450I,ENSG00000102908:ENST00000349945.1:exon11:c.G1348A:p.V450I		604708		yes
SP0023009	1	9	131004613	A	G	mis	NA	24.2	2.62206	DNM1	ENSG00000106976	missense_variant	MODERATE		602377		yes	probable	Brain/Cognition	yes	EPILEPTIC ENCEPHALOPATHY	monoallelic	all missense/in frame		0.999864	81.59	ENSG00000106976	DNM1	nonsynonymous_SNV	ENSG00000106976:ENST00000486160.1:exon15:c.A1660G:p.K554E,ENSG00000106976:ENST00000393594.3:exon15:c.A1660G:p.K554E,ENSG00000106976:ENST00000475805.1:exon15:c.A1660G:p.K554E,ENSG00000106976:ENST00000372923.3:exon15:c.A1660G:p.K554E,ENSG00000106976:ENST00000341179.7:exon15:c.A1660G:p.K554E		602377		yes	probable	Brain/Cognition	yes	EPILEPTIC ENCEPHALOPATHY	monoallelic	all missense/in frame			yes
SP0023009	1	14	75516132	C	T	mis	NA	26.3	0.456669	MLH3	ENSG00000119684	missense_variant	MODERATE		604395										0.000425002	46	ENSG00000119684	MLH3	nonsynonymous_SNV	ENSG00000119684:ENST00000238662.7:exon2:c.G227A:p.S76N,ENSG00000119684:ENST00000556257.1:exon2:c.G227A:p.S76N,ENSG00000119684:ENST00000556740.1:exon1:c.G227A:p.S76N,ENSG00000119684:ENST00000355774.2:exon2:c.G227A:p.S76N		604395											yes
SP0023172	2	22	50752298	G	A	mis	NA	26	0.472511	DENND6B	ENSG00000205593	missense_variant	MODERATE												0.0310203	58.44	ENSG00000205593	DENND6B	nonsynonymous_SNV	ENSG00000205593:ENST00000413817.3:exon14:c.C1148T:p.T383I
SP0023444	1	10	62029959	G	A	mis	NA	25.3	NA	ANK3	ENSG00000151150	missense_variant	MODERATE	3	600465		yes								1	46.9	ENSG00000151150	ANK3	nonsynonymous_SNV	ENSG00000151150:ENST00000373827.2:exon6:c.C425T:p.A142V,ENSG00000151150:ENST00000503366.1:exon5:c.C392T:p.A131V,ENSG00000151150:ENST00000280772.2:exon5:c.C443T:p.A148V	3	600465		yes
SP0023461	1	3	113508666	A	G	mis	NA	29.1	2.03393	ATP6V1A	ENSG00000114573	missense_variant	MODERATE		607027										0.986544	97.24	ENSG00000114573	ATP6V1A	nonsynonymous_SNV	ENSG00000114573:ENST00000273398.3:exon8:c.A967G:p.R323G,ENSG00000114573:ENST00000538620.1:exon9:c.A868G:p.R290G		607027
SP0023689	1	14	99967139	A	G	mis	NA	27.8	2.62206	CCNK	ENSG00000090061	missense_variant	MODERATE		603544										0.997144	93.64	ENSG00000090061	CCNK	nonsynonymous_SNV	ENSG00000090061:ENST00000389879.5:exon5:c.A448G:p.T150A,ENSG00000090061:ENST00000555049.1:exon5:c.A448G:p.T150A		603544
SP0023802	1	13	21746785	G	A	mis	NA	26.6	0.59547	SKA3	ENSG00000165480	missense_variant	MODERATE			yes									3e-07	91.2	ENSG00000165480	SKA3	nonsynonymous_SNV	ENSG00000165480:ENST00000400018.3:exon2:c.C139T:p.L47F,ENSG00000165480:ENST00000314759.5:exon2:c.C139T:p.L47F			yes										yes
SP0023864	1	12	49334805	A	G	mis	NA	29.8	3.31666	ARF3	ENSG00000134287	missense_variant	MODERATE		103190										0.622731	97.10;NA	ENSG00000134287;ENSG00000272822	ARF3;RP11-302B13.5	nonsynonymous_SNV	ENSG00000134287:ENST00000541959.1:exon3:c.T74C:p.L25P,ENSG00000134287:ENST00000447318.2:exon2:c.T74C:p.L25P,ENSG00000134287:ENST00000256682.4:exon2:c.T74C:p.L25P,ENSG00000272822:ENST00000398092.4:exon2:c.T74C:p.L25P		103190;
SP0023884	1	10	129866516	C	T	mis	NA	27.2	1.97473	PTPRE	ENSG00000132334	missense_variant	MODERATE		600926										0.01001	24.21	ENSG00000132334	PTPRE	nonsynonymous_SNV	ENSG00000132334:ENST00000306042.5:exon9:c.C799T:p.P267S,ENSG00000132334:ENST00000254667.3:exon12:c.C973T:p.P325S,ENSG00000132334:ENST00000419012.2:exon11:c.C973T:p.P325S		600926
SP0023884	1	17	76198594	C	T	mis	NA	27.1	0.239185	AFMID	ENSG00000183077	missense_variant	MODERATE												0.00213813	36.82	ENSG00000183077	AFMID	nonsynonymous_SNV	ENSG00000183077:ENST00000327898.5:exon3:c.C169T:p.R57W,ENSG00000183077:ENST00000409257.5:exon3:c.C169T:p.R57W
SP0025576	2	2	25464487	G	A	mis	NA	35	1.27943	DNMT3A	ENSG00000119772	missense_variant	MODERATE	3	602769	yes	yes	confirmed	Endocrine/Metabolic;Brain/Cognition	yes	OVERGROWTH SYNDROME WITH INTELLECTUAL DISABILITY	monoallelic	loss of function	24614070	7.73e-45	76.86	ENSG00000119772	DNMT3A	nonsynonymous_SNV	ENSG00000119772:ENST00000402667.1:exon12:c.C1357T:p.R453W,ENSG00000119772:ENST00000380746.4:exon13:c.C1459T:p.R487W,ENSG00000119772:ENST00000321117.5:exon17:c.C2026T:p.R676W,ENSG00000119772:ENST00000264709.3:exon17:c.C2026T:p.R676W	3	602769	yes	yes	confirmed	Endocrine/Metabolic;Brain/Cognition	yes	OVERGROWTH SYNDROME WITH INTELLECTUAL DISABILITY	monoallelic	loss of function	24614070	yes	yes
SP0026093	2	15	34356370	C	G	mis	NA	25.7	1.02529	CHRM5	ENSG00000184984	missense_variant	MODERATE		118496										0.00383197	NA	ENSG00000184984	CHRM5	nonsynonymous_SNV	ENSG00000184984:ENST00000383263.5:exon3:c.C1452G:p.C484W,ENSG00000184984:ENST00000557872.1:exon2:c.C1452G:p.C484W		118496											yes
SP0026155	2	7	131122661	G	A	mis	NA	33	1.36435	MKLN1	ENSG00000128585	missense_variant	MODERATE		605623										0.999578	55.46	ENSG00000128585	MKLN1	nonsynonymous_SNV	ENSG00000128585:ENST00000352689.6:exon10:c.G1078A:p.D360N,ENSG00000128585:ENST00000421797.2:exon11:c.G802A:p.D268N		605623											yes
SP0026334	1	19	12126421	G	T	mis	NA	24.1	0.266495	ZNF433	ENSG00000197647	missense_variant	MODERATE												1.95e-12	NA	ENSG00000197647	ZNF433	nonsynonymous_SNV	ENSG00000197647:ENST00000419886.2:exon5:c.C1156A:p.P386T,ENSG00000197647:ENST00000344980.6:exon4:c.C1261A:p.P421T													yes
SP0026759	2	12	85674110	C	T	mis	NA	24.6	0.454471	ALX1	ENSG00000180318	missense_variant	MODERATE		601527			confirmed	Face		FRONTONASAL DYSPLASIA TYPE 3	biallelic	loss of function		0.600326	58.57	ENSG00000180318	ALX1	nonsynonymous_SNV	ENSG00000180318:ENST00000316824.3:exon1:c.C71T:p.A24V		601527			confirmed	Face		FRONTONASAL DYSPLASIA TYPE 3	biallelic	loss of function
SP0026759	2	18	28993400	C	T	mis	NA	22.6	0.209885	DSG4	ENSG00000175065	missense_variant	MODERATE		607892										6.32e-05	NA	ENSG00000175065	DSG4	nonsynonymous_SNV	ENSG00000175065:ENST00000308128.4:exon16:c.C2965T:p.P989S,ENSG00000175065:ENST00000359747.4:exon15:c.C3022T:p.P1008S		607892
SP0026933	1	2	25463566	C	T	mis	NA	33	1.37565	DNMT3A	ENSG00000119772	missense_variant	MODERATE	3	602769	yes	yes	confirmed	Endocrine/Metabolic;Brain/Cognition	yes	OVERGROWTH SYNDROME WITH INTELLECTUAL DISABILITY	monoallelic	loss of function	24614070	7.73e-45	76.86	ENSG00000119772	DNMT3A	nonsynonymous_SNV	ENSG00000119772:ENST00000402667.1:exon13:c.G1447A:p.G483R,ENSG00000119772:ENST00000380746.4:exon14:c.G1549A:p.G517R,ENSG00000119772:ENST00000321117.5:exon18:c.G2116A:p.G706R,ENSG00000119772:ENST00000264709.3:exon18:c.G2116A:p.G706R	3	602769	yes	yes	confirmed	Endocrine/Metabolic;Brain/Cognition	yes	OVERGROWTH SYNDROME WITH INTELLECTUAL DISABILITY	monoallelic	loss of function	24614070		yes
SP0027065	1	1	183876227	A	C	mis	NA	22.8	0.337991	RGL1	ENSG00000143344	missense_variant	MODERATE		605667										0.987847	73.43	ENSG00000143344	RGL1	nonsynonymous_SNV	ENSG00000143344:ENST00000539189.1:exon13:c.A1467C:p.R489S,ENSG00000143344:ENST00000304685.4:exon15:c.A1659C:p.R553S,ENSG00000143344:ENST00000360851.3:exon14:c.A1554C:p.R518S,ENSG00000143344:ENST00000536277.1:exon15:c.A1548C:p.R516S		605667											yes
SP0027448	1	17	78831603	G	A	mis	NA	32	2.55137	RPTOR	ENSG00000141564	missense_variant	MODERATE		607130										1	77.53	ENSG00000141564	RPTOR	nonsynonymous_SNV	ENSG00000141564:ENST00000537330.1:exon12:c.G857A:p.G286D,ENSG00000141564:ENST00000306801.3:exon13:c.G1412A:p.G471D,ENSG00000141564:ENST00000544334.2:exon13:c.G1412A:p.G471D		607130
SP0027671	1	3	196857413	G	A	mis	NA	25.7	0.89007	DLG1	ENSG00000075711	missense_variant	MODERATE	4	601014		yes								0.998742	88.9	ENSG00000075711	DLG1	nonsynonymous_SNV	ENSG00000075711:ENST00000422288.1:exon9:c.C1096T:p.P366S,ENSG00000075711:ENST00000419354.1:exon12:c.C1249T:p.P417S,ENSG00000075711:ENST00000346964.2:exon12:c.C1249T:p.P417S,ENSG00000075711:ENST00000448528.2:exon12:c.C1249T:p.P417S,ENSG00000075711:ENST00000452595.1:exon7:c.C901T:p.P301S,ENSG00000075711:ENST00000443183.1:exon7:c.C901T:p.P301S,ENSG00000075711:ENST00000450955.1:exon10:c.C1150T:p.P384…	4	601014		yes
SP0027722	1	16	3807895	T	C	mis	NA	24	NA	CREBBP	ENSG00000005339	missense_variant	MODERATE	5	600140	yes		confirmed	Brain/Cognition	yes	CREBBP intellectual disability without typical RTS features	monoallelic	loss of function	27311832	1	85.43	ENSG00000005339	CREBBP	nonsynonymous_SNV	ENSG00000005339:ENST00000262367.5:exon18:c.A3524G:p.Y1175C,ENSG00000005339:ENST00000382070.3:exon17:c.A3410G:p.Y1137C	5	600140	yes		confirmed	Brain/Cognition	yes	CREBBP intellectual disability without typical RTS features	monoallelic	loss of function	27311832
SP0028076	1	16	66919635	A	G	mis	NA	21.3	0.304923	PDP2	ENSG00000172840	missense_variant	MODERATE		615499										1.86e-05	43.33	ENSG00000172840	PDP2	nonsynonymous_SNV	ENSG00000172840:ENST00000311765.2:exon2:c.A1448G:p.E483G		615499
SP0028260	1	7	49842421	C	T	mis	NA	33	2.17443	VWC2	ENSG00000188730	missense_variant	MODERATE		611108		yes								0.795161	19.57	ENSG00000188730	VWC2	nonsynonymous_SNV	ENSG00000188730:ENST00000340652.4:exon3:c.C811T:p.P271S		611108		yes
SP0028260	1	9	131388760	C	T	mis	NA	35	2.14494	SPTAN1	ENSG00000197694	missense_variant	MODERATE		182810		yes	probable	Brain/Cognition	yes	EPILEPTIC ENCEPHALOPATHY EARLY INFANTILE TYPE 5	monoallelic	dominant negative	22258530;20493457	1	95.26	ENSG00000197694	SPTAN1	nonsynonymous_SNV	ENSG00000197694:ENST00000358161.5:exon49:c.C6370T:p.R2124C,ENSG00000197694:ENST00000372739.3:exon49:c.C6370T:p.R2124C,ENSG00000197694:ENST00000372731.4:exon48:c.C6355T:p.R2119C		182810		yes	probable	Brain/Cognition	yes	EPILEPTIC ENCEPHALOPATHY EARLY INFANTILE TYPE 5	monoallelic	dominant negative	22258530;20493457
SP0028458	1	5	94031000	G	T	mis	NA	23.3	0.100622	ANKRD32	ENSG00000133302	missense_variant	MODERATE												0.0036419	62.9	ENSG00000133302	ANKRD32	nonsynonymous_SNV	ENSG00000133302:ENST00000265140.5:exon21:c.G3160T:p.V1054F
SP0028519	1	13	21553925	G	A	mis	NA	33	1.6402	LATS2	ENSG00000150457	missense_variant	MODERATE		604861										0.869216	64.51	ENSG00000150457	LATS2	nonsynonymous_SNV	ENSG00000150457:ENST00000382592.4:exon7:c.C2677T:p.L893F,ENSG00000150457:ENST00000542899.1:exon7:c.C2677T:p.L893F		604861
SP0028603	1	16	29917214	C	G	mis	NA	25.7	1.61553	ASPHD1	ENSG00000174939	missense_variant	MODERATE				yes								0.120036	28.09	ENSG00000174939	ASPHD1	nonsynonymous_SNV	ENSG00000174939:ENST00000308748.5:exon3:c.C1169G:p.P390R,ENSG00000174939:ENST00000483405.1:exon4:c.C326G:p.P109R				yes
SP0029586	2	6	29342202	A	T	mis	NA	24	0.968017	OR12D3	ENSG00000112462	missense_variant	MODERATE												1.34e-05	NA	ENSG00000112462	OR12D3	nonsynonymous_SNV	ENSG00000112462:ENST00000396806.3:exon1:c.T863A:p.I288N
SP0030187	1	10	95116514	A	G	mis	NA	32	0.863918	MYOF	ENSG00000138119	missense_variant	MODERATE		604603										2.08e-36	29.61	ENSG00000138119	MYOF	nonsynonymous_SNV	ENSG00000138119:ENST00000371501.4:exon30:c.T3212C:p.F1071S,ENSG00000138119:ENST00000359263.4:exon30:c.T3212C:p.F1071S,ENSG00000138119:ENST00000371502.4:exon30:c.T3212C:p.F1071S,ENSG00000138119:ENST00000358334.5:exon29:c.T3173C:p.F1058S		604603
SP0030765	1	9	139232369	A	C	mis	NA	25.6	NA	GPSM1	ENSG00000160360	missense_variant	MODERATE		609491										0.00214953	91.16	ENSG00000160360	GPSM1	nonsynonymous_SNV	ENSG00000160360:ENST00000392945.3:exon6:c.A769C:p.N257H,ENSG00000160360:ENST00000440944.1:exon6:c.A769C:p.N257H		609491
SP0031073	2	19	12817086	T	A	mis	NA	24.5	1.54489	TNPO2	ENSG00000105576	missense_variant	MODERATE		603002		yes								0.999886	93.17	ENSG00000105576	TNPO2	nonsynonymous_SNV	ENSG00000105576:ENST00000425528.1:exon15:c.A1592T:p.Q531L,ENSG00000105576:ENST00000356861.5:exon14:c.A1592T:p.Q531L,ENSG00000105576:ENST00000450764.2:exon13:c.A1592T:p.Q531L,ENSG00000105576:ENST00000588216.1:exon15:c.A1592T:p.Q531L,ENSG00000105576:ENST00000441499.1:exon15:c.A1592T:p.Q531L,ENSG00000105576:ENST00000592287.1:exon14:c.A1592T:p.Q531L		603002		yes
SP0031073	2	19	12817095	C	G	mis	NA	20.2	1.43571	TNPO2	ENSG00000105576	missense_variant	MODERATE		603002		yes								0.999886	93.17	ENSG00000105576	TNPO2	nonsynonymous_SNV	ENSG00000105576:ENST00000425528.1:exon15:c.G1583C:p.G528A,ENSG00000105576:ENST00000356861.5:exon14:c.G1583C:p.G528A,ENSG00000105576:ENST00000450764.2:exon13:c.G1583C:p.G528A,ENSG00000105576:ENST00000588216.1:exon15:c.G1583C:p.G528A,ENSG00000105576:ENST00000441499.1:exon15:c.G1583C:p.G528A,ENSG00000105576:ENST00000592287.1:exon14:c.G1583C:p.G528A		603002		yes
SP0031524	1	5	176893916	G	A	mis	NA	29	1.73205	DBN1	ENSG00000113758	missense_variant	MODERATE		126660	yes									0.962686	97.29	ENSG00000113758	DBN1	nonsynonymous_SNV	ENSG00000113758:ENST00000309007.5:exon7:c.C703T:p.H235Y,ENSG00000113758:ENST00000292385.5:exon8:c.C709T:p.H237Y,ENSG00000113758:ENST00000393565.1:exon7:c.C703T:p.H235Y		126660	yes
SP0032446	1	1	19583993	C	T	mis	NA	23.7	0.0576539	MRTO4	ENSG00000053372	missense_variant	MODERATE												0.869978	53.6	ENSG00000053372	MRTO4	nonsynonymous_SNV	ENSG00000053372:ENST00000330263.4:exon5:c.C319T:p.R107C													yes
SP0032446	1	19	44612030	T	G	mis	NA	25.4	0.48939	ZNF224	ENSG00000267680	missense_variant	MODERATE		194555		yes								2.07e-09	NA	ENSG00000267680	ZNF224	nonsynonymous_SNV	ENSG00000267680:ENST00000336976.6:exon6:c.T1717G:p.C573G		194555		yes									yes
SP0032561	1	8	142175342	G	A	mis	NA	26.6	1.25833	DENND3	ENSG00000105339	missense_variant	MODERATE		617503										0.017173	30.97	ENSG00000105339	DENND3	nonsynonymous_SNV	ENSG00000105339:ENST00000519811.1:exon11:c.G1507A:p.D503N,ENSG00000105339:ENST00000262585.2:exon11:c.G1267A:p.D423N,ENSG00000105339:ENST00000424248.1:exon10:c.G1111A:p.D371N		617503
SP0032709	2	16	71318883	T	C	mis	NA	24.1	0.329029	CMTR2	ENSG00000180917	missense_variant	MODERATE		616190										1.42e-07	47.23	ENSG00000180917	CMTR2	nonsynonymous_SNV	ENSG00000180917:ENST00000434935.2:exon3:c.A941G:p.Y314C,ENSG00000180917:ENST00000338099.5:exon3:c.A941G:p.Y314C		616190
SP0032818	2	13	77825308	G	A	mis	NA	33	NA	MYCBP2	ENSG00000005810	missense_variant	MODERATE		610392		yes								1	75.14	ENSG00000005810	MYCBP2	nonsynonymous_SNV	ENSG00000005810:ENST00000357337.6:exon16:c.C2245T:p.R749W,ENSG00000005810:ENST00000544440.2:exon15:c.C2245T:p.R749W,ENSG00000005810:ENST00000407578.2:exon15:c.C2359T:p.R787W		610392		yes
SP0032837	1	6	90121568	C	T	mis	NA	23.5	0.916643	RRAGD	ENSG00000025039	missense_variant	MODERATE		608268										0.812902	85.27	ENSG00000025039	RRAGD	nonsynonymous_SNV	ENSG00000025039:ENST00000369415.4:exon1:c.G145A:p.G49R		608268
SP0033071	1	18	10794787	C	T	mis	NA	23.2	NA	PIEZO2	ENSG00000154864	missense_variant	MODERATE		613629			confirmed	Musculature;Skeleton		Ataxia, dysmetria, contractures & scoliosis with normal cognition but loss of discriminative touch perception	biallelic	loss of function	27974811;27653382;27912047	0.603955	39.28	ENSG00000154864	PIEZO2	nonsynonymous_SNV	ENSG00000154864:ENST00000503781.3:exon13:c.G1741A:p.G581R,ENSG00000154864:ENST00000302079.6:exon13:c.G1741A:p.G581R,ENSG00000154864:ENST00000580640.1:exon13:c.G1741A:p.G581R		613629			confirmed	Musculature;Skeleton		Ataxia, dysmetria, contractures & scoliosis with normal cognition but loss of discriminative touch perception	biallelic	loss of function	27974811;27653382;27912047		yes
SP0033119	1	13	111134910	C	T	mis	NA	22.6	NA	COL4A2	ENSG00000134871	missense_variant	MODERATE		120090			both DD and IF	Brain/Cognition;Heart/Cardiovasculature/Lymphatic	yes	PORENCEPHALY 2	monoallelic	dominant negative		2.11e-06	95.01	ENSG00000134871	COL4A2	nonsynonymous_SNV	ENSG00000134871:ENST00000360467.5:exon32:c.C2806T:p.L936F		120090			both DD and IF	Brain/Cognition;Heart/Cardiovasculature/Lymphatic	yes	PORENCEPHALY 2	monoallelic	dominant negative
SP0033400	2	8	145692482	G	A	mis	NA	24.8	NA	KIFC2	ENSG00000167702	missense_variant	MODERATE		615216		yes								0.00134058	38.52	ENSG00000167702	KIFC2	nonsynonymous_SNV	ENSG00000167702:ENST00000301332.2:exon3:c.G319A:p.D107N		615216		yes									yes
SP0033400	2	16	1604966	G	A	mis	NA	34	1.25062	TMEM204	ENSG00000131634	missense_variant	MODERATE		611002										0.902171	46.12	ENSG00000131634	TMEM204	nonsynonymous_SNV	ENSG00000131634:ENST00000253934.5:exon4:c.G620A:p.R207H,ENSG00000131634:ENST00000566264.1:exon3:c.G620A:p.R207H		611002
SP0033400	2	17	73727351	C	T	mis	NA	35	0.974042	ITGB4	ENSG00000132470	missense_variant	MODERATE		147557										1.05e-11	28.27	ENSG00000132470	ITGB4	nonsynonymous_SNV	ENSG00000132470:ENST00000449880.2:exon9:c.C1117T:p.R373W,ENSG00000132470:ENST00000339591.3:exon10:c.C1117T:p.R373W,ENSG00000132470:ENST00000200181.3:exon10:c.C1117T:p.R373W,ENSG00000132470:ENST00000450894.3:exon10:c.C1117T:p.R373W,ENSG00000132470:ENST00000579662.1:exon10:c.C1117T:p.R373W		147557
SP0033656	1	2	166170524	A	C	mis	NA	27.9	2.01945	SCN2A	ENSG00000136531	missense_variant	MODERATE	1	182390		yes	confirmed	Brain/Cognition	yes	INFANTILE EPILEPTIC ENCEPHALOPATHY	monoallelic	all missense/in frame	23935176;26291284	1	22.65	ENSG00000136531	SCN2A	nonsynonymous_SNV	ENSG00000136531:ENST00000375437.2:exon10:c.A1289C:p.E430A,ENSG00000136531:ENST00000357398.3:exon10:c.A1289C:p.E430A,ENSG00000136531:ENST00000283256.6:exon10:c.A1289C:p.E430A,ENSG00000136531:ENST00000375427.2:exon9:c.A1289C:p.E430A	1	182390		yes	confirmed	Brain/Cognition	yes	INFANTILE EPILEPTIC ENCEPHALOPATHY	monoallelic	all missense/in frame	23935176;26291284	yes
SP0033656	1	20	17479574	G	A	mis	NA	33	0.434237	BFSP1	ENSG00000125864	missense_variant	MODERATE		603307										0.000105944	31.71	ENSG00000125864	BFSP1	nonsynonymous_SNV	ENSG00000125864:ENST00000377873.3:exon6:c.C847T:p.R283W,ENSG00000125864:ENST00000536626.1:exon8:c.C430T:p.R144W,ENSG00000125864:ENST00000544874.1:exon7:c.C430T:p.R144W,ENSG00000125864:ENST00000377868.2:exon6:c.C472T:p.R158W		603307
SP0034139	1	17	4858762	G	A	mis	NA	27.8	0.494658	ENO3	ENSG00000108515	missense_variant	MODERATE		131370										6.91e-11	79.74	ENSG00000108515	ENO3	nonsynonymous_SNV	ENSG00000108515:ENST00000519584.1:exon6:c.G599A:p.G200D,ENSG00000108515:ENST00000518175.1:exon7:c.G728A:p.G243D,ENSG00000108515:ENST00000323997.6:exon8:c.G728A:p.G243D		131370
SP0034139	1	22	46319069	C	A	mis	NA	23.7	1.6558	WNT7B	ENSG00000188064	missense_variant	MODERATE		601967										0.00039154	79.08	ENSG00000188064	WNT7B	nonsynonymous_SNV	ENSG00000188064:ENST00000339464.4:exon4:c.G717T:p.E239D,ENSG00000188064:ENST00000409496.3:exon4:c.G729T:p.E243D,ENSG00000188064:ENST00000410089.1:exon4:c.G669T:p.E223D		601967
SP0034419	1	11	47305961	G	A	mis	NA	27.1	0.342024	MADD	ENSG00000110514	missense_variant	MODERATE		603584		yes								0.000901823	73.29	ENSG00000110514	MADD	nonsynonymous_SNV	ENSG00000110514:ENST00000342922.4:exon12:c.G2002A:p.A668T,ENSG00000110514:ENST00000406482.1:exon12:c.G2002A:p.A668T,ENSG00000110514:ENST00000349238.3:exon12:c.G2002A:p.A668T,ENSG00000110514:ENST00000311027.5:exon12:c.G2002A:p.A668T,ENSG00000110514:ENST00000402192.2:exon12:c.G2002A:p.A668T,ENSG00000110514:ENST00000395344.3:exon12:c.G2002A:p.A668T,ENSG00000110514:ENST00000402799.1:exon12:c.G2002A:p…		603584		yes
SP0034433	1	2	230450654	C	T	mis	NA	25.6	0.419393	DNER	ENSG00000187957	missense_variant	MODERATE	4	607299		yes								0.785502	37.8	ENSG00000187957	DNER	nonsynonymous_SNV	ENSG00000187957:ENST00000341772.4:exon4:c.G767A:p.R256Q	4	607299		yes
SP0035892	1	17	19186650	A	G	mis	NA	25	1.14021	EPN2	ENSG00000072134	missense_variant	MODERATE		607263										0.177427	68.92	ENSG00000072134	EPN2	nonsynonymous_SNV	ENSG00000072134:ENST00000395626.1:exon1:c.A218G:p.H73R,ENSG00000072134:ENST00000571254.1:exon1:c.A218G:p.H73R,ENSG00000072134:ENST00000347697.2:exon3:c.A218G:p.H73R,ENSG00000072134:ENST00000314728.5:exon3:c.A218G:p.H73R,ENSG00000072134:ENST00000395620.2:exon1:c.A218G:p.H73R		607263
SP0036741	2	3	125734342	A	G	mis	NA	24.6	0.674643	SLC41A3	ENSG00000114544	missense_variant	MODERATE		610803										0.00013967	28.47	ENSG00000114544	SLC41A3	nonsynonymous_SNV	ENSG00000114544:ENST00000315891.6:exon8:c.T965C:p.I322T,ENSG00000114544:ENST00000508835.1:exon7:c.T614C:p.I205T,ENSG00000114544:ENST00000360370.4:exon8:c.T965C:p.I322T,ENSG00000114544:ENST00000346785.5:exon7:c.T857C:p.I286T,ENSG00000114544:ENST00000383598.2:exon7:c.T887C:p.I296T		610803
SP0037695	1	7	75613120	G	C	mis	NA	24.7	0.595161	POR	ENSG00000127948	missense_variant	MODERATE		124015										4.34e-05	89.72	ENSG00000127948	POR	nonsynonymous_SNV	ENSG00000127948:ENST00000419840.1:exon10:c.G454C:p.G152R,ENSG00000127948:ENST00000461988.1:exon10:c.G1012C:p.G338R,ENSG00000127948:ENST00000439269.1:exon4:c.G226C:p.G76R,ENSG00000127948:ENST00000545601.1:exon5:c.G436C:p.G146R,ENSG00000127948:ENST00000450476.1:exon6:c.G709C:p.G237R,ENSG00000127948:ENST00000394893.1:exon10:c.G1012C:p.G338R		124015
SP0038165	2	9	133298006	A	G	mis	NA	23.9	NA	HMCN2	ENSG00000148357	missense_variant	MODERATE													NA	ENSG00000148357	HMCN2	nonsynonymous_SNV	ENSG00000148357:ENST00000428715.1:exon3:c.A404G:p.N135S
SP0038165	2	9	133298027	C	G	mis	NA	25.6	NA	HMCN2	ENSG00000148357	missense_variant	MODERATE													NA	ENSG00000148357	HMCN2	nonsynonymous_SNV	ENSG00000148357:ENST00000428715.1:exon3:c.C425G:p.A142G
SP0038418	1	22	46654448	G	A	mis	NA	26.1	NA	PKDREJ	ENSG00000130943	missense_variant	MODERATE		604670										4.71e-20	16.89	ENSG00000130943	PKDREJ	nonsynonymous_SNV	ENSG00000130943:ENST00000253255.5:exon1:c.C4772T:p.S1591F		604670											yes
SP0038516	1	9	7103817	T	G	mis	NA	25.3	0.356584	KDM4C	ENSG00000107077	missense_variant	MODERATE		605469		yes								0.000758735	52.16	ENSG00000107077	KDM4C	nonsynonymous_SNV	ENSG00000107077:ENST00000442236.2:exon16:c.T1792G:p.W598G,ENSG00000107077:ENST00000381309.3:exon18:c.T2557G:p.W853G,ENSG00000107077:ENST00000381306.3:exon18:c.T2557G:p.W853G,ENSG00000107077:ENST00000428870.2:exon11:c.T1618G:p.W540G		605469		yes									yes
SP0039355	2	21	45797627	G	A	mis	NA	28.4	0.619389	TRPM2	ENSG00000142185	missense_variant	MODERATE		603749		yes								3.37e-25	19.04	ENSG00000142185	TRPM2	nonsynonymous_SNV	ENSG00000142185:ENST00000397928.1:exon7:c.G985A:p.V329M,ENSG00000142185:ENST00000300481.9:exon7:c.G985A:p.V329M,ENSG00000142185:ENST00000397932.2:exon7:c.G985A:p.V329M,ENSG00000142185:ENST00000300482.5:exon8:c.G985A:p.V329M		603749		yes
SP0039371	1	13	53241049	A	G	mis	NA	23.5	0.282746	SUGT1	ENSG00000165416	missense_variant	MODERATE		604098										0.977752	86.59	ENSG00000165416	SUGT1	nonsynonymous_SNV	ENSG00000165416:ENST00000343788.6:exon11:c.A718G:p.T240A,ENSG00000165416:ENST00000535397.1:exon11:c.A454G:p.T152A,ENSG00000165416:ENST00000310528.8:exon10:c.A622G:p.T208A		604098											yes
SP0039516	1	13	23914970	C	A	mis	NA	32	NA	SACS	ENSG00000151835	missense_variant	MODERATE		604490			probable	Brain/Cognition	yes	SPASTIC ATAXIA, CHARLEVOIX-SAGUENAY TYPE	biallelic	loss of function	10655055	6.15e-12	14.5	ENSG00000151835	SACS	nonsynonymous_SNV	ENSG00000151835:ENST00000402364.1:exon8:c.G795T:p.W265C,ENSG00000151835:ENST00000382298.3:exon10:c.G3045T:p.W1015C,ENSG00000151835:ENST00000382292.3:exon9:c.G3045T:p.W1015C		604490			probable	Brain/Cognition	yes	SPASTIC ATAXIA, CHARLEVOIX-SAGUENAY TYPE	biallelic	loss of function	10655055
SP0039685	1	1	225273265	A	G	mis	NA	25.7	NA	DNAH14	ENSG00000185842	missense_variant	MODERATE		603341										8.77e-06	NA	ENSG00000185842	DNAH14	nonsynonymous_SNV	ENSG00000185842:ENST00000430092.1:exon21:c.A3347G:p.E1116G,ENSG00000185842:ENST00000439375.2:exon20:c.A3347G:p.E1116G		603341
SP0040236	1	6	109765002	T	G	mis	NA	25.1	0.359654	SMPD2	ENSG00000135587	missense_variant	MODERATE		603498										8.12e-11	63.68	ENSG00000135587	SMPD2	nonsynonymous_SNV	ENSG00000135587:ENST00000258052.3:exon10:c.T1166G:p.L389R		603498
SP0040585	2	12	120436359	G	A	mis	NA	27.6	1.23182	CCDC64	ENSG00000135127	missense_variant	MODERATE												0.549255	33.93	ENSG00000135127	CCDC64	nonsynonymous_SNV	ENSG00000135127:ENST00000397558.2:exon2:c.G464A:p.R155Q
SP0040659	1	19	49481197	G	A	mis	NA	28.3	1.3804	GYS1	ENSG00000104812	missense_variant	MODERATE		138570										0.00832267	90.29	ENSG00000104812	GYS1	nonsynonymous_SNV	ENSG00000104812:ENST00000263276.6:exon9:c.C1100T:p.A367V,ENSG00000104812:ENST00000323798.3:exon10:c.C1292T:p.A431V,ENSG00000104812:ENST00000541188.1:exon9:c.C1052T:p.A351V,ENSG00000104812:ENST00000544287.1:exon5:c.C191T:p.A64V		138570
SP0040659	1	21	46641951	C	T	mis	NA	26	2.307	ADARB1	ENSG00000197381	missense_variant	MODERATE	5	601218		yes								0.843939	44.58	ENSG00000197381	ADARB1	nonsynonymous_SNV	ENSG00000197381:ENST00000348831.4:exon11:c.C1945T:p.R649C,ENSG00000197381:ENST00000360697.3:exon10:c.C2065T:p.R689C,ENSG00000197381:ENST00000539173.1:exon12:c.C2065T:p.R689C,ENSG00000197381:ENST00000389863.4:exon12:c.C2065T:p.R689C	5	601218		yes
SP0041178	1	7	5568164	C	A	mis	NA	26.1	3.36242	ACTB	ENSG00000075624	missense_variant	MODERATE		102630			probable	Kidney Renal Tract;Brain/Cognition;Heart/Cardiovasculature/Lymphatic	yes	ACTB Haploinsufficiency syndtome	monoallelic	loss of function	100000	0.935803	99.92	ENSG00000075624	ACTB	nonsynonymous_SNV	ENSG00000075624:ENST00000331789.5:exon4:c.G550T:p.D184Y		102630			probable	Kidney Renal Tract;Brain/Cognition;Heart/Cardiovasculature/Lymphatic	yes	ACTB Haploinsufficiency syndtome	monoallelic	loss of function	100000
SP0041408	1	12	57663141	C	T	mis	NA	24.3	0.204954	R3HDM2	ENSG00000179912	missense_variant	MODERATE				yes								0.995929	89.27	ENSG00000179912	R3HDM2	nonsynonymous_SNV	ENSG00000179912:ENST00000358907.2:exon14:c.G1637A:p.R546H,ENSG00000179912:ENST00000403821.2:exon16:c.G1739A:p.R580H,ENSG00000179912:ENST00000441731.2:exon5:c.G722A:p.R241H,ENSG00000179912:ENST00000347140.3:exon16:c.G1637A:p.R546H,ENSG00000179912:ENST00000402412.1:exon16:c.G1679A:p.R560H,ENSG00000179912:ENST00000413953.2:exon6:c.G818A:p.R273H				yes
SP0041539	1	1	244218437	A	T	mis	NA	26	2.20945	ZBTB18	ENSG00000179456	missense_variant	MODERATE		608433			confirmed			ZBTB18 syndrome	monoallelic	loss of function		0.970124	77.87	ENSG00000179456	ZBTB18	nonsynonymous_SNV	ENSG00000179456:ENST00000358704.4:exon2:c.A1361T:p.K454M		608433			confirmed			ZBTB18 syndrome	monoallelic	loss of function
SP0041645	1	15	40750758	A	T	mis	NA	20.8	0.241179	BAHD1	ENSG00000140320	missense_variant	MODERATE		613880										0.99193	64.33	ENSG00000140320	BAHD1	nonsynonymous_SNV	ENSG00000140320:ENST00000416165.1:exon2:c.A95T:p.Q32L,ENSG00000140320:ENST00000560846.1:exon1:c.A95T:p.Q32L,ENSG00000140320:ENST00000561234.1:exon2:c.A95T:p.Q32L		613880
SP0041858	1	3	38739181	T	C	mis	NA	24.7	0.307009	SCN10A	ENSG00000185313	missense_variant	MODERATE		604427										6.14e-26	12.78	ENSG00000185313	SCN10A	nonsynonymous_SNV	ENSG00000185313:ENST00000449082.2:exon27:c.A5530G:p.T1844A		604427
SP0041858	1	9	5763278	C	T	mis	NA	28	NA	KIAA1432	ENSG00000107036	missense_variant	MODERATE												0.804233	86.06	ENSG00000107036	KIAA1432	nonsynonymous_SNV	ENSG00000107036:ENST00000381532.2:exon19:c.C2014T:p.P672S,ENSG00000107036:ENST00000449720.2:exon17:c.C1903T:p.P635S,ENSG00000107036:ENST00000251879.6:exon19:c.C2251T:p.P751S,ENSG00000107036:ENST00000414202.2:exon19:c.C2251T:p.P751S,ENSG00000107036:ENST00000418622.3:exon18:c.C2014T:p.P672S
SP0042538	1	1	186084456	C	T	mis	NA	24.3	NA	HMCN1	ENSG00000143341	missense_variant	MODERATE		608548										2.19e-18	44.46	ENSG00000143341	HMCN1	nonsynonymous_SNV	ENSG00000143341:ENST00000367492.2:exon75:c.C11471T:p.A3824V,ENSG00000143341:ENST00000271588.4:exon75:c.C11471T:p.A3824V		608548
SP0042658	1	3	38080958	G	T	mis	NA	26.8	0.533456	DLEC1	ENSG00000008226	missense_variant	MODERATE		604050										6.45e-18	27.75	ENSG00000008226	DLEC1	nonsynonymous_SNV	ENSG00000008226:ENST00000452631.2:exon1:c.G242T:p.R81L,ENSG00000008226:ENST00000308059.6:exon1:c.G242T:p.R81L,ENSG00000008226:ENST00000346219.3:exon1:c.G242T:p.R81L		604050
SP0042736	1	11	290757	C	T	mis	NA	24.2	0.563711	ATHL1	ENSG00000142102	missense_variant	MODERATE												3.53e-09	70.49	ENSG00000142102	ATHL1	nonsynonymous_SNV	ENSG00000142102:ENST00000409548.2:exon4:c.C550T:p.P184S,ENSG00000142102:ENST00000409655.1:exon4:c.C19T:p.P7S,ENSG00000142102:ENST00000409479.1:exon3:c.C550T:p.P184S
SP0043623	1	2	179397985	C	T	mis	NA	23	NA	TTN	ENSG00000155657	missense_variant	MODERATE	4S	188840			possible	Musculature;Heart/Cardiovasculature/Lymphatic		CAUSE OF EARLY-ONSET MYOPATHY WITH FATAL CARDIOMYOPATHY	biallelic	loss of function	17444505	1.21e-32	12.82	ENSG00000155657	TTN	nonsynonymous_SNV	ENSG00000155657:ENST00000589042.1:exon358:c.G103357A:p.V34453M,ENSG00000155657:ENST00000591111.1:exon308:c.G98434A:p.V32812M,ENSG00000155657:ENST00000460472.2:exon186:c.G76162A:p.V25388M,ENSG00000155657:ENST00000342992.6:exon307:c.G95653A:p.V31885M,ENSG00000155657:ENST00000342175.6:exon187:c.G76738A:p.V25580M,ENSG00000155657:ENST00000359218.5:exon187:c.G76537A:p.V25513M	4S	188840			possible	Musculature;Heart/Cardiovasculature/Lymphatic		CAUSE OF EARLY-ONSET MYOPATHY WITH FATAL CARDIOMYOPATHY	biallelic	loss of function	17444505
SP0043623	1	16	88788455	G	T	mis	NA	26.6	NA	PIEZO1	ENSG00000103335	missense_variant	MODERATE		611184			probable	Heart/Cardiovasculature/Lymphatic		Congenital lymphatic dysplasia with hydrops and/or lymphoedema	biallelic	loss of function	26387913	0.535969	77.63	ENSG00000103335	PIEZO1	nonsynonymous_SNV	ENSG00000103335:ENST00000301015.9:exon37:c.C4975A:p.L1659M		611184			probable	Heart/Cardiovasculature/Lymphatic		Congenital lymphatic dysplasia with hydrops and/or lymphoedema	biallelic	loss of function	26387913
SP0043850	1	15	80215336	T	G	mis	NA	NA	NA	C15orf37	ENSG00000259642	missense_variant	MODERATE												0.302688	NA	ENSG00000259642	C15orf37	nonsynonymous_SNV	ENSG00000259642:ENST00000560255.1:exon1:c.T221G:p.L74R													yes
SP0044168	1	15	49935579	A	G	mis	NA	27.6	0.31599	DTWD1	ENSG00000104047	missense_variant	MODERATE												1.41e-05	53.71	ENSG00000104047	DTWD1	nonsynonymous_SNV	ENSG00000104047:ENST00000251250.6:exon6:c.A719G:p.Q240R,ENSG00000104047:ENST00000403028.3:exon5:c.A719G:p.Q240R,ENSG00000104047:ENST00000558653.1:exon5:c.A719G:p.Q240R,ENSG00000104047:ENST00000415425.1:exon4:c.A458G:p.Q153R
SP0044186	1	4	151170780	T	C	mis	NA	29.4	1.91699	DCLK2	ENSG00000170390	missense_variant	MODERATE		613166		yes								0.96631	65.64	ENSG00000170390	DCLK2	nonsynonymous_SNV	ENSG00000170390:ENST00000296550.7:exon15:c.T2017C:p.F673L,ENSG00000170390:ENST00000302176.8:exon16:c.T2068C:p.F690L,ENSG00000170390:ENST00000506325.1:exon15:c.T2014C:p.F672L		613166		yes									yes
SP0045449	1	5	135587526	G	A	mis	NA	32	0.483085	TRPC7	ENSG00000069018	missense_variant	MODERATE												0.00298615	NA	ENSG00000069018	TRPC7	nonsynonymous_SNV	ENSG00000069018:ENST00000513104.1:exon6:c.C1390T:p.R464W,ENSG00000069018:ENST00000426057.2:exon4:c.C1042T:p.R348W,ENSG00000069018:ENST00000355180.3:exon5:c.C1207T:p.R403W													yes
SP0045640	1	14	74995371	T	C	mis	NA	22.5	0.400248	LTBP2	ENSG00000119681	missense_variant	MODERATE		602091			confirmed	Eye		PRIMARY CONGENITAL GLAUCOMA TYPE 3D	biallelic	loss of function	19656777;19361779	0.0187347	15.67	ENSG00000119681	LTBP2	nonsynonymous_SNV	ENSG00000119681:ENST00000556690.1:exon12:c.A2183G:p.H728R,ENSG00000119681:ENST00000261978.4:exon12:c.A2183G:p.H728R		602091			confirmed	Eye		PRIMARY CONGENITAL GLAUCOMA TYPE 3D	biallelic	loss of function	19656777;19361779
SP0045640	1	17	7137517	T	C	mis	NA	22.7	0.289506	DVL2	ENSG00000004975	missense_variant	MODERATE		602151		yes								0.0113615	69.32	ENSG00000004975	DVL2	nonsynonymous_SNV	ENSG00000004975:ENST00000575458.1:exon1:c.A65G:p.E22G,ENSG00000004975:ENST00000005340.5:exon1:c.A65G:p.E22G		602151		yes
SP0047329	2	19	36831827	G	A	mis	NA	26.5	1.41698	ZFP14	ENSG00000142065	missense_variant	MODERATE												0.000162248	44.57	ENSG00000142065	ZFP14	nonsynonymous_SNV	ENSG00000142065:ENST00000270001.7:exon5:c.C901T:p.R301C													yes
SP0048034	1	14	23345963	G	A	mis	NA	31	0.984325	LRP10	ENSG00000197324	missense_variant	MODERATE		609921										0.000211411	77.37	ENSG00000197324	LRP10	nonsynonymous_SNV	ENSG00000197324:ENST00000359591.4:exon6:c.G1490A:p.G497E,ENSG00000197324:ENST00000546834.1:exon6:c.G1490A:p.G497E		609921
SP0048034	1	22	45283916	T	G	mis	NA	26.2	0.802746	PHF21B	ENSG00000056487	missense_variant	MODERATE		616727										0.914021	78.68	ENSG00000056487	PHF21B	nonsynonymous_SNV	ENSG00000056487:ENST00000403565.1:exon11:c.A512C:p.H171P,ENSG00000056487:ENST00000313237.5:exon10:c.A1124C:p.H375P,ENSG00000056487:ENST00000404079.2:exon10:c.A962C:p.H321P,ENSG00000056487:ENST00000396103.3:exon10:c.A998C:p.H333P		616727											yes
SP0049129	2	10	24923997	T	C	mis	NA	25.3	0.557656	ARHGAP21	ENSG00000107863	missense_variant	MODERATE		609870										0.999947	82.77	ENSG00000107863	ARHGAP21	nonsynonymous_SNV	ENSG00000107863:ENST00000396432.2:exon5:c.A304G:p.I102V		609870
SP0049129	2	20	44577680	A	G	mis	NA	23.4	0.369363	ZNF335	ENSG00000198026	missense_variant	MODERATE		610827		yes								0.006503	76.57	ENSG00000198026	ZNF335	nonsynonymous_SNV	ENSG00000198026:ENST00000322927.2:exon28:c.T3941C:p.F1314S,ENSG00000198026:ENST00000426788.1:exon25:c.T3476C:p.F1159S		610827		yes
SP0049279	2	1	43913823	C	T	mis	NA	34	0.934195	SZT2	ENSG00000198198	missense_variant	MODERATE		615463			probable	Brain/Cognition	yes	INFANTILE ENCEPHALOPATHY WITH EPILEPSY AND DYSMORPHIC CORPUS CALLOSUM	biallelic	loss of function	23932106	1.52e-07	67	ENSG00000198198	SZT2	nonsynonymous_SNV	ENSG00000198198:ENST00000562955.1:exon68:c.C9466T:p.R3156W,ENSG00000198198:ENST00000372442.1:exon54:c.C6940T:p.R2314W		615463			probable	Brain/Cognition	yes	INFANTILE ENCEPHALOPATHY WITH EPILEPSY AND DYSMORPHIC CORPUS CALLOSUM	biallelic	loss of function	23932106
SP0050656	1	7	104746105	G	A	mis	NA	24.7	0.113371	KMT2E	ENSG00000005483	missense_variant	MODERATE	3	608444										1	89.25	ENSG00000005483	KMT2E	nonsynonymous_SNV	ENSG00000005483:ENST00000334877.4:exon18:c.G2416A:p.E806K,ENSG00000005483:ENST00000311117.3:exon18:c.G2416A:p.E806K,ENSG00000005483:ENST00000257745.4:exon17:c.G2416A:p.E806K	3	608444											yes
SP0020624	1	19	18717389	GAGC	G	other	0	NA	NA	CRLF1	ENSG00000006016	disruptive_inframe_deletion	MODERATE		604237										0.0268556	81.41	ENSG00000006016	CRLF1	nonframeshift_deletion	ENSG00000006016:ENST00000392386.3:exon1:c.75_77del:p.25_26del		604237											yes
SP0033221	1	11	47767836	CTCT	C	other	8.283e-06	NA	NA	FNBP4	ENSG00000109920	disruptive_inframe_deletion	MODERATE		615265		yes								0.999993	88.25	ENSG00000109920	FNBP4	nonframeshift_deletion	ENSG00000109920:ENST00000263773.5:exon7:c.1014_1016del:p.338_339del		615265		yes									yes
SP0009287	1	2	170684314	GGGC	G	other	0.0003	NA	NA	UBR3	ENSG00000144357	inframe_deletion	MODERATE		613831										0.999549	73.61	ENSG00000144357	UBR3	nonframeshift_deletion	ENSG00000144357:ENST00000418381.1:exon1:c.298_300del:p.100_100del,ENSG00000144357:ENST00000272793.5:exon1:c.298_300del:p.100_100del		613831											yes
SP0005601	1	1	151584824	C	G	other	NA	NA	NA	SNX27	ENSG00000143376	sequence_feature	MODERATE		611541		yes								0.999885	84.53	ENSG00000143376	SNX27	synonymous_SNV	ENSG00000143376:ENST00000368843.3:exon1:c.C147G:p.S49S,ENSG00000143376:ENST00000458013.2:exon1:c.C147G:p.S49S		611541		yes
SP0009621	1	5	169508957	GGAA	G	other	NA	NA	NA	DOCK2	ENSG00000134516	inframe_deletion	MODERATE		603122										1	21.89	ENSG00000134516	DOCK2	nonframeshift_deletion	ENSG00000134516:ENST00000256935.8:exon51:c.5400_5402del:p.1800_1801del,ENSG00000134516:ENST00000520908.1:exon37:c.3876_3878del:p.1292_1293del,ENSG00000134516:ENST00000540750.1:exon37:c.2583_2585del:p.861_862del		603122
SP0014921	1	8	26212118	A	G	other	NA	NA	NA	PPP2R2A	ENSG00000221914	sequence_feature	MODERATE		604941										0.959643	90.58	ENSG00000221914	PPP2R2A	synonymous_SNV	ENSG00000221914:ENST00000380737.3:exon4:c.A315G:p.K105K,ENSG00000221914:ENST00000315985.7:exon4:c.A345G:p.K115K		604941
SP0028464	1	16	57509806	TCTC	T	other	NA	NA	NA	DOK4	ENSG00000125170	inframe_deletion	MODERATE		608333	yes									0.197603	56.2	ENSG00000125170	DOK4	nonframeshift_deletion	ENSG00000125170:ENST00000340099.4:exon3:c.127_129del:p.43_43del,ENSG00000125170:ENST00000569548.1:exon2:c.127_129del:p.43_43del,ENSG00000125170:ENST00000566936.1:exon2:c.127_129del:p.43_43del		608333	yes
SP0031996	1	2	176983899	CAAG	C	other	NA	NA	NA	HOXD10	ENSG00000128710	disruptive_inframe_deletion	MODERATE		142984										0.132556	NA	ENSG00000128710	HOXD10	nonframeshift_deletion	ENSG00000128710:ENST00000249501.4:exon2:c.964_966del:p.322_322del		142984
SP0033656	1	12	32138451	T	TCCA	other	NA	NA	NA	KIAA1551	ENSG00000174718	disruptive_inframe_insertion	MODERATE												0.0364911	77.65	ENSG00000174718	KIAA1551	nonframeshift_insertion	ENSG00000174718:ENST00000312561.4:exon4:c.4562_4563insCCA:p.I1521delinsIH
SP0034444	1	12	62996993	G	GGGCGCGAGC	other	NA	NA	NA	C12orf61	ENSG00000221949	disruptive_inframe_insertion	MODERATE												0.0545282	NA	ENSG00000221949	C12orf61	nonframeshift_insertion	ENSG00000221949:ENST00000408887.2:exon1:c.125_126insGCTCGCGCC:p.P42delinsPLAP
SP0039355	2	12	2690829	C	CTCCTCT	other	NA	NA	NA	CACNA1C	ENSG00000151067	inframe_insertion	MODERATE	S	114205			confirmed	Skeleton;Heart/Cardiovasculature/Lymphatic		TIMOTHY SYNDROME	monoallelic	activating	15454078	0.999998	35.28	ENSG00000151067	CACNA1C	nonframeshift_insertion	ENSG00000151067:ENST00000335762.5:exon15:c.2044_2045insTCCTCT:p.L682delinsLLF,ENSG00000151067:ENST00000399638.1:exon14:c.1969_1970insTCCTCT:p.L657delinsLLF,ENSG00000151067:ENST00000399644.1:exon14:c.1969_1970insTCCTCT:p.L657delinsLLF,ENSG00000151067:ENST00000399641.1:exon14:c.1969_1970insTCCTCT:p.L657delinsLLF,ENSG00000151067:ENST00000402845.3:exon14:c.1969_1970insTCCTCT:p.L657delinsLLF,ENSG00000…	S	114205			confirmed	Skeleton;Heart/Cardiovasculature/Lymphatic		TIMOTHY SYNDROME	monoallelic	activating	15454078
SP0026272	1	5	1878182	G	A	syn	0	NA	NA	IRX4	ENSG00000113430	synonymous_variant	LOW		606199										0.253769	35.55	ENSG00000113430	IRX4	synonymous_SNV	ENSG00000113430:ENST00000505790.1:exon6:c.C1461T:p.R487R,ENSG00000113430:ENST00000231357.2:exon5:c.C1461T:p.R487R,ENSG00000113430:ENST00000513692.1:exon6:c.C1461T:p.R487R		606199											yes
SP0006667	1	10	12204277	T	C	syn	8.238e-06	NA	NA	SEC61A2	ENSG00000065665	synonymous_variant	LOW												0.950042	83.65	ENSG00000065665	SEC61A2	synonymous_SNV	ENSG00000065665:ENST00000379020.4:exon10:c.T1035C:p.H345H,ENSG00000065665:ENST00000304267.8:exon11:c.T1233C:p.H411H,ENSG00000065665:ENST00000379033.3:exon10:c.T1167C:p.H389H,ENSG00000065665:ENST00000298428.9:exon11:c.T1233C:p.H411H
SP0009120	1	12	123801793	G	A	syn	8.238e-06	NA	NA	SBNO1	ENSG00000139697	synonymous_variant	LOW		614274										1	78.37	ENSG00000139697	SBNO1	synonymous_SNV	ENSG00000139697:ENST00000602750.1:exon21:c.C2907T:p.S969S,ENSG00000139697:ENST00000267176.4:exon20:c.C2907T:p.S969S,ENSG00000139697:ENST00000420886.2:exon20:c.C2910T:p.S970S,ENSG00000139697:ENST00000602398.1:exon21:c.C2910T:p.S970S		614274											yes
SP0007121	1	6	35477626	C	T	syn	8.261e-06	NA	NA	TULP1	ENSG00000112041	synonymous_variant	LOW		602280										0.807904	21.54	ENSG00000112041	TULP1	synonymous_SNV	ENSG00000112041:ENST00000322263.4:exon5:c.G420A:p.K140K,ENSG00000112041:ENST00000229771.6:exon6:c.G579A:p.K193K		602280											yes
SP0013984	1	17	38556485	T	C	syn	8.29e-06	NA	NA	TOP2A	ENSG00000131747	synonymous_variant	LOW		126430	yes									0.996224	98.62	ENSG00000131747	TOP2A	synonymous_SNV	ENSG00000131747:ENST00000423485.1:exon23:c.A2976G:p.Q992Q		126430	yes
SP0032436	2	19	43376187	A	G	syn	8.303e-06	NA	NA	PSG1	ENSG00000231924	synonymous_variant	LOW		176390										3.44e-12	12.72	ENSG00000231924	PSG1	synonymous_SNV	ENSG00000231924:ENST00000244296.2:exon3:c.T441C:p.P147P,ENSG00000231924:ENST00000312439.6:exon3:c.T441C:p.P147P,ENSG00000231924:ENST00000436291.2:exon3:c.T441C:p.P147P,ENSG00000231924:ENST00000595356.1:exon3:c.T441C:p.P147P		176390											yes
SP0005601	1	9	135927542	C	T	syn	8.334e-06	NA	NA	GTF3C5	ENSG00000148308	synonymous_variant	LOW		604890										0.00274002	81.06	ENSG00000148308	GTF3C5	synonymous_SNV	ENSG00000148308:ENST00000372099.6:exon6:c.C837T:p.A279A,ENSG00000148308:ENST00000372097.5:exon5:c.C864T:p.A288A,ENSG00000148308:ENST00000372095.5:exon4:c.C489T:p.A163A,ENSG00000148308:ENST00000372108.5:exon5:c.C864T:p.A288A		604890
SP0000238	2	18	3879457	C	T	syn	8.394e-06	NA	NA	DLGAP1	ENSG00000170579	synonymous_variant	LOW	3	605445		yes								0.993046	29.78	ENSG00000170579	DLGAP1	synonymous_SNV	ENSG00000170579:ENST00000515196.2:exon3:c.G612A:p.S204S,ENSG00000170579:ENST00000315677.3:exon4:c.G612A:p.S204S,ENSG00000170579:ENST00000581527.1:exon4:c.G612A:p.S204S,ENSG00000170579:ENST00000584874.1:exon1:c.G612A:p.S204S	3	605445		yes									yes
SP0000404	1	9	78942968	C	T	syn	8.686e-06	NA	NA	PCSK5	ENSG00000099139	synonymous_variant	LOW		600488										0.000207779	40.61	ENSG00000099139	PCSK5	synonymous_SNV	ENSG00000099139:ENST00000545128.1:exon32:c.C4302T:p.C1434C		600488											yes
SP0018345	1	10	100185394	C	T	syn	8.709e-06	NA	NA	HPS1	ENSG00000107521	synonymous_variant	LOW		604982			confirmed	Bone Marrow/Immune;Skin		HERMANSKY-PUDLAK SYNDROME	biallelic	loss of function	10971344;8896559;9705234;9497254;8274781	5.99e-07	55.13	ENSG00000107521	HPS1	synonymous_SNV	ENSG00000107521:ENST00000325103.6:exon13:c.G1239A:p.P413P,ENSG00000107521:ENST00000361490.4:exon13:c.G1239A:p.P413P		604982			confirmed	Bone Marrow/Immune;Skin		HERMANSKY-PUDLAK SYNDROME	biallelic	loss of function	10971344;8896559;9705234;9497254;8274781
SP0032561	1	4	154216536	G	A	syn	8.85e-06	NA	NA	TRIM2	ENSG00000109654	synonymous_variant	LOW		614141	yes									0.894264	59.38	ENSG00000109654	TRIM2	synonymous_SNV	ENSG00000109654:ENST00000338700.5:exon6:c.G858A:p.A286A,ENSG00000109654:ENST00000437508.2:exon6:c.G777A:p.A259A		614141	yes										yes
SP0022147	1	2	63831859	T	C	syn	1.649e-05	NA	NA	MDH1	ENSG00000014641	synonymous_variant	LOW		154200										0.982635	94.54	ENSG00000014641	MDH1	synonymous_SNV	ENSG00000014641:ENST00000544381.1:exon5:c.T261C:p.N87N,ENSG00000014641:ENST00000409476.1:exon3:c.T156C:p.N52N,ENSG00000014641:ENST00000233114.8:exon6:c.T528C:p.N176N,ENSG00000014641:ENST00000539945.1:exon6:c.T582C:p.N194N,ENSG00000014641:ENST00000409908.1:exon2:c.T33C:p.N11N,ENSG00000014641:ENST00000394423.1:exon6:c.T528C:p.N176N		154200
SP0027722	1	19	9058886	C	A	syn	1.66e-05	NA	NA	MUC16	ENSG00000181143	synonymous_variant	LOW		606154											NA	ENSG00000181143	MUC16	synonymous_SNV	ENSG00000181143:ENST00000397910.4:exon3:c.G28560T:p.A9520A		606154											yes
SP0003494	1	20	62595934	C	A	syn	1.688e-05	NA	NA	ZNF512B	ENSG00000196700	synonymous_variant	LOW		617886										0.999557	84.04	ENSG00000196700	ZNF512B	synonymous_SNV	ENSG00000196700:ENST00000450537.1:exon6:c.G1170T:p.S390S,ENSG00000196700:ENST00000217130.3:exon6:c.G1170T:p.S390S,ENSG00000196700:ENST00000369888.1:exon6:c.G1170T:p.S390S		617886
SP0009268	1	1	205628365	C	T	syn	1.768e-05	NA	NA	SLC45A3	ENSG00000158715	synonymous_variant	LOW		605097										0.0368495	53.36	ENSG00000158715	SLC45A3	synonymous_SNV	ENSG00000158715:ENST00000367145.3:exon5:c.G1659A:p.A553A		605097
SP0033566	2	4	10105578	G	A	syn	1.824e-05	NA	NA	WDR1	ENSG00000071127	synonymous_variant	LOW		604734										0.994593	97.3	ENSG00000071127	WDR1	synonymous_SNV	ENSG00000071127:ENST00000382452.2:exon3:c.C171T:p.H57H,ENSG00000071127:ENST00000499869.2:exon3:c.C171T:p.H57H		604734
SP0026296	1	12	113614659	G	A	syn	2.475e-05	NA	NA	DDX54	ENSG00000123064	synonymous_variant	LOW		611665										1.04e-06	88.95	ENSG00000123064	DDX54	synonymous_SNV	ENSG00000123064:ENST00000306014.5:exon7:c.C738T:p.F246F,ENSG00000123064:ENST00000314045.7:exon7:c.C738T:p.F246F		611665
SP0006667	1	8	61655254	A	G	syn	2.499e-05	NA	NA	CHD7	ENSG00000171316	synonymous_variant	LOW	S	608892			confirmed	Skeleton;Brain/Cognition;Eye;Ear;Heart/Cardiovasculature/Lymphatic	yes	CHARGE SYNDROME	monoallelic	loss of function	16400610;17334995;18978652;17661815;15300250;17937444;18074359	1	89.21	ENSG00000171316	CHD7	synonymous_SNV	ENSG00000171316:ENST00000423902.2:exon2:c.A1263G:p.P421P,ENSG00000171316:ENST00000524602.1:exon1:c.A1263G:p.P421P,ENSG00000171316:ENST00000525508.1:exon1:c.A1263G:p.P421P	S	608892			confirmed	Skeleton;Brain/Cognition;Eye;Ear;Heart/Cardiovasculature/Lymphatic	yes	CHARGE SYNDROME	monoallelic	loss of function	16400610;17334995;18978652;17661815;15300250;17937444;18074359
SP0034444	1	1	17948388	C	T	syn	3.296e-05	NA	NA	ARHGEF10L	ENSG00000074964	synonymous_variant	LOW		612494										0.0383063	74.03	ENSG00000074964	ARHGEF10L	synonymous_SNV	ENSG00000074964:ENST00000434513.1:exon11:c.C972T:p.I324I,ENSG00000074964:ENST00000361221.3:exon11:c.C972T:p.I324I,ENSG00000074964:ENST00000375420.3:exon7:c.C246T:p.I82I,ENSG00000074964:ENST00000375415.1:exon9:c.C855T:p.I285I,ENSG00000074964:ENST00000375408.3:exon3:c.C306T:p.I102I,ENSG00000074964:ENST00000167825.4:exon3:c.C306T:p.I102I,ENSG00000074964:ENST00000452522.1:exon10:c.C855T:p.I285I		612494
SP0000759	1	13	26273391	C	T	syn	3.316e-05	NA	NA	ATP8A2	ENSG00000132932	synonymous_variant	LOW		605870		yes	possible	Brain/Cognition	yes	CEREBELLAR ATAXIA, MENTAL RETARDATION, AND DYSEQUILIBRIUM SYNDROME 4	biallelic	all missense/in frame	22892528	0.418078	27.2	ENSG00000132932	ATP8A2	synonymous_SNV	ENSG00000132932:ENST00000381655.2:exon25:c.C2292T:p.I764I,ENSG00000132932:ENST00000255283.8:exon24:c.C2172T:p.I724I		605870		yes	possible	Brain/Cognition	yes	CEREBELLAR ATAXIA, MENTAL RETARDATION, AND DYSEQUILIBRIUM SYNDROME 4	biallelic	all missense/in frame	22892528
SP0025610	1	17	41907106	G	A	syn	3.32e-05	NA	NA	MPP3	ENSG00000161647	synonymous_variant	LOW		601114	yes									2e-05	39.09	ENSG00000161647	MPP3	synonymous_SNV	ENSG00000161647:ENST00000398393.1:exon5:c.C432T:p.L144L,ENSG00000161647:ENST00000398389.4:exon7:c.C357T:p.L119L		601114	yes
SP0002284	1	6	144747566	C	T	syn	3.336e-05	NA	NA	UTRN	ENSG00000152818	synonymous_variant	LOW		128240										2.97e-09	64.88	ENSG00000152818	UTRN	synonymous_SNV	ENSG00000152818:ENST00000367545.3:exon6:c.C549T:p.L183L		128240
SP0017361	1	8	20107260	G	A	syn	3.343e-05	NA	NA	LZTS1	ENSG00000061337	synonymous_variant	LOW		606551										0.525971	45.97	ENSG00000061337	LZTS1	synonymous_SNV	ENSG00000061337:ENST00000522290.1:exon4:c.C1587T:p.Y529Y,ENSG00000061337:ENST00000265801.6:exon3:c.C1764T:p.Y588Y,ENSG00000061337:ENST00000381569.1:exon4:c.C1764T:p.Y588Y		606551											yes
SP0003070	2	5	148754124	C	T	syn	3.452e-05	NA	NA	IL17B	ENSG00000127743	synonymous_variant	LOW		604627										0.00207428	17.79	ENSG00000127743	IL17B	synonymous_SNV	ENSG00000127743:ENST00000261796.3:exon3:c.G351A:p.P117P		604627
SP0034139	1	3	42733419	C	T	syn	4.122e-05	NA	NA	KLHL40	ENSG00000157119	synonymous_variant	LOW		615340			confirmed	Musculature		NEMALINE MYOPATHY 8, AUTOSOMAL RECESSIVE	biallelic	loss of function	23746549	0.0781027	15.46	ENSG00000157119	KLHL40	synonymous_SNV	ENSG00000157119:ENST00000287777.4:exon6:c.C1800T:p.I600I		615340			confirmed	Musculature		NEMALINE MYOPATHY 8, AUTOSOMAL RECESSIVE	biallelic	loss of function	23746549
SP0019454	2	8	125072486	G	A	syn	4.136e-05	NA	NA	FER1L6	ENSG00000214814	synonymous_variant	LOW												8e-30	NA	ENSG00000214814	FER1L6	synonymous_SNV	ENSG00000214814:ENST00000399018.1:exon22:c.G2940A:p.P980P,ENSG00000214814:ENST00000522917.1:exon23:c.G2940A:p.P980P
SP0004672	2	16	31097313	C	T	syn	4.144e-05	NA	NA	PRSS53	ENSG00000151006	synonymous_variant	LOW		610561										7.27e-11	40.9	ENSG00000151006	PRSS53	synonymous_SNV	ENSG00000151006:ENST00000280606.6:exon6:c.G855A:p.P285P		610561
SP0002473	1	11	111179021	G	A	syn	4.597e-05	NA	NA	COLCA2	ENSG00000214290	synonymous_variant	LOW		615694											26.36	ENSG00000214290	COLCA2	synonymous_SNV	ENSG00000214290:ENST00000526216.1:exon5:c.G324A:p.S108S,ENSG00000214290:ENST00000398035.2:exon5:c.G324A:p.S108S		615694											yes
SP0006773	1	6	112041093	G	A	syn	4.943e-05	NA	NA	FYN	ENSG00000010810	synonymous_variant	LOW		137025										0.995636	78.7	ENSG00000010810	FYN	synonymous_SNV	ENSG00000010810:ENST00000368682.3:exon4:c.C162T:p.H54H,ENSG00000010810:ENST00000368667.2:exon3:c.C162T:p.H54H,ENSG00000010810:ENST00000356013.2:exon4:c.C162T:p.H54H,ENSG00000010810:ENST00000354650.3:exon4:c.C162T:p.H54H,ENSG00000010810:ENST00000229471.4:exon2:c.C162T:p.H54H,ENSG00000010810:ENST00000368678.4:exon3:c.C162T:p.H54H,ENSG00000010810:ENST00000538466.1:exon1:c.C162T:p.H54H,ENSG0000001081…		137025
SP0015356	1	2	73456630	G	A	syn	4.943e-05	NA	NA	PRADC1	ENSG00000135617	synonymous_variant	LOW												3.31e-07	53.51	ENSG00000135617	PRADC1	synonymous_SNV	ENSG00000135617:ENST00000258083.2:exon3:c.C237T:p.N79N
SP0033959	1	1	229675261	G	A	syn	4.943e-05	NA	NA	ABCB10	ENSG00000135776	synonymous_variant	LOW		605454										7.95e-06	68.99	ENSG00000135776	ABCB10	synonymous_SNV	ENSG00000135776:ENST00000344517.4:exon6:c.C1281T:p.T427T		605454
SP0030009	2	22	22681726	C	T	syn	5.274e-05	NA	NA	IGLV1-50	ENSG00000211645	synonymous_variant	LOW													NA	ENSG00000211645	IGLV1-50	synonymous_SNV	ENSG00000211645:ENST00000390291.2:exon1:c.C18T:p.L6L													yes
SP0034139	1	16	2158574	C	T	syn	5.51e-05	NA	NA	PKD1	ENSG00000008710	synonymous_variant	LOW		601313		yes								0.999905	71.09	ENSG00000008710	PKD1	synonymous_SNV	ENSG00000008710:ENST00000262304.4:exon15:c.G6594A:p.P2198P,ENSG00000008710:ENST00000423118.1:exon15:c.G6594A:p.P2198P		601313		yes									yes
SP0019308	1	7	73249193	G	A	syn	5.785e-05	NA	NA	WBSCR27	ENSG00000165171	synonymous_variant	LOW												0.0679117	46.54	ENSG00000165171	WBSCR27	synonymous_SNV	ENSG00000165171:ENST00000297873.4:exon6:c.C618T:p.T206T													yes
SP0043178	1	3	52427483	C	T	syn	5.808e-05	NA	NA	DNAH1	ENSG00000114841	synonymous_variant	LOW		603332										4.42e-20	39.12	ENSG00000114841	DNAH1	synonymous_SNV	ENSG00000114841:ENST00000420323.2:exon66:c.C10608T:p.N3536N		603332											yes
SP0010571	1	17	76482549	C	T	syn	5.975e-05	NA	NA	DNAH17	ENSG00000187775	synonymous_variant	LOW	4	610063											35.54	ENSG00000187775	DNAH17	synonymous_SNV	ENSG00000187775:ENST00000585328.1:exon45:c.G6843A:p.S2281S,ENSG00000187775:ENST00000389840.5:exon45:c.G6816A:p.S2272S	4	610063											yes
SP0011006	1	2	234602175	G	A	syn	6.59e-05	NA	NA	UGT1A6	ENSG00000167165	synonymous_variant	LOW		606431										0.00021788	20.22	ENSG00000167165	UGT1A6	synonymous_SNV	ENSG00000167165:ENST00000305139.6:exon1:c.G525A:p.P175P		606431
SP0031996	1	8	144942316	G	A	syn	7.527e-05	NA	NA	EPPK1	ENSG00000227184	synonymous_variant	LOW	4	607553										4.95e-21	NA	ENSG00000227184	EPPK1	synonymous_SNV	ENSG00000227184:ENST00000525985.1:exon2:c.C5106T:p.D1702D	4	607553											yes
SP0015103	1	3	195486122	C	T	syn	8.249e-05	NA	NA	MUC4	ENSG00000145113	synonymous_variant	LOW	4	158372											18.77	ENSG00000145113	MUC4	synonymous_SNV	ENSG00000145113:ENST00000463781.3:exon17:c.G14859A:p.P4953P,ENSG00000145113:ENST00000349607.4:exon15:c.G1998A:p.P666P,ENSG00000145113:ENST00000475231.1:exon16:c.G14703A:p.P4901P,ENSG00000145113:ENST00000346145.4:exon16:c.G2151A:p.P717P	4	158372											yes
SP0018753	1	6	17837268	G	A	syn	8.281e-05	NA	NA	KIF13A	ENSG00000137177	synonymous_variant	LOW		605433										0.999959	73.5	ENSG00000137177	KIF13A	synonymous_SNV	ENSG00000137177:ENST00000259711.6:exon11:c.C996T:p.A332A,ENSG00000137177:ENST00000378826.2:exon11:c.C996T:p.A332A,ENSG00000137177:ENST00000378843.2:exon11:c.C996T:p.A332A,ENSG00000137177:ENST00000378816.5:exon11:c.C996T:p.A332A,ENSG00000137177:ENST00000378814.5:exon11:c.C996T:p.A332A		605433											yes
SP0025824	1	6	138750916	G	A	syn	9.144e-05	NA	NA	NHSL1	ENSG00000135540	synonymous_variant	LOW													70.69	ENSG00000135540	NHSL1	synonymous_SNV	ENSG00000135540:ENST00000343505.5:exon7:c.C4017T:p.D1339D,ENSG00000135540:ENST00000427025.2:exon6:c.C4029T:p.D1343D
SP0016360	1	19	608029	C	T	syn	0.0001	NA	NA	HCN2	ENSG00000099822	synonymous_variant	LOW		602781										0.832343	33.25	ENSG00000099822	HCN2	synonymous_SNV	ENSG00000099822:ENST00000251287.2:exon4:c.C1284T:p.I428I		602781
SP0016459	1	19	49348669	G	A	syn	0.0001	NA	NA	PLEKHA4	ENSG00000105559	synonymous_variant	LOW		607769										4.74e-09	34.67	ENSG00000105559	PLEKHA4	synonymous_SNV	ENSG00000105559:ENST00000263265.6:exon16:c.C1701T:p.S567S,ENSG00000105559:ENST00000355496.5:exon15:c.C1626T:p.S542S		607769											yes
SP0033630	1	5	180661682	C	T	syn	0.0001	NA	NA	TRIM41	ENSG00000146063	synonymous_variant	LOW		610530										0.965389	71.35	ENSG00000146063	TRIM41	synonymous_SNV	ENSG00000146063:ENST00000315073.5:exon6:c.C1800T:p.H600H		610530											yes
SP0036859	1	9	116346200	C	T	syn	0.0001	NA	NA	RGS3	ENSG00000138835	synonymous_variant	LOW		602189										9.68e-05	49.84	ENSG00000138835	RGS3	synonymous_SNV	ENSG00000138835:ENST00000462143.1:exon2:c.C471T:p.S157S,ENSG00000138835:ENST00000343817.5:exon11:c.C1665T:p.S555S,ENSG00000138835:ENST00000350696.5:exon20:c.C2508T:p.S836S,ENSG00000138835:ENST00000374140.2:exon21:c.C2508T:p.S836S,ENSG00000138835:ENST00000374134.3:exon3:c.C471T:p.S157S		602189											yes
SP0000753	1	10	50121829	G	A	syn	0.0003	NA	NA	LRRC18	ENSG00000165383	synonymous_variant	LOW												0.000124173	24.33	ENSG00000165383	LRRC18	synonymous_SNV	ENSG00000165383:ENST00000374160.3:exon1:c.C372T:p.R124R,ENSG00000165383:ENST00000298124.3:exon2:c.C372T:p.R124R													yes
SP0018075	1	7	25198137	C	T	syn	0.0003	NA	NA	C7orf31	ENSG00000153790	synonymous_variant	LOW		616071										7.44e-08	28.48	ENSG00000153790	C7orf31	synonymous_SNV	ENSG00000153790:ENST00000283905.3:exon5:c.G396A:p.P132P,ENSG00000153790:ENST00000409280.1:exon5:c.G396A:p.P132P		616071											yes
SP0002040	1	11	1857427	C	T	syn	0.0004	NA	NA	SYT8	ENSG00000149043	synonymous_variant	LOW		607719										7.59e-13	17.32	ENSG00000149043	SYT8	synonymous_SNV	ENSG00000149043:ENST00000341958.3:exon4:c.C429T:p.S143S,ENSG00000149043:ENST00000381968.3:exon5:c.C471T:p.S157S		607719											yes
SP0008104	1	17	80049159	G	A	syn	0.0005	NA	NA	FASN	ENSG00000169710	synonymous_variant	LOW		600212			possible	Brain/Cognition	yes	AUTOSOMAL RECESSIVE MENTAL RETARDATION	biallelic	all missense/in frame	21937992	1	98.47	ENSG00000169710	FASN	synonymous_SNV	ENSG00000169710:ENST00000306749.2:exon9:c.C1431T:p.R477R		600212			possible	Brain/Cognition	yes	AUTOSOMAL RECESSIVE MENTAL RETARDATION	biallelic	all missense/in frame	21937992		yes
SP0027605	1	3	17052593	C	T	syn	0.0005	NA	NA	PLCL2	ENSG00000154822	synonymous_variant	LOW		614276		yes								0.999119	68.17	ENSG00000154822	PLCL2	synonymous_SNV	ENSG00000154822:ENST00000396755.2:exon2:c.C1377T:p.D459D,ENSG00000154822:ENST00000432376.1:exon2:c.C1377T:p.D459D,ENSG00000154822:ENST00000418129.2:exon2:c.C1377T:p.D459D		614276		yes
SP0034444	1	7	133689803	C	T	syn	0.0005	NA	NA	EXOC4	ENSG00000131558	synonymous_variant	LOW		608185										0.000726958	67.6	ENSG00000131558	EXOC4	synonymous_SNV	ENSG00000131558:ENST00000539845.1:exon16:c.C2184T:p.S728S,ENSG00000131558:ENST00000253861.4:exon16:c.C2487T:p.S829S,ENSG00000131558:ENST00000545148.1:exon8:c.C1317T:p.S439S,ENSG00000131558:ENST00000541309.1:exon4:c.C351T:p.S117S		608185											yes
SP0008141	2	17	7989362	G	A	syn	0.0009	NA	NA	ALOX12B	ENSG00000179477	synonymous_variant	LOW		603741										0.173314	NA	ENSG00000179477	ALOX12B	synonymous_SNV	ENSG00000179477:ENST00000319144.4:exon2:c.C324T:p.Y108Y		603741											yes
SP0020685	1	2	108443502	C	T	syn	0.0009	NA	NA	RGPD4	ENSG00000196862	synonymous_variant	LOW		612707											NA	ENSG00000196862	RGPD4	synonymous_SNV	ENSG00000196862:ENST00000408999.3:exon1:c.C33T:p.Y11Y,ENSG00000196862:ENST00000354986.4:exon1:c.C33T:p.Y11Y		612707											yes
SP0017232	1	11	62556809	C	T	syn	NA	NA	NA	TMEM179B	ENSG00000185475	synonymous_variant	LOW												0.0107812	74.86	ENSG00000185475	TMEM179B	synonymous_SNV	ENSG00000185475:ENST00000533861.1:exon3:c.C330T:p.A110A,ENSG00000185475:ENST00000333449.4:exon3:c.C330T:p.A110A
SP0026093	2	13	73301696	C	A	syn	NA	NA	NA	MZT1	ENSG00000204899	synonymous_variant	LOW		613448										0.611862	84.3	ENSG00000204899	MZT1	synonymous_SNV	ENSG00000204899:ENST00000377818.3:exon1:c.G45T:p.A15A		613448
SP0000180	2	1	898753	C	T	syn	NA	NA	NA	KLHL17	ENSG00000187961	synonymous_variant	LOW												2.52e-07	83.97	ENSG00000187961	KLHL17	synonymous_SNV	ENSG00000187961:ENST00000338591.3:exon8:c.C1224T:p.S408S
SP0000573	1	6	52285232	C	T	syn	NA	NA	NA	EFHC1	ENSG00000096093	synonymous_variant	LOW		608815										5.06e-12	32.87	ENSG00000096093	EFHC1	synonymous_SNV	ENSG00000096093:ENST00000371068.5:exon1:c.C24T:p.G8G		608815
SP0000607	1	4	85611791	A	C	syn	NA	NA	NA	WDFY3	ENSG00000163625	synonymous_variant	LOW	2	617485		yes								1	80.26	ENSG00000163625	WDFY3	synonymous_SNV	ENSG00000163625:ENST00000322366.6:exon60:c.T9180G:p.S3060S,ENSG00000163625:ENST00000295888.4:exon61:c.T9231G:p.S3077S	2	617485		yes									yes
SP0000691	1	9	79267586	A	C	syn	NA	NA	NA	PRUNE2	ENSG00000106772	synonymous_variant	LOW	4	610691		yes								3.68e-12	24.5	ENSG00000106772	PRUNE2	synonymous_SNV	ENSG00000106772:ENST00000428286.1:exon11:c.T7293G:p.S2431S,ENSG00000106772:ENST00000443509.2:exon4:c.T117G:p.S39S,ENSG00000106772:ENST00000223609.6:exon3:c.T162G:p.S54S,ENSG00000106772:ENST00000376718.3:exon11:c.T8370G:p.S2790S	4	610691		yes									yes
SP0000778	1	8	55060108	T	C	syn	NA	NA	NA	MRPL15	ENSG00000137547	synonymous_variant	LOW		611828										1.34e-05	55.03	ENSG00000137547	MRPL15	synonymous_SNV	ENSG00000137547:ENST00000260102.4:exon5:c.T720C:p.Y240Y		611828
SP0000820	2	19	3224830	C	T	syn	NA	NA	NA	CELF5	ENSG00000161082	synonymous_variant	LOW		612680		yes								0.996406	37.18	ENSG00000161082	CELF5	synonymous_SNV	ENSG00000161082:ENST00000541430.2:exon1:c.C93T:p.P31P,ENSG00000161082:ENST00000292672.2:exon1:c.C93T:p.P31P		612680		yes
SP0000855	1	3	33194720	G	A	syn	NA	NA	NA	SUSD5	ENSG00000173705	synonymous_variant	LOW												4.31e-09	25.9	ENSG00000173705	SUSD5	synonymous_SNV	ENSG00000173705:ENST00000309558.3:exon5:c.C1404T:p.Y468Y													yes
SP0000855	1	7	116607398	C	T	syn	NA	NA	NA	AC106873.4	ENSG00000228368	synonymous_variant	LOW													NA	ENSG00000228368	AC106873.4	synonymous_SNV	ENSG00000228368:ENST00000420664.1:exon1:c.G78A:p.A26A
SP0000978	1	16	75033716	C	T	syn	NA	NA	NA	ZNRF1	ENSG00000186187	synonymous_variant	LOW		612060	yes									0.754396	71.24	ENSG00000186187	ZNRF1	synonymous_SNV	ENSG00000186187:ENST00000335325.4:exon1:c.C147T:p.R49R,ENSG00000186187:ENST00000320619.6:exon1:c.C147T:p.R49R,ENSG00000186187:ENST00000567962.1:exon1:c.C147T:p.R49R,ENSG00000186187:ENST00000566250.1:exon1:c.C147T:p.R49R		612060	yes										yes
SP0001491	1	1	160604608	T	C	syn	NA	NA	NA	SLAMF1	ENSG00000117090	synonymous_variant	LOW		603492										0.135406	20.77	ENSG00000117090	SLAMF1	synonymous_SNV	ENSG00000117090:ENST00000355199.3:exon3:c.A495G:p.T165T,ENSG00000117090:ENST00000538290.1:exon3:c.A495G:p.T165T,ENSG00000117090:ENST00000302035.6:exon3:c.A495G:p.T165T,ENSG00000117090:ENST00000235739.5:exon3:c.A495G:p.T165T		603492
SP0001598	2	17	8092619	G	A	syn	NA	NA	NA	C17orf59	ENSG00000196544	synonymous_variant	LOW													43.14	ENSG00000196544	C17orf59	synonymous_SNV	ENSG00000196544:ENST00000389017.4:exon1:c.C840T:p.R280R
SP0001665	1	16	84256504	C	A	syn	NA	NA	NA	KCNG4	ENSG00000168418	synonymous_variant	LOW		607603										3.97e-17	17.66	ENSG00000168418	KCNG4	synonymous_SNV	ENSG00000168418:ENST00000308251.4:exon3:c.G879T:p.G293G		607603
SP0001817	2	1	53535677	G	A	syn	NA	NA	NA	PODN	ENSG00000174348	synonymous_variant	LOW		608661										5.2e-07	31.24	ENSG00000174348	PODN	synonymous_SNV	ENSG00000174348:ENST00000395871.2:exon2:c.G294A:p.P98P,ENSG00000174348:ENST00000312553.5:exon2:c.G294A:p.P98P,ENSG00000174348:ENST00000371500.3:exon4:c.G237A:p.P79P		608661
SP0001995	1	1	153651635	C	T	syn	NA	NA	NA	NPR1	ENSG00000169418	synonymous_variant	LOW		108960										0.000172509	41.39	ENSG00000169418	NPR1	synonymous_SNV	ENSG00000169418:ENST00000368680.3:exon1:c.C51T:p.L17L		108960
SP0002546	2	11	123900713	G	A	syn	NA	NA	NA	OR10G8	ENSG00000234560	synonymous_variant	LOW												0.636592	NA	ENSG00000234560	OR10G8	synonymous_SNV	ENSG00000234560:ENST00000431524.1:exon1:c.G384A:p.P128P													yes
SP0002657	1	3	126226828	G	C	syn	NA	NA	NA	UROC1	ENSG00000159650	synonymous_variant	LOW		613012			confirmed	Endocrine/Metabolic;Brain/Cognition	yes	UROCANASE DEFICIENCY	biallelic	uncertain	19304569	3.36e-10	15.68	ENSG00000159650	UROC1	synonymous_SNV	ENSG00000159650:ENST00000383579.3:exon5:c.C522G:p.L174L,ENSG00000159650:ENST00000290868.2:exon5:c.C522G:p.L174L		613012			confirmed	Endocrine/Metabolic;Brain/Cognition	yes	UROCANASE DEFICIENCY	biallelic	uncertain	19304569
SP0002974	1	6	112508688	G	A	syn	NA	NA	NA	LAMA4	ENSG00000112769	synonymous_variant	LOW		600133										9.75e-09	49.15	ENSG00000112769	LAMA4	synonymous_SNV	ENSG00000112769:ENST00000230538.7:exon8:c.C930T:p.H310H,ENSG00000112769:ENST00000424408.2:exon7:c.C909T:p.H303H,ENSG00000112769:ENST00000389463.4:exon8:c.C909T:p.H303H,ENSG00000112769:ENST00000522006.1:exon8:c.C909T:p.H303H		600133											yes
SP0003228	2	16	28989359	C	T	syn	NA	NA	NA	SPNS1	ENSG00000169682	synonymous_variant	LOW		612583	yes	yes								0.258447	83.34	ENSG00000169682	SPNS1	synonymous_SNV	ENSG00000169682:ENST00000323081.8:exon4:c.C219T:p.P73P,ENSG00000169682:ENST00000311008.11:exon3:c.C438T:p.P146P,ENSG00000169682:ENST00000565975.1:exon4:c.C573T:p.P191P,ENSG00000169682:ENST00000352260.7:exon2:c.C372T:p.P124P,ENSG00000169682:ENST00000334536.8:exon3:c.C438T:p.P146P		612583	yes	yes									yes
SP0003414	1	11	1910944	T	G	syn	NA	NA	NA	C11orf89	ENSG00000184682	synonymous_variant	LOW													NA	ENSG00000184682	C11orf89	synonymous_SNV	ENSG00000184682:ENST00000391480.1:exon1:c.A871C:p.R291R													yes
SP0004175	1	11	65390998	C	G	syn	NA	NA	NA	PCNXL3	ENSG00000197136	synonymous_variant	LOW												0.48826	88.54	ENSG00000197136	PCNXL3	synonymous_SNV	ENSG00000197136:ENST00000355703.3:exon12:c.C2394G:p.G798G
SP0007002	1	2	29355071	T	A	syn	NA	NA	NA	CLIP4	ENSG00000115295	synonymous_variant	LOW												0.000288888	42.62	ENSG00000115295	CLIP4	synonymous_SNV	ENSG00000115295:ENST00000320081.5:exon4:c.T327A:p.T109T,ENSG00000115295:ENST00000401605.1:exon4:c.T327A:p.T109T,ENSG00000115295:ENST00000401617.2:exon3:c.T6A:p.T2T,ENSG00000115295:ENST00000404424.1:exon4:c.T327A:p.T109T
SP0007556	1	20	62187385	C	T	syn	NA	NA	NA	C20orf195	ENSG00000125531	synonymous_variant	LOW												0.000298557	15.03	ENSG00000125531	C20orf195	synonymous_SNV	ENSG00000125531:ENST00000370098.3:exon2:c.C369T:p.L123L,ENSG00000125531:ENST00000370097.1:exon2:c.C369T:p.L123L													yes
SP0008104	1	6	43008156	A	G	syn	NA	NA	NA	CUL7	ENSG00000044090	synonymous_variant	LOW	3	609577	yes		confirmed	Skeleton;Brain/Cognition	yes	3-M SYNDROME 1	biallelic	loss of function	16142236;19225462;17675530	2.24e-11	98.91	ENSG00000044090	CUL7	synonymous_SNV	ENSG00000044090:ENST00000265348.3:exon22:c.T4032C:p.L1344L,ENSG00000044090:ENST00000535468.1:exon22:c.T4284C:p.L1428L	3	609577	yes		confirmed	Skeleton;Brain/Cognition	yes	3-M SYNDROME 1	biallelic	loss of function	16142236;19225462;17675530		yes
SP0008302	1	10	120353851	G	A	syn	NA	NA	NA	PRLHR	ENSG00000119973	synonymous_variant	LOW		600895										0.000426454	NA	ENSG00000119973	PRLHR	synonymous_SNV	ENSG00000119973:ENST00000239032.2:exon2:c.C906T:p.D302D,ENSG00000119973:ENST00000369169.1:exon1:c.C906T:p.D302D		600895											yes
SP0009268	1	7	100014766	G	A	syn	NA	NA	NA	ZCWPW1	ENSG00000078487	synonymous_variant	LOW												1.15e-12	44.17	ENSG00000078487	ZCWPW1	synonymous_SNV	ENSG00000078487:ENST00000398027.2:exon6:c.C402T:p.A134A,ENSG00000078487:ENST00000324725.6:exon6:c.C39T:p.A13A,ENSG00000078487:ENST00000490721.1:exon3:c.C39T:p.A13A,ENSG00000078487:ENST00000360951.4:exon6:c.C402T:p.A134A
SP0009268	1	8	11683646	C	T	syn	NA	NA	NA	FDFT1	ENSG00000079459	synonymous_variant	LOW		184420	yes										57.27	ENSG00000079459	FDFT1	synonymous_SNV	ENSG00000079459:ENST00000443614.2:exon4:c.C495T:p.G165G,ENSG00000079459:ENST00000220584.4:exon5:c.C624T:p.G208G,ENSG00000079459:ENST00000538689.1:exon5:c.C291T:p.G97G,ENSG00000079459:ENST00000530664.1:exon5:c.C432T:p.G144G,ENSG00000079459:ENST00000525900.1:exon5:c.C603T:p.G201G,ENSG00000079459:ENST00000525777.1:exon3:c.C369T:p.G123G,ENSG00000079459:ENST00000528812.1:exon5:c.C432T:p.G144G,ENSG0000…		184420	yes
SP0010571	1	14	24617592	G	A	syn	NA	NA	NA	RNF31	ENSG00000092098	synonymous_variant	LOW		612487										0.999719	71.55	ENSG00000092098	RNF31	synonymous_SNV	ENSG00000092098:ENST00000324103.6:exon3:c.G465A:p.L155L		612487											yes
SP0010666	1	8	95541557	C	T	syn	NA	NA	NA	KIAA1429	ENSG00000164944	synonymous_variant	LOW			yes									0.999442	83.27	ENSG00000164944	KIAA1429	synonymous_SNV	ENSG00000164944:ENST00000297591.5:exon7:c.G621A:p.K207K,ENSG00000164944:ENST00000437199.1:exon7:c.G621A:p.K207K,ENSG00000164944:ENST00000421249.2:exon7:c.G621A:p.K207K			yes
SP0012364	2	12	64891523	A	G	syn	NA	NA	NA	TBK1	ENSG00000183735	synonymous_variant	LOW		604834										0.995097	71.53	ENSG00000183735	TBK1	synonymous_SNV	ENSG00000183735:ENST00000331710.5:exon19:c.A2055G:p.E685E		604834
SP0012865	1	X	84362928	T	C	syn	NA	NA	NA	SATL1	ENSG00000184788	synonymous_variant	LOW												6.5e-12	13.49	ENSG00000184788	SATL1	synonymous_SNV	ENSG00000184788:ENST00000332921.5:exon1:c.A486G:p.P162P,ENSG00000184788:ENST00000395409.3:exon1:c.A486G:p.P162P,ENSG00000184788:ENST00000509231.1:exon1:c.A1047G:p.P349P													yes
SP0012909	1	4	84375063	A	G	syn	NA	NA	NA	HELQ	ENSG00000163312	synonymous_variant	LOW		606769										4.8e-11	57.65	ENSG00000163312	HELQ	synonymous_SNV	ENSG00000163312:ENST00000295488.3:exon2:c.T333C:p.Y111Y,ENSG00000163312:ENST00000510985.1:exon2:c.T333C:p.Y111Y		606769											yes
SP0012947	2	11	61584141	C	T	syn	NA	NA	NA	FADS2	ENSG00000134824	synonymous_variant	LOW		606149		yes								0.990052	92.94;96.12	ENSG00000134824;ENSG00000149485	FADS2;FADS1	synonymous_SNV	ENSG00000134824:ENST00000517839.1:exon1:c.C87T:p.H29H,ENSG00000149485:ENST00000350997.7:exon1:c.G261A:p.G87G,ENSG00000134824:ENST00000522056.1:exon1:c.C87T:p.H29H		606149;606148		yes;
SP0014912	1	8	37888172	G	T	syn	NA	NA	NA	EIF4EBP1	ENSG00000187840	synonymous_variant	LOW		602223	yes									0.184083	81.39	ENSG00000187840	EIF4EBP1	synonymous_SNV	ENSG00000187840:ENST00000338825.4:exon1:c.G81T:p.V27V		602223	yes
SP0015103	1	19	43372347	A	G	syn	NA	NA	NA	PSG1	ENSG00000231924	synonymous_variant	LOW		176390										3.44e-12	12.72	ENSG00000231924	PSG1	synonymous_SNV	ENSG00000231924:ENST00000244296.2:exon5:c.T1149C:p.H383H,ENSG00000231924:ENST00000312439.6:exon5:c.T1149C:p.H383H,ENSG00000231924:ENST00000595124.1:exon4:c.T870C:p.H290H,ENSG00000231924:ENST00000403380.3:exon4:c.T870C:p.H290H,ENSG00000231924:ENST00000436291.2:exon5:c.T1149C:p.H383H,ENSG00000231924:ENST00000595356.1:exon5:c.T1149C:p.H383H		176390											yes
SP0015356	1	17	66366598	G	T	syn	NA	NA	NA	ARSG	ENSG00000141337	synonymous_variant	LOW		610008										1.55e-05	33.84	ENSG00000141337	ARSG	synonymous_SNV	ENSG00000141337:ENST00000448504.2:exon8:c.G915T:p.P305P,ENSG00000141337:ENST00000452479.2:exon7:c.G423T:p.P141P		610008											yes
SP0016459	1	2	238743014	A	T	syn	NA	NA	NA	RBM44	ENSG00000177483	synonymous_variant	LOW												0.0141499	NA	ENSG00000177483	RBM44	synonymous_SNV	ENSG00000177483:ENST00000316997.4:exon15:c.A3129T:p.S1043S,ENSG00000177483:ENST00000409864.1:exon15:c.A3129T:p.S1043S
SP0016887	2	12	9227258	C	G	syn	NA	NA	NA	A2M	ENSG00000175899	synonymous_variant	LOW		103950										0.000540115	44.02	ENSG00000175899	A2M	synonymous_SNV	ENSG00000175899:ENST00000318602.7:exon29:c.G3654C:p.T1218T		103950											yes
SP0017047	1	12	13717441	G	A	syn	NA	NA	NA	GRIN2B	ENSG00000273079	synonymous_variant	LOW	1	138252		yes	confirmed	Brain/Cognition	yes	EPILEPTIC ENCEPHALOPATHY	monoallelic	all missense/in frame	23934111	0.999995	NA	ENSG00000273079	GRIN2B	synonymous_SNV	ENSG00000273079:ENST00000609686.1:exon13:c.C2731T:p.L911L	1	138252		yes	confirmed	Brain/Cognition	yes	EPILEPTIC ENCEPHALOPATHY	monoallelic	all missense/in frame	23934111
SP0017232	1	X	53454980	G	A	syn	NA	NA	NA	RIBC1	ENSG00000158423	synonymous_variant	LOW												0.96626	39.42	ENSG00000158423	RIBC1	synonymous_SNV	ENSG00000158423:ENST00000457095.1:exon4:c.G147A:p.V49V,ENSG00000158423:ENST00000375327.3:exon4:c.G147A:p.V49V,ENSG00000158423:ENST00000414955.2:exon4:c.G147A:p.V49V
SP0018069	2	10	32635832	C	A	syn	NA	NA	NA	EPC1	ENSG00000120616	synonymous_variant	LOW		610999	yes									0.999993	75.85	ENSG00000120616	EPC1	synonymous_SNV	ENSG00000120616:ENST00000319778.6:exon1:c.G12T:p.L4L,ENSG00000120616:ENST00000263062.8:exon1:c.G12T:p.L4L		610999	yes										yes
SP0018150	1	6	116747941	C	T	syn	NA	NA	NA	DSE	ENSG00000111817	synonymous_variant	LOW		605942			possible			EHLERS-DANLOS SYNDROME, MUSCULOCONTRACTURAL TYPE 2	biallelic	all missense/in frame	23704329	0.385415	74.56	ENSG00000111817	DSE	synonymous_SNV	ENSG00000111817:ENST00000537543.1:exon3:c.C678T:p.P226P,ENSG00000111817:ENST00000452085.3:exon3:c.C621T:p.P207P,ENSG00000111817:ENST00000331677.3:exon4:c.C621T:p.P207P,ENSG00000111817:ENST00000359564.2:exon3:c.C621T:p.P207P		605942			possible			EHLERS-DANLOS SYNDROME, MUSCULOCONTRACTURAL TYPE 2	biallelic	all missense/in frame	23704329		yes
SP0018789	1	16	47698814	G	A	syn	NA	NA	NA	PHKB	ENSG00000102893	synonymous_variant	LOW		172490		yes								3.16e-10	67.08	ENSG00000102893	PHKB	synonymous_SNV	ENSG00000102893:ENST00000455779.1:exon26:c.G2334A:p.G778G,ENSG00000102893:ENST00000323584.5:exon25:c.G2355A:p.G785G		172490		yes
SP0019306	1	2	242163181	A	G	syn	NA	NA	NA	ANO7	ENSG00000146205	synonymous_variant	LOW		605096										1.87e-30	12.99	ENSG00000146205	ANO7	synonymous_SNV	ENSG00000146205:ENST00000274979.8:exon23:c.A2679G:p.A893A		605096
SP0019630	1	11	113270017	C	T	syn	NA	NA	NA	ANKK1	ENSG00000170209	synonymous_variant	LOW		608774										2.51e-08	15.04	ENSG00000170209	ANKK1	synonymous_SNV	ENSG00000170209:ENST00000303941.3:exon8:c.C1326T:p.G442G		608774											yes
SP0020384	1	11	94823166	C	G	syn	NA	NA	NA	ENDOD1	ENSG00000149218	synonymous_variant	LOW												1.42e-06	44.05	ENSG00000149218	ENDOD1	synonymous_SNV	ENSG00000149218:ENST00000278505.4:exon1:c.C75G:p.G25G
SP0021004	1	11	59421536	G	C	syn	NA	NA	NA	PATL1	ENSG00000166889	synonymous_variant	LOW		614660	yes									0.991974	89.33	ENSG00000166889	PATL1	synonymous_SNV	ENSG00000166889:ENST00000300146.9:exon9:c.C1041G:p.A347A		614660	yes
SP0021835	1	21	16337934	C	T	syn	NA	NA	NA	NRIP1	ENSG00000180530	synonymous_variant	LOW		602490										0.991172	63.41	ENSG00000180530	NRIP1	synonymous_SNV	ENSG00000180530:ENST00000400202.1:exon3:c.G2580A:p.K860K,ENSG00000180530:ENST00000318948.4:exon4:c.G2580A:p.K860K,ENSG00000180530:ENST00000400199.1:exon3:c.G2580A:p.K860K		602490
SP0022147	1	2	179528361	A	G	syn	NA	NA	NA	TTN	ENSG00000155657	synonymous_variant	LOW	4S	188840			possible	Musculature;Heart/Cardiovasculature/Lymphatic		CAUSE OF EARLY-ONSET MYOPATHY WITH FATAL CARDIOMYOPATHY	biallelic	loss of function	17444505	1.21e-32	12.82	ENSG00000155657	TTN	synonymous_SNV	ENSG00000155657:ENST00000589042.1:exon171:c.T36525C:p.P12175P	4S	188840			possible	Musculature;Heart/Cardiovasculature/Lymphatic		CAUSE OF EARLY-ONSET MYOPATHY WITH FATAL CARDIOMYOPATHY	biallelic	loss of function	17444505
SP0022770	2	19	14200052	G	A	syn	NA	NA	NA	SAMD1	ENSG00000141858	synonymous_variant	LOW												0.204727	92.96	ENSG00000141858	SAMD1	synonymous_SNV	ENSG00000141858:ENST00000533683.2:exon2:c.C759T:p.A253A
SP0023461	1	22	20230503	C	T	syn	NA	NA	NA	RTN4R	ENSG00000040608	synonymous_variant	LOW		605566										0.526443	32.66	ENSG00000040608	RTN4R	synonymous_SNV	ENSG00000040608:ENST00000043402.7:exon2:c.G153A:p.V51V		605566
SP0024732	1	9	113251982	T	C	syn	NA	NA	NA	SVEP1	ENSG00000165124	synonymous_variant	LOW		611691										0.589008	41.16	ENSG00000165124	SVEP1	synonymous_SNV	ENSG00000165124:ENST00000401783.2:exon9:c.A1878G:p.A626A,ENSG00000165124:ENST00000374461.1:exon9:c.A1809G:p.A603A,ENSG00000165124:ENST00000302728.8:exon9:c.A1878G:p.A626A,ENSG00000165124:ENST00000374469.1:exon9:c.A1809G:p.A603A		611691
SP0024921	1	14	23345066	T	C	syn	NA	NA	NA	LRP10	ENSG00000197324	synonymous_variant	LOW		609921										0.000211411	77.37	ENSG00000197324	LRP10	synonymous_SNV	ENSG00000197324:ENST00000359591.4:exon5:c.T909C:p.H303H,ENSG00000197324:ENST00000546834.1:exon5:c.T909C:p.H303H		609921
SP0024921	1	15	44166350	C	T	syn	NA	NA	NA	FRMD5	ENSG00000171877	synonymous_variant	LOW		616309		yes								0.991843	51.91	ENSG00000171877	FRMD5	synonymous_SNV	ENSG00000171877:ENST00000417257.1:exon14:c.G1446A:p.L482L,ENSG00000171877:ENST00000402883.1:exon14:c.G1446A:p.L482L,ENSG00000171877:ENST00000484674.1:exon15:c.G1164A:p.L388L		616309		yes
SP0025295	2	1	152733601	C	T	syn	NA	NA	NA	KPRP	ENSG00000203786	synonymous_variant	LOW		613260										7.83e-14	NA	ENSG00000203786	KPRP	synonymous_SNV	ENSG00000203786:ENST00000606109.1:exon1:c.C1537T:p.L513L,ENSG00000203786:ENST00000368773.1:exon2:c.C1537T:p.L513L		613260
SP0025437	1	18	7038938	C	T	syn	NA	NA	NA	LAMA1	ENSG00000101680	synonymous_variant	LOW	4	150320			confirmed	Brain/Cognition	yes	AUTOSOMAL RECESSIVE MENTAL RETARDATION	biallelic	loss of function	21937992	1.39e-24	84.54	ENSG00000101680	LAMA1	synonymous_SNV	ENSG00000101680:ENST00000389658.3:exon11:c.G1434A:p.E478E	4	150320			confirmed	Brain/Cognition	yes	AUTOSOMAL RECESSIVE MENTAL RETARDATION	biallelic	loss of function	21937992
SP0025536	1	21	34926316	A	G	syn	NA	NA	NA	SON	ENSG00000159140	synonymous_variant	LOW		182465			confirmed	Skeleton;Brain/Cognition	yes	Intellectual Disability, Congenital Malformations, and Failure to Thrive	monoallelic	loss of function	27545680;27545676	1	97.49	ENSG00000159140	SON	synonymous_SNV	ENSG00000159140:ENST00000381679.4:exon3:c.A4779G:p.L1593L,ENSG00000159140:ENST00000290239.6:exon3:c.A4779G:p.L1593L,ENSG00000159140:ENST00000356577.4:exon3:c.A4779G:p.L1593L,ENSG00000159140:ENST00000300278.4:exon3:c.A4779G:p.L1593L		182465			confirmed	Skeleton;Brain/Cognition	yes	Intellectual Disability, Congenital Malformations, and Failure to Thrive	monoallelic	loss of function	27545680;27545676		yes
SP0026711	1	17	4803315	C	T	syn	NA	NA	NA	C17orf107	ENSG00000205710	synonymous_variant	LOW													NA	ENSG00000205710	C17orf107	synonymous_SNV	ENSG00000205710:ENST00000381365.3:exon2:c.C151T:p.L51L,ENSG00000205710:ENST00000521575.1:exon2:c.C151T:p.L51L
SP0026933	1	2	209190211	G	C	syn	NA	NA	NA	PIKFYVE	ENSG00000115020	synonymous_variant	LOW		609414										0.979803	43.97	ENSG00000115020	PIKFYVE	synonymous_SNV	ENSG00000115020:ENST00000264380.4:exon20:c.G2676C:p.L892L		609414
SP0027448	1	3	49691246	T	C	syn	NA	NA	NA	BSN	ENSG00000164061	synonymous_variant	LOW		604020		yes								1	38.95	ENSG00000164061	BSN	synonymous_SNV	ENSG00000164061:ENST00000296452.4:exon5:c.T4257C:p.Y1419Y		604020		yes									yes
SP0027448	1	5	65470813	G	T	syn	NA	NA	NA	SREK1	ENSG00000153914	synonymous_variant	LOW		609268										0.988373	85.24	ENSG00000153914	SREK1	synonymous_SNV	ENSG00000153914:ENST00000380918.3:exon11:c.G1176T:p.S392S,ENSG00000153914:ENST00000334121.6:exon10:c.G1524T:p.S508S		609268
SP0028076	1	16	31160797	T	C	syn	NA	NA	NA	PRSS36	ENSG00000178226	synonymous_variant	LOW		610560										4.42e-13	39.11	ENSG00000178226	PRSS36	synonymous_SNV	ENSG00000178226:ENST00000418068.2:exon3:c.A96G:p.E32E,ENSG00000178226:ENST00000569305.1:exon3:c.A96G:p.E32E,ENSG00000178226:ENST00000268281.4:exon3:c.A96G:p.E32E		610560											yes
SP0028260	1	5	176730209	G	A	syn	NA	NA	NA	RAB24	ENSG00000169228	synonymous_variant	LOW		612415										0.725032	82.03	ENSG00000169228	RAB24	synonymous_SNV	ENSG00000169228:ENST00000303251.6:exon1:c.C81T:p.Y27Y,ENSG00000169228:ENST00000393611.2:exon2:c.C81T:p.Y27Y		612415
SP0028464	1	15	48426702	C	G	syn	NA	NA	NA	SLC24A5	ENSG00000188467	synonymous_variant	LOW		609802										3.2e-05	80.58	ENSG00000188467	SLC24A5	synonymous_SNV	ENSG00000188467:ENST00000341459.3:exon4:c.C456G:p.G152G,ENSG00000188467:ENST00000449382.2:exon3:c.C276G:p.G92G		609802
SP0028603	1	1	214819465	A	G	syn	NA	NA	NA	CENPF	ENSG00000117724	synonymous_variant	LOW		600236	yes									2.13e-25	77.63	ENSG00000117724	CENPF	synonymous_SNV	ENSG00000117724:ENST00000366955.3:exon13:c.A6552G:p.V2184V		600236	yes										yes
SP0030419	1	7	95457402	C	A	syn	NA	NA	NA	DYNC1I1	ENSG00000158560	synonymous_variant	LOW		603772										0.0116377	20.25	ENSG00000158560	DYNC1I1	synonymous_SNV	ENSG00000158560:ENST00000457059.1:exon5:c.C348A:p.L116L,ENSG00000158560:ENST00000447467.2:exon5:c.C348A:p.L116L,ENSG00000158560:ENST00000324972.6:exon5:c.C399A:p.L133L		603772
SP0032284	2	4	4301717	G	A	syn	NA	NA	NA	ZBTB49	ENSG00000168826	synonymous_variant	LOW		616238										0.00916416	45.66	ENSG00000168826	ZBTB49	synonymous_SNV	ENSG00000168826:ENST00000355834.3:exon2:c.G45A:p.L15L,ENSG00000168826:ENST00000337872.4:exon2:c.G45A:p.L15L		616238
SP0033400	2	2	220161750	C	A	syn	NA	NA	NA	PTPRN	ENSG00000054356	synonymous_variant	LOW		601773		yes								0.0217482	41.54	ENSG00000054356	PTPRN	synonymous_SNV	ENSG00000054356:ENST00000295718.2:exon15:c.G2193T:p.G731G,ENSG00000054356:ENST00000423636.2:exon15:c.G1923T:p.G641G,ENSG00000054356:ENST00000409251.3:exon14:c.G2106T:p.G702G		601773		yes
SP0033656	1	3	122634376	C	G	syn	NA	NA	NA	SEMA5B	ENSG00000082684	synonymous_variant	LOW		609298										0.0003315	80.69	ENSG00000082684	SEMA5B	synonymous_SNV	ENSG00000082684:ENST00000357599.3:exon14:c.G1899C:p.L633L,ENSG00000082684:ENST00000451055.2:exon14:c.G2061C:p.L687L,ENSG00000082684:ENST00000195173.4:exon14:c.G1899C:p.L633L		609298
SP0034061	2	15	90213404	G	T	syn	NA	NA	NA	PLIN1	ENSG00000166819	synonymous_variant	LOW		170290										3.56e-07	NA	ENSG00000166819	PLIN1	synonymous_SNV	ENSG00000166819:ENST00000300055.5:exon5:c.C405A:p.I135I,ENSG00000166819:ENST00000430628.2:exon5:c.C405A:p.I135I		170290
SP0034444	1	15	70960059	A	G	syn	NA	NA	NA	UACA	ENSG00000137831	synonymous_variant	LOW		612516										2.35e-17	68.67	ENSG00000137831	UACA	synonymous_SNV	ENSG00000137831:ENST00000322954.6:exon16:c.T2964C:p.I988I,ENSG00000137831:ENST00000560441.1:exon16:c.T2919C:p.I973I,ENSG00000137831:ENST00000539319.1:exon13:c.T2637C:p.I879I,ENSG00000137831:ENST00000379983.2:exon16:c.T2925C:p.I975I		612516
SP0034714	1	9	27949836	A	G	syn	NA	NA	NA	LINGO2	ENSG00000174482	synonymous_variant	LOW		609793										0.807167	19.26	ENSG00000174482	LINGO2	synonymous_SNV	ENSG00000174482:ENST00000379992.2:exon6:c.T834C:p.L278L,ENSG00000174482:ENST00000308675.3:exon4:c.T834C:p.L278L		609793
SP0034975	1	18	19378086	C	T	syn	NA	NA	NA	MIB1	ENSG00000101752	synonymous_variant	LOW	4	608677										1e-44	79.4	ENSG00000101752	MIB1	synonymous_SNV	ENSG00000101752:ENST00000261537.6:exon8:c.C1134T:p.D378D	4	608677
SP0035013	1	3	40529582	A	G	syn	NA	NA	NA	ZNF619	ENSG00000177873	synonymous_variant	LOW												2.36e-05	NA	ENSG00000177873	ZNF619	synonymous_SNV	ENSG00000177873:ENST00000432264.2:exon4:c.A1581G:p.V527V,ENSG00000177873:ENST00000521353.1:exon5:c.A1701G:p.V567V,ENSG00000177873:ENST00000456778.1:exon4:c.A1449G:p.V483V,ENSG00000177873:ENST00000447116.2:exon6:c.A1701G:p.V567V,ENSG00000177873:ENST00000429348.2:exon5:c.A1581G:p.V527V,ENSG00000177873:ENST00000314686.5:exon6:c.A1533G:p.V511V,ENSG00000177873:ENST00000522736.1:exon5:c.A1554G:p.V518V
SP0036859	1	14	81302622	A	G	syn	NA	NA	NA	CEP128	ENSG00000100629	synonymous_variant	LOW												4.09e-18	54.73	ENSG00000100629	CEP128	synonymous_SNV	ENSG00000100629:ENST00000281129.3:exon11:c.T984C:p.H328H,ENSG00000100629:ENST00000555265.1:exon12:c.T984C:p.H328H,ENSG00000100629:ENST00000216517.6:exon12:c.T984C:p.H328H
SP0036932	1	10	15255436	G	A	syn	NA	NA	NA	FAM171A1	ENSG00000148468	synonymous_variant	LOW												0.987016	81.63	ENSG00000148468	FAM171A1	synonymous_SNV	ENSG00000148468:ENST00000378116.4:exon8:c.C2151T:p.N717N
SP0036966	1	3	183907446	C	T	syn	NA	NA	NA	ABCF3	ENSG00000161204	synonymous_variant	LOW												0.00402617	67.55	ENSG00000161204	ABCF3	synonymous_SNV	ENSG00000161204:ENST00000429586.2:exon13:c.C1215T:p.Y405Y,ENSG00000161204:ENST00000292808.5:exon13:c.C1197T:p.Y399Y
SP0038516	1	19	31039670	G	A	syn	NA	NA	NA	ZNF536	ENSG00000198597	synonymous_variant	LOW				yes								0.965217	52.43	ENSG00000198597	ZNF536	synonymous_SNV	ENSG00000198597:ENST00000355537.3:exon4:c.G3144A:p.A1048A				yes									yes
SP0039355	2	11	6519775	G	A	syn	NA	NA	NA	DNHD1	ENSG00000179532	synonymous_variant	LOW		617277										1.33e-18	41.42	ENSG00000179532	DNHD1	synonymous_SNV	ENSG00000179532:ENST00000527990.2:exon1:c.G330A:p.Q110Q,ENSG00000179532:ENST00000254579.6:exon3:c.G330A:p.Q110Q,ENSG00000179532:ENST00000354685.3:exon2:c.G330A:p.Q110Q		617277
SP0039371	1	19	49575642	G	C	syn	NA	NA	NA	KCNA7	ENSG00000104848	synonymous_variant	LOW		176268										0.00825022	NA	ENSG00000104848	KCNA7	synonymous_SNV	ENSG00000104848:ENST00000221444.1:exon1:c.C201G:p.A67A		176268
SP0039864	2	22	36206001	A	C	syn	NA	NA	NA	RBFOX2	ENSG00000100320	synonymous_variant	LOW		612149	yes									0.993207	99.65	ENSG00000100320	RBFOX2	synonymous_SNV	ENSG00000100320:ENST00000359369.4:exon2:c.T18G:p.T6T,ENSG00000100320:ENST00000414461.2:exon2:c.T78G:p.T26T,ENSG00000100320:ENST00000416721.2:exon2:c.T78G:p.T26T,ENSG00000100320:ENST00000397303.2:exon1:c.T18G:p.T6T,ENSG00000100320:ENST00000262829.7:exon2:c.T78G:p.T26T,ENSG00000100320:ENST00000449924.2:exon2:c.T78G:p.T26T,ENSG00000100320:ENST00000405409.2:exon2:c.T78G:p.T26T,ENSG00000100320:ENST000…		612149	yes
SP0040659	1	3	40574335	C	T	syn	NA	NA	NA	ZNF621	ENSG00000172888	synonymous_variant	LOW												4.18e-05	NA	ENSG00000172888	ZNF621	synonymous_SNV	ENSG00000172888:ENST00000431278.1:exon4:c.C741T:p.P247P,ENSG00000172888:ENST00000403205.2:exon5:c.C1074T:p.P358P,ENSG00000172888:ENST00000339296.5:exon5:c.C1074T:p.P358P
SP0041119	1	4	119273639	G	A	syn	NA	NA	NA	PRSS12	ENSG00000164099	synonymous_variant	LOW		606709			confirmed	Brain/Cognition	yes	MENTAL RETARDATION AUTOSOMAL RECESSIVE TYPE 1	biallelic	loss of function	12459588	4.55e-18	32.69	ENSG00000164099	PRSS12	synonymous_SNV	ENSG00000164099:ENST00000296498.3:exon1:c.C237T:p.A79A		606709			confirmed	Brain/Cognition	yes	MENTAL RETARDATION AUTOSOMAL RECESSIVE TYPE 1	biallelic	loss of function	12459588
SP0041645	1	2	58425753	T	C	syn	NA	NA	NA	FANCL	ENSG00000115392	synonymous_variant	LOW		608111		yes	probable	Bone Marrow/Immune;Skeleton;Cancer predisposition		FANCONI ANEMIA	biallelic	loss of function		2.1e-08	67.66	ENSG00000115392	FANCL	synonymous_SNV	ENSG00000115392:ENST00000403295.3:exon7:c.A516G:p.P172P,ENSG00000115392:ENST00000402135.3:exon7:c.A516G:p.P172P,ENSG00000115392:ENST00000403676.1:exon3:c.A165G:p.P55P,ENSG00000115392:ENST00000233741.4:exon7:c.A516G:p.P172P		608111		yes	probable	Bone Marrow/Immune;Skeleton;Cancer predisposition		FANCONI ANEMIA	biallelic	loss of function
SP0043509	1	1	230486835	G	A	syn	NA	NA	NA	PGBD5	ENSG00000177614	synonymous_variant	LOW		616791		yes								0.0280632	NA	ENSG00000177614	PGBD5	synonymous_SNV	ENSG00000177614:ENST00000321327.2:exon5:c.C853T:p.L285L,ENSG00000177614:ENST00000525115.1:exon3:c.C556T:p.L186L,ENSG00000177614:ENST00000391860.1:exon3:c.C418T:p.L140L		616791		yes									yes
SP0044168	1	15	65578633	G	A	syn	NA	NA	NA	PARP16	ENSG00000138617	synonymous_variant	LOW			yes									1.93e-08	41.75	ENSG00000138617	PARP16	synonymous_SNV	ENSG00000138617:ENST00000444347.2:exon1:c.C132T:p.P44P,ENSG00000138617:ENST00000261888.6:exon1:c.C132T:p.P44P			yes
SP0044186	1	19	46215503	G	A	syn	NA	NA	NA	FBXO46	ENSG00000177051	synonymous_variant	LOW		609117	yes									0.876437	57.13	ENSG00000177051	FBXO46	synonymous_SNV	ENSG00000177051:ENST00000317683.3:exon2:c.C1251T:p.D417D		609117	yes
SP0045058	1	5	86564385	C	T	syn	NA	NA	NA	RASA1	ENSG00000145715	synonymous_variant	LOW		139150			confirmed	Skeleton;Heart/Cardiovasculature/Lymphatic		CAPILLARY MALFORMATION-ARTERIOVENOUS MALFORMATION	monoallelic	loss of function	18363760;14639529	0.999998	81.28	ENSG00000145715	RASA1	synonymous_SNV	ENSG00000145715:ENST00000274376.6:exon1:c.C117T:p.P39P		139150			confirmed	Skeleton;Heart/Cardiovasculature/Lymphatic		CAPILLARY MALFORMATION-ARTERIOVENOUS MALFORMATION	monoallelic	loss of function	18363760;14639529
SP0047177	1	1	230410271	T	C	syn	NA	NA	NA	GALNT2	ENSG00000143641	synonymous_variant	LOW		602274										0.881986	86.95	ENSG00000143641	GALNT2	synonymous_SNV	ENSG00000143641:ENST00000366672.4:exon15:c.T1521C:p.L507L,ENSG00000143641:ENST00000543760.1:exon15:c.T1407C:p.L469L		602274
SP0047177	1	3	38913125	G	A	syn	NA	NA	NA	SCN11A	ENSG00000168356	synonymous_variant	LOW		604385			confirmed	Spinal cord/Peripheral nerves		CONGENITAL INABILITY TO EXPERIENCE PAIN	monoallelic	activating	24036948	2.52e-19	22.52	ENSG00000168356	SCN11A	synonymous_SNV	ENSG00000168356:ENST00000456224.3:exon20:c.C3456T:p.L1152L,ENSG00000168356:ENST00000450244.1:exon21:c.C3570T:p.L1190L,ENSG00000168356:ENST00000444237.2:exon21:c.C3570T:p.L1190L,ENSG00000168356:ENST00000302328.3:exon21:c.C3570T:p.L1190L		604385			confirmed	Spinal cord/Peripheral nerves		CONGENITAL INABILITY TO EXPERIENCE PAIN	monoallelic	activating	24036948
SP0047329	2	1	68619295	G	A	syn	NA	NA	NA	WLS	ENSG00000116729	synonymous_variant	LOW		611514										0.344541	91.57	ENSG00000116729	WLS	synonymous_SNV	ENSG00000116729:ENST00000262348.4:exon5:c.C708T:p.A236A,ENSG00000116729:ENST00000354777.2:exon5:c.C702T:p.A234A,ENSG00000116729:ENST00000540432.1:exon5:c.C708T:p.A236A,ENSG00000116729:ENST00000370976.3:exon4:c.C435T:p.A145A		611514
SP0049129	2	1	186643569	G	A	syn	NA	NA	NA	PTGS2	ENSG00000073756	synonymous_variant	LOW	4	600262										0.999033	19.7	ENSG00000073756	PTGS2	synonymous_SNV	ENSG00000073756:ENST00000367468.5:exon10:c.C1731T:p.V577V	4	600262
SP0049129	2	8	48868437	A	T	syn	NA	NA	NA	PRKDC	ENSG00000253729	synonymous_variant	LOW	4	600899	yes									1	43.89	ENSG00000253729	PRKDC	synonymous_SNV	ENSG00000253729:ENST00000314191.2:exon4:c.T396A:p.I132I,ENSG00000253729:ENST00000338368.3:exon4:c.T396A:p.I132I	4	600899	yes
SP0049227	1	2	131521442	C	T	syn	NA	NA	NA	AMER3	ENSG00000178171	synonymous_variant	LOW												0.000112023	24.98	ENSG00000178171	AMER3	synonymous_SNV	ENSG00000178171:ENST00000423981.1:exon2:c.C1797T:p.A599A,ENSG00000178171:ENST00000321420.4:exon2:c.C1797T:p.A599A
SP0055288	1	1	27102129	A	G	syn	NA	NA	NA	ARID1A	ENSG00000117713	synonymous_variant	LOW		603024	yes		confirmed	Skin;Skeleton;Brain/Cognition	yes	COFFIN-SIRIS SYNDROME	monoallelic	loss of function		1	98.19	ENSG00000117713	ARID1A	synonymous_SNV	ENSG00000117713:ENST00000324856.7:exon19:c.A5055G:p.T1685T,ENSG00000117713:ENST00000540690.1:exon5:c.A39G:p.T13T,ENSG00000117713:ENST00000457599.2:exon19:c.A4404G:p.T1468T,ENSG00000117713:ENST00000374152.2:exon18:c.A3906G:p.T1302T		603024	yes		confirmed	Skin;Skeleton;Brain/Cognition	yes	COFFIN-SIRIS SYNDROME	monoallelic	loss of function			yes

## Sheet: Description of columns
Column name	Description
SPID	SPARK probands' ID
GENDER (1=male, 2=female)	probands' gender: "1" means male, "2" means female
CHROM	chromosome
POS	position in B37 assembly
REF	reference allele
ALT	alternative allele
Effect_cat	type of the variant: lof (loss of function), mis (missense), syn (synonymous), other
ExAC	ExAC allele frequency (all populations)
CADD	CADD score (dbNSFP)
MPC	MPC score
ANN.GENE	gene symbol (snpEff)
ANN.GENEID	Ensembl geneID for ANN.GENE (snpEff)
ANN.EFFECT	the effect of the variant on the protein in Sequence Ontology terms (snpEff)
ANN.IMPACT	estimation of putative impact / deleteriousness : {HIGH, MODERATE, LOW, MODIFIER} (snpEff)
ANN.SFARIscore	SFARIgene score for ANN.GENE (SFARIgene 2018, q1 release)
ANN.OMIM#	OMIM number for ANN.GENE
ANN.isEmbryonicallyExpressedGene	"yes" if ANN.GENE is listed among embryonically expressed genes in Iossifov I., et al. "The contribution of de novo coding mutations to autism spectrum disorder", Nature (2014); otherwise, the field is blank
ANN.isBrainCriticalGene	"yes" if ANN.GENE is listed among brain critical genes in Uddin M, et al. "Brain-expressed exons under purifying selection are enriched for de novo mutations in autism spectrum disorder", Nat Genetics (2014); otherwise, the field is blank
ANN.DDD category	one value from the list of possible categories for ANN.GENE in DDD study: both DD and IF, confirmed, possible, probable
ANN.DDD organ specificity list	semicolon-separated list of organs for ANN.GENE in DDD study
ANN.DDD: is Brain/Cognition	"yes" if "Brain/Cognition" is listed among organs for ANN.GENE in DDD study
ANN.DDD disease	disease name for ANN.GENE in DDD study
ANN.DDD allelic requirements	comma-separated list of allelic requirement attributes for ANN.GENE in DDD study; possible values are: biallelic, monoallelic (Y), imprinted, uncertain, monoallelic, hemizygous, x-linked dominant, x-linked over-dominance, mosaic, mitochondrial, digenic
ANN.DDD mutation consequences	one value from the list of possible consequences for ANN.GENE in DDD study: 5_prime or 3_prime UTR mutation, activating, all missense/in frame, cis-regulatory or promotor mutation, dominant negative, increased gene dosage, loss of function, part of contiguous gene duplication, part of contiguous genomic interval deletion, uncertain
ANN.DDD pmids	semicolon-separated list of PMIDs for ANN.GENE in DDD study
pLI	measures probability of LoF intolerance for ANN.GENE
BrainExpr	rank percentile of the gene expression for Gene.GENCODE in mouse developing brain, larger value corresponds to higher expression [from Homsy et al. "De novo mutations in Congenital Heart Disease with Neurodevelopmental and Other Birth Defects", Science. 2015 Dec 4;350(6265):1262-6, supplement table S10]
Gene.GENCODE	geneID (GENCODE); geneIDs are listed for all genes affected by the mutation
Alias	gene symbol for Gene.GENCODE (GENCODE); gene symbols are listed for all genes affected by the mutation
Effect.GENCODE	the effect of the variant on the protein (GENCODE); the functional changes are listed for all genes affected by the mutation
Conseq.GENCODE	functional consequence of the variant on the protein (GENCODE); the functional consequences are listed for all genes affected by the mutation
GENCODE.SFARIscore	SFARIgene score(s) for all genes in Alias field (SFARIgene 2018, q1 release)
GENCODE.OMIM#	OMIM number(s) for all genes in Alias field
GENCODE.isEmbryonicallyExpressedGene	"yes" for those genes in Alias field that are listed among embryonically expressed genes in Iossifov I., et al. "The contribution of de novo coding mutations to autism spectrum disorder", Nature (2014)
GENCODE.isBrainCriticalGene	"yes" for those genes in Alias field that are listed among brain critical genes in Uddin M, et al. "Brain-expressed exons under purifying selection are enriched for de novo mutations in autism spectrum disorder", Nat Genetics (2014)
GENCODE.DDD category	one value per gene in Alias from the list of possible categories in DDD study: both DD and IF, confirmed, possible, probable
GENCODE.DDD organ specificity list	semicolon-separated list of organs for each gene in Alias field in DDD study
GENCODE.DDD: is Brain/Cognition	"yes" if "Brain/Cognition" is listed among organs for the genes in Alias field in DDD study
GENCODE.DDD disease	disease name(s) for each gene in Alias field in DDD study
GENCODE.DDD allelic requirements	comma-separated list of allelic requirement attributes for each gene in Alias field in DDD study; possible values are: biallelic, monoallelic (Y), imprinted, uncertain, monoallelic, hemizygous, x-linked dominant, x-linked over-dominance, mosaic, mitochondrial, digenic
GENCODE.DDD mutation consequences	one value per gene in Alias from the list of possible consequences in DDD study: 5_prime or 3_prime UTR mutation, activating, all missense/in frame, cis-regulatory or promotor mutation, dominant negative, increased gene dosage, loss of function, part of contiguous gene duplication, part of contiguous genomic interval deletion, uncertain
GENCODE.DDD pmids	semicolon-separated list of PMIDs for each gene in Alias field in DDD study
Sanger confirmed?	"yes" if the variant was validated in lab
IGV viewed?	"yes" if the variant was manually inspected by all three groups (SF, UW, CUMC); field is blank for the variants that were called by all 3 pipelines (SF, UW, CUMC)
