# Supplementary material for: Exome sequencing of 457 autism families recruited online provides evidence for autism risk genes
Source: NPJ Genom Med. 2019 Aug 23;4:19. doi: 10.1038/s41525-019-0093-8 (PMC6707204; doi:10.1038/s41525-019-0093-8)
Supplement: Supplementary file 5 — Data Set 3 [file 41525_2019_93_MOESM5_ESM.xlsx]

## Sheet: Trans
Gene	VarID	FamID	Parent	OffspgID	Gender	OffspgGT	Gene.GENCODE	pLI	CytoBand	Effect.GENCODE	Conseq.GENCODE
ZMYM6	1_35474490_G_A	SF0026296	Mother	SP0026296	Male	HetAlt	ENSG00000163867;ENSG00000271741	0.00;NA	1p34.3;1p34.3	stopgain	ENSG00000271741:ENST00000487874.1:exon11:c.C1528T:p.R510X,ENSG00000163867:ENST00000373340.2:exon11:c.C1528T:p.R510X,ENSG00000163867:ENST00000357182.4:exon11:c.C1528T:p.R510X
SCN1A	2_166847988_G_A	SF0020764	Father	SP0020764	Male	HetAlt	ENSG00000144285	1	2q24.3	stopgain	ENSG00000144285:ENST00000375405.3:exon26:c.C5764T:p.R1922X,ENSG00000144285:ENST00000409050.1:exon26:c.C5713T:p.R1905X,ENSG00000144285:ENST00000303395.4:exon26:c.C5797T:p.R1933X,ENSG00000144285:ENST00000423058.2:exon26:c.C5797T:p.R1933X
LRP2	2_170139461_G_A	SF0002473	Father	SP0002473	Male	HetAlt	ENSG00000081479	1	2q31.1	stopgain	ENSG00000081479:ENST00000443831.1:exon10:c.C1093T:p.R365X,ENSG00000081479:ENST00000263816.3:exon10:c.C1093T:p.R365X
HDAC4	2_239975299_T_TG	SF0025437	Mother	SP0025437	Male	HetAlt	ENSG00000068024	1	2q37.3	splicing	ENSG00000068024:ENST00000345617.3:exon26:c.3074-2->C,ENSG00000068024:ENST00000543185.1:exon20:c.1826-2->C
NSD1	5_176562810_CAG_C	SF0018376	Mother	SP0018376	Male	HetAlt	ENSG00000165671	1	5q35.3-q35.2	frameshift_deletion	ENSG00000165671:ENST00000439151.2:exon2:c.707_708del:p.Q236fs,ENSG00000165671:ENST00000361032.4:exon1:c.707_708del:p.Q236fs
TBX18	6_85446469_GA_G	SF0020403	Mother	SP0020403	Female	HetAlt	ENSG00000112837	1	6q14.3	frameshift_deletion	ENSG00000112837:ENST00000369663.5:exon8:c.1757delT:p.F586fs
AUTS2	7_69064950_T_C	SF0046081	Father	SP0046081	Male	HetAlt	ENSG00000158321	1	7q11.22	splicing	ENSG00000158321:ENST00000342771.4:exon1:c.309+2T>C,ENSG00000158321:ENST00000403018.2:exon1:c.309+2T>C,ENSG00000158321:ENST00000406775.2:exon1:c.309+2T>C
KAT6B	10_76735602_C_T	SF0019308	Father	SP0019308	Male	HetAlt	ENSG00000156650	1	10q22.2	stopgain	ENSG00000156650:ENST00000287239.4:exon8:c.C1507T:p.Q503X
TINF2	14_24709362_C_T	SF0002092	Mother	SP0002092	Male	HetAlt	ENSG00000092330	0.16	14q12	splicing	ENSG00000092330:ENST00000267415.7:exon8:c.1130-1G>A,ENSG00000092330:ENST00000540705.1:exon7:c.1025-1G>A
THRA	17_38249558_G_GA	SF0014959	Mother	SP0014959	Female	HetAlt	ENSG00000126351	0.17	17q21.1	frameshift_insertion	ENSG00000126351:ENST00000264637.4:exon10:c.1397dupA:p.E466fs,ENSG00000126351:ENST00000584985.1:exon10:c.1280dupA:p.E427fs,ENSG00000126351:ENST00000394121.4:exon10:c.1397dupA:p.E466fs
SMARCA4	19_11150229_GGT_G	SF0033566	Father	SP0033566	Female	HetAlt	ENSG00000127616	1	19p13.2	splicing	ENSG00000127616:ENST00000358026.2
ATRX	X_76972632_G_A	SF0015356	Mother	SP0015356	Male	HemiAlt	ENSG00000085224	1	Xq21.1	stopgain	ENSG00000085224:ENST00000395603.3:exon2:c.C109T:p.R37X,ENSG00000085224:ENST00000373344.5:exon2:c.C109T:p.R37X
MECP2	X_153296115_TGGGGGCA_T	SF0016232	Mother	SP0016232	Male	HemiAlt	ENSG00000169057	0.7	Xq28	frameshift_deletion	ENSG00000169057:ENST00000303391.6:exon4:c.1157_1163del:p.L386fs,ENSG00000169057:ENST00000453960.2:exon3:c.1193_1199del:p.L398fs

## Sheet: Un-trans
Gene	VarID	FamID	Parent	OffspgID	Gender	OffspgGT	Gene.GENCODE	pLI	CytoBand	Effect.GENCODE	Conseq.GENCODE
KIDINS220	2_8928838_TA_T	SF0000076	Mother	SP0000076	Male	HomRef	ENSG00000134313	0.03	2p25.1	frameshift_deletion	ENSG00000134313:ENST00000256707.3:exon15:c.1725delT:p.L575fs,ENSG00000134313:ENST00000427284.1:exon15:c.1725delT:p.L575fs,ENSG00000134313:ENST00000319688.5:exon15:c.1728delT:p.L576fs,ENSG00000134313:ENST00000473731.1:exon15:c.1725delT:p.L575fs,ENSG00000134313:ENST00000418530.1:exon15:c.1599delT:p.L533fs
DNMT3A	2_25462019_AC_A	SF0036458	Father	SP0036458	Male	HomRef	ENSG00000119772	0	2p23.3	frameshift_deletion	ENSG00000119772:ENST00000321117.5:exon20:c.2387delG:p.G796fs,ENSG00000119772:ENST00000264709.3:exon20:c.2387delG:p.G796fs,ENSG00000119772:ENST00000402667.1:exon15:c.1718delG:p.G573fs,ENSG00000119772:ENST00000380746.4:exon16:c.1820delG:p.G607fs
NRXN1	2_50724832_T_TA	SF0021080	Mother	SP0021080	Male	HomRef	ENSG00000179915	1	2p16.3	frameshift_insertion	ENSG00000179915:ENST00000404971.1:exon15:c.2637dupT:p.T880fs,ENSG00000179915:ENST00000406859.3:exon15:c.2517dupT:p.T840fs,ENSG00000179915:ENST00000401669.2:exon14:c.2517dupT:p.T840fs,ENSG00000179915:ENST00000406316.2:exon14:c.2517dupT:p.T840fs,ENSG00000179915:ENST00000405472.3:exon13:c.2493dupT:p.T832fs,ENSG00000179915:ENST00000402717.3:exon14:c.2493dupT:p.T832fs
KCNQ5	6_73834270_T_C	SF0040244	Mother	SP0040244	Male	HomRef	ENSG00000185760	1	6q13	stoploss	ENSG00000185760:ENST00000370392.1:exon9:c.T1282C:p.X428Q
STXBP1	9_130446750_GGAGT_G	SF0023723	Mother	SP0023723	Male	HomRef	ENSG00000136854	1	9q34.11	frameshift_deletion	ENSG00000136854:ENST00000373302.3:exon19:c.1807_1810del:p.E603fs
EHMT1	9_140729365_T_A	SF0019692	Father	SP0019692	Male	HomRef	ENSG00000181090	1	9q34.3	stopgain	ENSG00000181090:ENST00000460843.1:exon27:c.T3857A:p.L1286X
SHANK2	11_70803573_A_T	SF0014874	Mother	SP0014874	Male	HomRef	ENSG00000162105	1	11q13.3-q13.4	stopgain	ENSG00000162105:ENST00000338508.4:exon6:c.T807A:p.Y269X
KANSL1	17_44248783_G_A	SF0001207	Father	SP0001207	Male	HomRef	ENSG00000120071	1	17q21.31	stopgain	ENSG00000120071:ENST00000432791.1:exon1:c.C727T:p.Q243X,ENSG00000120071:ENST00000572904.1:exon2:c.C727T:p.Q243X,ENSG00000120071:ENST00000575318.1:exon1:c.C727T:p.Q243X,ENSG00000120071:ENST00000262419.6:exon2:c.C727T:p.Q243X,ENSG00000120071:ENST00000574590.1:exon2:c.C727T:p.Q243X
GNAS	20_57429396_C_T	SF0007002	Mother	SP0007002	Male	HomRef	ENSG00000087460	1	20q13.32	stopgain	ENSG00000087460:ENST00000306120.3:exon1:c.C886T:p.Q296X
SLC9A6	X_135095107_C_T	SF0047329	Mother	SP0047329	Female	HomRef	ENSG00000198689	0.98	Xq26.3	splicing	ENSG00000198689:ENST00000370695.4:exon8:c.1042-1C>T,ENSG00000198689:ENST00000370698.3:exon8:c.946-1C>T,ENSG00000198689:ENST00000370701.1:exon9:c.886-1C>T

## Sheet: README
Gene	Gene symbol
VarID	Variant chromosome, position and alleles
FamID	Family ID
Parent	Parent who carried variant
OffspgID	Offspring ID
Gender	Offspring Gender
OffspgGT	Offspring genotypes
Gene.GENCODE	GENCODE gene ID
pLI	Probability of loss of function intolerance
CytoBand	Cytoband
Effect.GENCODE	Functional effect
Conseq.GENCODE	Functional consequence
