# Supplementary material for: Exome sequencing of 457 autism families recruited online provides evidence for autism risk genes
Source: NPJ Genom Med. 2019 Aug 23;4:19. doi: 10.1038/s41525-019-0093-8 (PMC6707204; doi:10.1038/s41525-019-0093-8)
Supplement: Supplementary file 6 — Data Set 4 [file 41525_2019_93_MOESM6_ESM.xlsx]

## Sheet: rare inherited CNVs (SF+UW)
INHERITANCE	SPID of affected offspring	Gender	SPID of mother	Mother: ASD	Mother: Mental Health Diagnoses	SPID of father	Father: Mental Health Diagnoses	Father: ASD	CHR	OVERLAP	TYPE	SIZE	% of CNV not in SegDup overlap	Gene List	No. of Genes	OMIM Gene List	No. of OMIM Genes	Genes(Brain Embryonically Expressed)	Genes(Brain critical)	Genes in Stessman et al 2017	Genes in Sanders et al 2015	Genes in Krumm 2015 (pr: de novo/inherited; sib: de novo/inherited; ESP del, ESP dup)	Genes:completely in CNV(#Transcripts)	Genes:partially in CNV(#AffTranscripts/#Transcripts)	Genes(pLI)	max pLI on Genes with affTranscripts	Genes(ASD)	max ASD on Genes with affTranscripts	Genes(SFARI)	min SFARI on Genes with affTranscripts	Genes(LGD)	max LGD on Genes with affTranscripts	Genes(RVIS)	min RVIS on Genes with affTranscripts	Allele frequency in 1000 genomes (CNVs < 50 kbp)	Allele frequency in Morbidity Map Controls (CNVs >= 50 kbp)
PATERNAL_TRANSMITTED	SP0000085	M	SP0000089	FALSE	None reported	SP0000050	None reported	FALSE	8	2037831-2048845	DEL	11015	100	MYOM2	1	MYOM2(603509)	1					MYOM2(pr:0/3;sib:0/1;ESP del=6,dup=2)		MYOM2(1/1)	MYOM2(1.48718449694E-55)	1.49e-55	MYOM2(-0.757)	-0.757			MYOM2(1.0)	1	MYOM2(-0.5)	-0.5	0	not applicable
PATERNAL_TRANSMITTED	SP0000121	M	SP0000092	FALSE	Anxiety, Depression, OCD, Separation anxiety	SP0000352	Depression, Bipolar disorder	FALSE	3	141884464-142084022	DUP	199559	100	GK5,XRN1	2	XRN1(607994)	1	XRN1				GK5(pr:0/1;sib:0/1;ESP del=0,dup=15),XRN1(pr:0/1;sib:0/1;ESP del=0,dup=15)		GK5(1/2),XRN1(2/3)	GK5(0.519887601252),XRN1(0.99583759942)	0.995838	GK5(-0.87),XRN1(-0.823)	-0.823			GK5(0.570935),XRN1(0.114954)	0.570935	GK5(-0.58),XRN1(-0.32)	-0.58	not applicable	0.0010723
MATERNAL_TRANSMITTED	SP0000124	F	SP0000096	FALSE	Unknown	SP0000925	Unknown	FALSE	4	129773212-129919095	DUP	145884	100	JADE1,SCLT1	2	JADE1(610514), SCLT1(611399)	2							JADE1(8/8),SCLT1(1/3)	SCLT1(5.17317913654E-12)	5.17e-12	JADE1(-0.819),SCLT1(-0.822)	-0.819			SCLT1(0.836721)	0.836721	SCLT1(-0.06)	-0.06	not applicable	0.000229779
MATERNAL_TRANSMITTED	SP0000124	F	SP0000096	FALSE	Unknown	SP0000925	Unknown	FALSE	8	19675785-20112642	DUP	436858	100	ATP6V1B2,INTS10,LPL,LZTS1,SLC18A1	5	ATP6V1B2(606939), INTS10(611353), LPL(609708), LZTS1(606551), SLC18A1(193002)	5						ATP6V1B2(1),LPL(1),SLC18A1(4)	INTS10(1/1),LZTS1(1/1)	ATP6V1B2(0.991448562707),INTS10(0.984216594646),LPL(3.33727737763E-6),LZTS1(0.525971472516),SLC18A1(1.88883185737E-14)	0.991449	ATP6V1B2(-0.541),INTS10(-0.896),LPL(-0.632),LZTS1(-0.516),SLC18A1(-0.605)	-0.516			ATP6V1B2(0.113709),INTS10(0.073916),LPL(0.319088),LZTS1(0.250613),SLC18A1(0.970354)	0.970354	ATP6V1B2(-0.45),INTS10(-0.51),LPL(0.53),LZTS1(0.4),SLC18A1(1.03)	-0.51	not applicable	2.5531e-05
MATERNAL_TRANSMITTED	SP0000213	M	SP0000176	FALSE	Unknown	SP0001043	Unknown	FALSE	1	1386064-1431198	DEL	45135	29.68	ATAD3B,ATAD3C	2	ATAD3B(612317), ATAD3C(617227)	2							ATAD3B(2/2),ATAD3C(1/1)	ATAD3B(1.92301228016E-13),ATAD3C(4.90849565539E-5)	4.91e-05	ATAD3B(-0.804),ATAD3C(-0.84)	-0.804			ATAD3B(0.925808),ATAD3C(0.928883)	0.928883	ATAD3B(2.17),ATAD3C(2.89)	2.17	0.00798722	not applicable
MATERNAL_TRANSMITTED	SP0000213	M	SP0000176	FALSE	Unknown	SP0001043	Unknown	FALSE	2	241463297-241514046	DUP	50750	100	ANKMY1,DUSP28,RNPEPL1	3	RNPEPL1(605287)	1					ANKMY1(pr:0/1;sib:0/1;ESP del=0,dup=1),DUSP28(pr:0/1;sib:0/1;ESP del=0,dup=1),RNPEPL1(pr:0/1;sib:0/1;ESP del=0,dup=2)	DUSP28(1)	ANKMY1(6/6),RNPEPL1(1/1)	ANKMY1(7.81266990644E-14),DUSP28(0.232216945394),RNPEPL1(0.0279016170373)	0.232217	ANKMY1(-0.809),DUSP28(-0.873),RNPEPL1(-0.925)	-0.809			ANKMY1(0.993802),DUSP28(0.947545),RNPEPL1(0.744856)	0.993802	ANKMY1(-0.23),DUSP28(1000.0),RNPEPL1(1000.0)	-0.23	not applicable	0
PATERNAL_TRANSMITTED	SP0000213	M	SP0000176	FALSE	Unknown	SP0001043	Unknown	FALSE	7	794226-814800	DUP	20575	100	DNAAF5	1	DNAAF5(614864)	1							DNAAF5(1/2)											0	not applicable
MATERNAL_TRANSMITTED	SP0000333	M	SP0000542	FALSE	Anxiety, Depression	SP0000247	Anxiety	FALSE	11	5363816-5603115	DEL	239300	99.31	OLFM5P,OR51B5,OR51B6,OR51I1,OR51I2,OR51J1,OR51M1,OR51Q1,OR52B6,OR52D1,OR52H1,UBQLN3,UBQLNL	13	UBQLN3(605473)	1						OLFM5P(1),OR51B6(1),OR51I1(1),OR51I2(1),OR51J1(1),OR51M1(1),OR51Q1(1),OR52B6(1),OR52D1(1),OR52H1(1),UBQLN3(2),UBQLNL(1)		OR51B5(3.17629351949E-4),OR51B6(1.74877744288E-4),OR51I1(0.002377027055),OR51I2(8.88956796094E-4),OR51M1(0.253410703966),OR51Q1(0.00368505396031),OR52B6(0.0735885276233),OR52D1(0.00367438578175),OR52H1(0.0130705992597),UBQLN3(0.00382806762177),UBQLNL(3.52672263535E-9)	0.253411	OR51B5(-0.712),OR51B6(-0.727),OR51I1(-0.73),OR51I2(-0.763),OR51J1(-0.78),OR51M1(-0.751),OR51Q1(-0.796),OR52B6(-0.834),OR52D1(-0.765),OR52H1(-0.781),UBQLN3(-0.698),UBQLNL(-0.739)	-0.698			OR51B5(0.999945),OR51B6(0.711482),OR51I1(0.720002),OR51I2(0.970675),OR51M1(0.498223),OR51Q1(0.252905),OR52B6(0.711482),OR52D1(0.839568),OR52H1(0.798052),UBQLN3(0.113709),UBQLNL(0.798052)	0.970675	OR51B5(2.22),OR51B6(3.53),OR51I1(2.75),OR51I2(1.22),OR51M1(2.04),OR51Q1(2.75),OR52B6(1.91),OR52D1(0.55),OR52H1(2.49),UBQLN3(0.78),UBQLNL(1.87)	0.55	not applicable	0
PATERNAL_TRANSMITTED	SP0000573	M	SP0000500	FALSE	Depression , OCD	SP0001834	Unknown	FALSE	5	45267191-45462110	DUP	194920	100	HCN1	1	HCN1(602780)	1		HCN1					HCN1(1/1)	HCN1(0.953138502832)	0.953139	HCN1(-0.732)	-0.732	HCN1(S)	(has syndromic)	HCN1(0.465415)	0.465415	HCN1(-0.76)	-0.76	not applicable	0
MATERNAL_TRANSMITTED	SP0000605	M	SP0000570	FALSE	Unknown	SP0000672	Unknown	FALSE	11	35226059-35240935	DEL	14877	100	CD44	1	CD44(107269)	1							CD44(7/8)	CD44(0.00826938468117)	0.00826939	CD44(-0.694)	-0.694	CD44(5)	5	CD44(0.567901)	0.567901	CD44(0.23)	0.23	0.00019968	not applicable
MATERNAL_TRANSMITTED	SP0000607	M	SP0002445	FALSE	Unknown	SP0002423	Unknown	FALSE	12	52695701-52779370	DUP	83670	94.8	KRT83,KRT84,KRT85,KRT86	4	KRT83(602765), KRT84(602766), KRT85(602767), KRT86(601928)	4						KRT83(1),KRT85(2)	KRT84(1/1),KRT86(1/1)	KRT83(1.70400143344E-10),KRT84(9.43275724198E-7),KRT85(0.00110914581876),KRT86(3.63965280008E-5)	0.00110915	KRT83(-0.671),KRT84(-0.704),KRT85(-0.692),KRT86(-0.709)	-0.671			KRT83(0.664944),KRT84(0.360926),KRT85(0.183521),KRT86(0.629664)	0.664944	KRT83(0.76),KRT84(1.38),KRT85(-0.46),KRT86(1000.0)	-0.46	not applicable	0.00219567
MATERNAL_TRANSMITTED	SP0000759	M	SP0000727	FALSE	None reported	SP0001324	None reported	FALSE	12	9747870-9840695	DEL	92826	97.53	CLEC2D,KLRB1,LOC374443	3	CLEC2D(605659), KLRB1(602890)	2						LOC374443(9)	CLEC2D(5/6),KLRB1(1/1)	CLEC2D(0.767944822367),KLRB1(4.43124831905E-6)	0.767945	CLEC2D(-0.817),KLRB1(-0.829),LOC374443(-0.784)	-0.784			CLEC2D(0.757362),KLRB1(0.999446),LOC374443(0.921559)	0.999446	CLEC2D(0.86),KLRB1(0.39),LOC374443(1000.0)	0.39	not applicable	0
PATERNAL_TRANSMITTED	SP0000759	M	SP0000727	FALSE	None reported	SP0001324	None reported	FALSE	15	31355321-31369125	DEL	13805	100	MIR211,TRPM1	2	MIR211(613753), TRPM1(603576)	2					MIR211(pr:2/1;ESP del=6,dup=3),TRPM1(pr:2/1;ESP del=7,dup=3)	MIR211(1)	TRPM1(4/4)	TRPM1(1.16831980652E-31)	1.17e-31	TRPM1(-0.545)	-0.545	TRPM1(3)	3	MIR211(0.921559),TRPM1(0.999978)	0.999978	MIR211(1000.0),TRPM1(1.75)	1.75	0	not applicable
MATERNAL_TRANSMITTED	SP0000820	F	SP0000589	FALSE	Anxiety, OCD	SP0000655	Unknown	FALSE	15	22835915-23062320	DEL	226406	100	CYFIP1,NIPA1,NIPA2,TUBGCP5	4	CYFIP1(606322), NIPA1(608145), NIPA2(608146), TUBGCP5(608147)	4	NIPA2	NIPA1			CYFIP1(pr:1/0;ESP del=20,dup=13),NIPA1(pr:1/0;ESP del=20,dup=13),NIPA2(pr:1/0;ESP del=19,dup=13),TUBGCP5(pr:1/0;ESP del=20,dup=11)	CYFIP1(10),NIPA2(6)	NIPA1(2/2),TUBGCP5(2/2)	CYFIP1(0.994933031618),NIPA1(0.214097495852),NIPA2(0.487193753651),TUBGCP5(1.26197167195E-4)	0.994933	CYFIP1(-0.78),NIPA1(-0.681),NIPA2(-0.774),TUBGCP5(-0.882)	-0.681	CYFIP1(3),NIPA1(4),NIPA2(4),TUBGCP5(4)	3	CYFIP1(0.220746),NIPA1(0.100877),NIPA2(0.701611),TUBGCP5(0.99994)	0.99994	CYFIP1(-1.3),NIPA1(-0.32),NIPA2(-0.03),TUBGCP5(-0.77)	-1.3	not applicable	0.000459559
PATERNAL_TRANSMITTED	SP0000855	M	SP0000821	FALSE	Anxiety, Depression	SP0002508	None reported	FALSE	11	82639819-82705165	DUP	65347	100	DDIAS,RAB30	2	RAB30(605693)	1							DDIAS(1/1),RAB30(4/4)	RAB30(0.959123959686)	0.959124	RAB30(-0.672)	-0.672			RAB30(0.694104)	0.694104	RAB30(-0.1)	-0.1	not applicable	2.5531e-05
PATERNAL_TRANSMITTED	SP0000948	M	SP0000716	FALSE	Unknown	SP0012008	Unknown	FALSE	6	152675767-153293604	DUP	617838	100	FBXO5,MYCT1,SYNE1,SYNE1-AS1,VIP	5	FBXO5(606013), MYCT1(616805), SYNE1(608441), VIP(192320)	4	FBXO5	SYNE1				MYCT1(1),SYNE1-AS1(1),VIP(2)	FBXO5(2/2),SYNE1(2/4)	FBXO5(0.982078346511),MYCT1(6.34322649394E-5),SYNE1(3.75068139299E-27),VIP(0.00582894419479)	0.982078	FBXO5(-0.987),MYCT1(-0.649),SYNE1(-0.434),VIP(-0.519)	-0.434	SYNE1(4S)	4(has syndromic)	FBXO5(0.277369),MYCT1(0.970536),SYNE1(0.986114),VIP(0.498223)	0.986114	FBXO5(0.44),MYCT1(0.55),SYNE1(-0.16),VIP(-0.12)	-0.16	not applicable	0
PATERNAL_TRANSMITTED	SP0000948	M	SP0000716	FALSE	Unknown	SP0012008	Unknown	FALSE	6	154727488-154771426	DUP	43939	100	CNKSR3	1	CNKSR3(617476)	1							CNKSR3(1/1)	CNKSR3(0.2110634185)	0.211063	CNKSR3(-0.82)	-0.82			CNKSR3(0.113709)	0.113709	CNKSR3(-0.02)	-0.02	0	not applicable
MATERNAL_TRANSMITTED	SP0000948	M	SP0000716	FALSE	Unknown	SP0012008	Unknown	FALSE	17	33687262-33769306	DEL	82045	87.09	SLFN11,SLFN12,SLFN13	3	SLFN11(614953), SLFN12(614955), SLFN13(614957)	3						SLFN12(2)	SLFN11(5/5),SLFN13(1/1)	SLFN11(7.42072878106E-16),SLFN12(5.03596136269E-10),SLFN13(8.74558215982E-15)	5.04e-10	SLFN11(-0.739),SLFN12(-0.804),SLFN13(-0.806)	-0.739			SLFN11(0.999899),SLFN12(0.12122),SLFN13(0.99937)	0.999899	SLFN11(0.09),SLFN12(1.33),SLFN13(2.76)	0.09	not applicable	0.00211908
MATERNAL_TRANSMITTED	SP0000972	F	SP0000941	FALSE	None reported	SP0000847	Depression, Bipolar disorder	FALSE	5	140711010-140726098	DEL	15089	100	PCDHGA1,PCDHGA2,PCDHGA3	3	PCDHGA1(606288), PCDHGA2(606289), PCDHGA3(606290)	3							PCDHGA2(2/2),PCDHGA3(2/2)	PCDHGA1(2.68173566278E-4),PCDHGA2(8.2318082308E-7),PCDHGA3(5.92397328401E-4)	0.000592	PCDHGA1(-0.688),PCDHGA2(-0.755),PCDHGA3(-0.599)	-0.599			PCDHGA1(0.963909),PCDHGA2(0.904489),PCDHGA3(0.875134)	0.904489	PCDHGA1(0.12),PCDHGA2(0.28),PCDHGA3(0.47)	0.28	0	not applicable
PATERNAL_TRANSMITTED	SP0000978	M	SP0000817	FALSE	Unknown	SP0003658	Unknown	FALSE	1	40307416-40318575	DEL	11160	100	TRIT1	1	TRIT1(617840)	1					TRIT1(pr:0/1;ESP del=0,dup=1)		TRIT1(3/17)	TRIT1(9.42968680674E-10)	9.43e-10	TRIT1(-1.004)				TRIT1(0.668737)	0.668737	TRIT1(0.0)	0	0	not applicable
MATERNAL_TRANSMITTED	SP0001087	M	SP0001062	FALSE	None reported	SP0001158	None reported	FALSE	6	46845939-46856243	DUP	10305	100	ADGRF5	1		0							ADGRF5(2/2)											0	not applicable
PATERNAL_TRANSMITTED	SP0001087	M	SP0001062	FALSE	None reported	SP0001158	None reported	FALSE	17	7827733-7852829	DUP	25097	100	CNTROB,KCNAB3,TRAPPC1	3	CNTROB(611425), KCNAB3(604111), TRAPPC1(610969)	3	CNTROB	KCNAB3				TRAPPC1(4)	CNTROB(3/3),KCNAB3(1/1)	CNTROB(1.23732873376E-11),KCNAB3(6.03305809093E-12),TRAPPC1(0.227722384644)	0.227722	CNTROB(-0.815),KCNAB3(-0.669),TRAPPC1(-0.784)	-0.669			CNTROB(0.258329),KCNAB3(0.999992),TRAPPC1(0.711482)	0.999992	CNTROB(-0.01),KCNAB3(-0.29),TRAPPC1(-0.1)	-0.29	0	not applicable
PATERNAL_TRANSMITTED	SP0001111	F	SP0001077	FALSE	Anxiety, Depression	SP0003607	None reported	FALSE	1	246887725-246930603	DEL	42879	100	SCCPDH	1		0							SCCPDH(1/1)	SCCPDH(0.0119007027684)	0.0119007	SCCPDH(-0.844)	-0.844			SCCPDH(0.633068)	0.633068	SCCPDH(0.26)	0.26	0	not applicable
PATERNAL_TRANSMITTED	SP0001111	F	SP0001077	FALSE	Anxiety, Depression	SP0003607	None reported	FALSE	17	34848656-36104876	DUP	1256221	99.91	AATF,ACACA,C17orf78,DDX52,DHRS11,DUSP14,GGNBP2,HNF1B,LHX1,LOC102723471,MIR2909,MIR378J,MRM1,MYO19,PIGW,SNORA90,SYNRG,TADA2A,ZNHIT3	19	AATF(608463), ACACA(200350), DDX52(612500), DHRS11(616159), DUSP14(606618), GGNBP2(612275), HNF1B(189907), LHX1(601999), MYO19(617379), PIGW(610275), SYNRG(607291), TADA2A(602276), ZNHIT3(604500)	13	DDX52,SYNRG	ACACA			ACACA(pr:0/1;ESP del=0,dup=2)	AATF(1),ACACA(5),C17orf78(2),DDX52(2),DHRS11(1),DUSP14(1),GGNBP2(1),LHX1(1),LOC102723471(4),MIR2909(1),MIR378J(1),MRM1(1),MYO19(3),PIGW(3),SNORA90(1),SYNRG(7),TADA2A(4)	HNF1B(3/3),ZNHIT3(4/7)	AATF(1.62332337375E-7),ACACA(0.999999999944),C17orf78(0.0040752827677),DDX52(1.44174737875E-10),DHRS11(0.0315613338859),DUSP14(0.773652009392),GGNBP2(0.99992911201),HNF1B(0.999286182382),LHX1(0.289265565988),MRM1(5.92768053665E-5),MYO19(2.43129360081E-18),PIGW(5.93368987083E-7),SYNRG(0.972748211676),TADA2A(9.66223224552E-5),ZNHIT3(1.21465885857E-5)	1	AATF(-0.826),ACACA(-0.436),C17orf78(-0.743),DDX52(-0.941),DHRS11(-0.797),DUSP14(-0.724),GGNBP2(-0.732),HNF1B(-0.756),LHX1(-0.569),MRM1(-0.845),MYO19(-1.001),PIGW(-0.912),SYNRG(-0.876),TADA2A(-0.848),ZNHIT3(-0.691)	-0.436	GGNBP2(3)	3	AATF(0.998469),ACACA(0.185707),C17orf78(0.633068),DDX52(0.870608),DHRS11(0.884273),DUSP14(0.197867),GGNBP2(0.295445),HNF1B(0.107057),LHX1(0.197867),MIR2909(0.921559),MRM1(0.798052),MYO19(0.996941),PIGW(0.997041),SYNRG(0.589535),TADA2A(0.629664),ZNHIT3(0.998593)	0.998593	AATF(-0.29),ACACA(-1.61),C17orf78(0.35),DDX52(0.05),DHRS11(-0.18),DUSP14(-0.3),GGNBP2(-0.93),HNF1B(-0.54),LHX1(0.15),MIR2909(1000.0),MRM1(0.22),MYO19(0.52),PIGW(-0.03),SYNRG(-0.7),TADA2A(0.42),ZNHIT3(-0.41)	-1.61	not applicable	0.000102124
MATERNAL_TRANSMITTED	SP0001116	M	SP0001084	FALSE	None reported	SP0003661	Unknown	FALSE	1	229567246-229596517	DUP	29272	100	ACTA1,NUP133	2	ACTA1(102610), NUP133(607613)	2	NUP133	NUP133					ACTA1(1/1),NUP133(1/1)	ACTA1(0.00802663240583),NUP133(0.0662324196155)	0.0662324	ACTA1(-0.767),NUP133(-0.641)	-0.641	NUP133(4)	4	ACTA1(0.377012),NUP133(0.540854)	0.540854	ACTA1(-0.3),NUP133(0.52)	-0.3	0	not applicable
PATERNAL_TRANSMITTED	SP0001116	M	SP0001084	FALSE	None reported	SP0003661	Unknown	FALSE	2	50847044-50883527	DEL	36484	100	NRXN1	1	NRXN1(600565)	1			NRXN1(CNV p=1.90E-02)	NRXN1(FDR<=0.01)	NRXN1(pr:0/2;sib:0/1)		NRXN1(15/25)	NRXN1(0.999948738356)	0.999949	NRXN1(0.531)	0.531	NRXN1(2)	2	NRXN1(0.017181)	0.017181	NRXN1(-1.79)	-1.79	0	not applicable
MATERNAL_TRANSMITTED	SP0001151	M	SP0001084	FALSE	None reported	SP0003661	Unknown	FALSE	1	229567246-229596517	DUP	29272	100	ACTA1,NUP133	2	ACTA1(102610), NUP133(607613)	2	NUP133	NUP133					ACTA1(1/1),NUP133(1/1)	ACTA1(0.00802663240583),NUP133(0.0662324196155)	0.0662324	ACTA1(-0.767),NUP133(-0.641)	-0.641	NUP133(4)	4	ACTA1(0.377012),NUP133(0.540854)	0.540854	ACTA1(-0.3),NUP133(0.52)	-0.3	0	not applicable
PATERNAL_TRANSMITTED	SP0001151	M	SP0001084	FALSE	None reported	SP0003661	Unknown	FALSE	2	50847044-50883527	DEL	36484	100	NRXN1	1	NRXN1(600565)	1			NRXN1(CNV p=1.90E-02)	NRXN1(FDR<=0.01)	NRXN1(pr:0/2;sib:0/1)		NRXN1(15/25)	NRXN1(0.999948738356)	0.999949	NRXN1(0.531)	0.531	NRXN1(2)	2	NRXN1(0.017181)	0.017181	NRXN1(-1.79)	-1.79	0	not applicable
PATERNAL_TRANSMITTED	SP0001367	M	SP0001335	FALSE	ADHD	SP0002802	None reported	FALSE	13	101182352-101266685	DEL	84334	98.56	GGACT,PCCA,TMTC4	3	GGACT(613378), PCCA(232000)	2		PCCA				GGACT(2)	TMTC4(8/9)	PCCA(2.13324738593E-10),TMTC4(3.90855191102E-6)	3.91e-06	GGACT(-0.839),PCCA(-0.845),TMTC4(-0.829)	-0.829	PCCA(S)		GGACT(0.921559),PCCA(0.990764),TMTC4(0.974891)	0.974891	GGACT(1000.0),PCCA(0.09),TMTC4(-0.73)	-0.73	not applicable	2.5531e-05
PATERNAL_TRANSMITTED	SP0001383	M	SP0000360	FALSE	Anxiety, Depression	SP0001348	None reported	FALSE	11	55419042-55607029	DEL	187988	100	OR4C6,OR4S2,OR5D13,OR5D14,OR5D16,OR5D18,OR5L1,OR5L2	8		0						OR4C6(1),OR5D13(1),OR5D14(1),OR5D18(1),OR5L1(1),OR5L2(1)		OR4C6(1.08194248636E-5),OR4S2(0.0010386029452),OR5D13(1.73555819539E-7),OR5D14(8.14344980969E-4),OR5D16(2.33685393272E-7),OR5D18(9.54997598445E-4),OR5L1(5.93920385495E-7),OR5L2(5.93860863456E-4)	0.000955	OR4C6(-0.778),OR4S2(-0.766),OR5D13(-0.773),OR5D14(-0.778),OR5D16(-0.793),OR5D18(-0.784),OR5L1(-0.799),OR5L2(-0.718)	-0.718			OR4C6(0.907493),OR4S2(0.947545),OR5D13(0.90716),OR5D14(0.976693),OR5D16(0.979342),OR5D18(0.570935),OR5L1(0.839568),OR5L2(0.711482)	0.976693	OR4C6(0.15),OR4S2(2.04),OR5D13(0.95),OR5D14(1.89),OR5D16(-0.07),OR5D18(0.49),OR5L1(0.8),OR5L2(0.78)	0.15	not applicable	0.00130208
PATERNAL_TRANSMITTED	SP0001383	M	SP0000360	FALSE	Anxiety, Depression	SP0001348	None reported	FALSE	19	42085623-42133332	DUP	47710	100	CEACAM21,CEACAM4	2		0							CEACAM21(4/4),CEACAM4(1/1)	CEACAM21(2.37927718675E-10),CEACAM4(1.67959503585E-6)	1.68e-06	CEACAM21(-0.719),CEACAM4(-0.756)	-0.719			CEACAM21(0.928883),CEACAM4(0.928883)	0.928883	CEACAM21(1.08),CEACAM4(1.02)	1.02	0	not applicable
PATERNAL_TRANSMITTED	SP0001491	M	SP0002091	FALSE	Unknown	SP0001468	None reported	FALSE	2	9508554-9650261	DUP	141708	100	ADAM17,ASAP2,CPSF3,IAH1,ITGB1BP1	5	ADAM17(603639), ASAP2(603817), CPSF3(606029), ITGB1BP1(607153)	4	CPSF3					CPSF3(5),IAH1(5),ITGB1BP1(14)	ADAM17(1/1),ASAP2(2/2)	ADAM17(0.997367645321),ASAP2(0.999986043367),CPSF3(3.45704751203E-5),IAH1(1.19134559108E-4),ITGB1BP1(0.00190084865608)	0.999986	ADAM17(-0.772),ASAP2(-0.609),CPSF3(-0.914),IAH1(-0.812),ITGB1BP1(-0.65)	-0.609			ADAM17(0.930274),ASAP2(0.16373),CPSF3(0.936862),IAH1(0.976693),ITGB1BP1(0.930183)	0.976693	ADAM17(0.6),ASAP2(-1.26),CPSF3(-0.56),IAH1(0.17),ITGB1BP1(-0.27)	-1.26	not applicable	0
PATERNAL_TRANSMITTED	SP0001491	M	SP0002091	FALSE	Unknown	SP0001468	None reported	FALSE	10	63759850-63852717	DUP	92868	100	ARID5B	1	ARID5B(608538)	1							ARID5B(2/2)	ARID5B(0.999889943413)	0.99989	ARID5B(-0.634)	-0.634			ARID5B(0.04126)	0.04126	ARID5B(-1.04)	-1.04	not applicable	0
PATERNAL_TRANSMITTED	SP0001510	M	SP0016301	FALSE	Depression	SP0023319	Unknown	FALSE	9	116800-421079	DUP	304280	70.66	C9orf66,CBWD1,DOCK8,FOXD4	4	CBWD1(611078), DOCK8(611432), FOXD4(601092)	3			DOCK8(CNV p=2.81E-04)		C9orf66(pr:1/1;ESP del=0,dup=5),DOCK8(pr:1/4;sib:0/2;ESP del=1,dup=16)	C9orf66(1),CBWD1(3)	DOCK8(3/3)	C9orf66(7.75174366699E-4),CBWD1(0.642141452096),DOCK8(1.3543398044E-4)	0.642141	C9orf66(-0.774),CBWD1(-0.803),DOCK8(-0.8),FOXD4(-0.759)	-0.774	DOCK8(3)	3	C9orf66(0.441719),CBWD1(0.918581),DOCK8(0.372916),FOXD4(0.711482)	0.918581	C9orf66(1000.0),CBWD1(1000.0),DOCK8(-1.94),FOXD4(0.89)	-1.94	not applicable	0.00153186
PATERNAL_TRANSMITTED	SP0001598	F	SP0001631	FALSE	None reported	SP0003449	None reported	FALSE	17	42386201-42456079	DUP	69879	97.47	FAM171A2,GRN,ITGA2B,RUNDC3A,SLC25A39	5	GRN(138945), ITGA2B(607759), RUNDC3A(605448), SLC25A39(610820)	4	FAM171A2	FAM171A2,RUNDC3A			RUNDC3A(pr:0/1),SLC25A39(pr:0/1)	FAM171A2(1),GRN(1),SLC25A39(4)	ITGA2B(1/1),RUNDC3A(3/3)	GRN(0.0602784288448),ITGA2B(4.07385209926E-5),RUNDC3A(0.960334019428),SLC25A39(1.02385453222E-4)	0.960334	FAM171A2(-0.783),GRN(-0.731),ITGA2B(-0.82),RUNDC3A(-0.194),SLC25A39(-0.878)	-0.194	SLC25A39(4)	4	FAM171A2(0.213801),GRN(0.631507),ITGA2B(0.416838),RUNDC3A(0.498223),SLC25A39(0.916967)	0.916967	FAM171A2(1000.0),GRN(-0.46),ITGA2B(-0.33),RUNDC3A(-0.32),SLC25A39(-1.0)	-1	not applicable	0
PATERNAL_TRANSMITTED	SP0001808	M	SP0001805	FALSE	Social anxiety	SP0003006	Unknown	FALSE	1	17596728-17609575	DUP	12848	100	MIR3972,PADI3	2	PADI3(606755)	1						MIR3972(1)	PADI3(1/1)	PADI3(4.6879167151E-10)	4.69e-10	PADI3(-0.754)	-0.754			PADI3(0.999251)	0.999251	PADI3(1.85)	1.85	0	not applicable
MATERNAL_TRANSMITTED	SP0001817	F	SP0001814	FALSE	Bipolar disorder	SP0002596	None reported	FALSE	11	14880589-14902315	DUP	21727	100	CYP2R1,PDE3B	2	CYP2R1(608713), PDE3B(602047)	2		PDE3B			CYP2R1(pr:0/1;ESP del=0,dup=1),PDE3B(pr:0/1;ESP del=1,dup=1)		CYP2R1(1/1),PDE3B(1/1)	CYP2R1(3.05144607992E-9),PDE3B(0.0036164696578)	0.00361647	CYP2R1(-0.84),PDE3B(-0.634)	-0.634			CYP2R1(0.970675),PDE3B(0.540854)	0.970675	CYP2R1(-0.09),PDE3B(0.07)	-0.09	0	not applicable
PATERNAL_TRANSMITTED	SP0001890	M	SP0001733	FALSE	Anxiety	SP0004246	None reported	FALSE	6	88311502-88321967	DEL	10466	100	ORC3	1	ORC3(604972)	1							ORC3(3/3)	ORC3(3.09997203594E-4)	0.00031	ORC3(-0.846)	-0.846			ORC3(0.981821)	0.981821	ORC3(0.67)	0.67	0	not applicable
PATERNAL_TRANSMITTED	SP0002040	M	SP0003397	FALSE	Unknown	SP0001964	Unknown	FALSE	16	28836945-29001334	DEL	164390	100	ATP2A1,ATP2A1-AS1,ATXN2L,CD19,LAT,MIR4517,MIR4721,NFATC2IP,RABEP2,SH2B1,SPNS1,TUFM	12	ATP2A1(108730), ATXN2L(607931), CD19(107265), LAT(602354), NFATC2IP(614525), RABEP2(611869), SH2B1(608937), SPNS1(612583), TUFM(602389)	9	SPNS1	SPNS1			ATP2A1(pr:1/0;ESP del=1,dup=1),ATXN2L(pr:1/0),CD19(pr:1/0),LAT(pr:1/0),MIR4721(pr:1/0),NFATC2IP(pr:1/0),RABEP2(pr:1/0),SH2B1(pr:1/0),SPNS1(pr:1/0;ESP del=0,dup=1),TUFM(pr:1/0)	ATP2A1(3),ATP2A1-AS1(4),CD19(2),MIR4517(1),MIR4721(1),NFATC2IP(1),RABEP2(1),SH2B1(7),SPNS1(5),TUFM(1)	ATXN2L(7/7),LAT(4/4)	ATP2A1(7.03974863285E-9),ATXN2L(0.999950395533),CD19(0.853622376519),LAT(0.0974332943636),NFATC2IP(0.00232734526477),RABEP2(0.00273664449584),SH2B1(0.956829709593),SPNS1(0.258446825117),TUFM(0.651456012209)	0.99995	ATP2A1(-0.844),ATXN2L(-0.691),CD19(-0.799),LAT(-0.869),NFATC2IP(-0.915),RABEP2(-0.81),SH2B1(-0.748),SPNS1(-0.801),TUFM(-0.792)	-0.691	LAT(5)	5	ATP2A1(0.999257),ATXN2L(0.142778),CD19(0.540854),LAT(0.472447),MIR4517(0.921559),MIR4721(0.921559),NFATC2IP(0.543634),RABEP2(0.720002),SH2B1(0.973418),SPNS1(0.377012),TUFM(0.319088)	0.999257	ATP2A1(-1.39),ATXN2L(-1.73),CD19(-0.18),LAT(-0.54),MIR4517(1000.0),MIR4721(1000.0),NFATC2IP(1000.0),RABEP2(-0.69),SH2B1(-0.24),SPNS1(-0.58),TUFM(-0.4)	-1.73	not applicable	2.5531e-05
MATERNAL_TRANSMITTED	SP0002092	M	SP0002060	FALSE	Depression	SP0002046	Anxiety	FALSE	8	15967594-16007821	DEL	40228	100	MSR1	1	MSR1(153622)	1							MSR1(3/3)	MSR1(8.20826841073E-16)	8.21e-16	MSR1(-0.77)	-0.77	MSR1(4)	4	MSR1(0.148405)	0.148405	MSR1(0.0)	0	0	not applicable
MATERNAL_TRANSMITTED	SP0002092	M	SP0002060	FALSE	Depression	SP0002046	Anxiety	FALSE	10	27687223-27703162	DEL	15940	93.12	PTCHD3	1	PTCHD3(611791)	1							PTCHD3(1/1)	PTCHD3(6.3819034867E-11)	6.38e-11	PTCHD3(-0.8)	-0.8			PTCHD3(0.851756)	0.851756	PTCHD3(3.16)	3.16	0	not applicable
MATERNAL_TRANSMITTED	SP0002235	M	SP0002200	FALSE	None reported	SP0002202	None reported	FALSE	3	4345055-4887910	DUP	542856	100	EGOT,ITPR1,ITPR1-AS1,SETMAR,SUMF1	5	EGOT(611662), ITPR1(147265), SETMAR(609834), SUMF1(607939)	4	SETMAR	ITPR1	ITPR1		ITPR1(pr:1/0;ESP del=0,dup=2),SETMAR(pr:1/1;sib:0/1),SUMF1(pr:1/1;sib:0/1)	EGOT(1),ITPR1-AS1(1),SUMF1(3)	ITPR1(3/3),SETMAR(6/6)	ITPR1(0.999999999994),SETMAR(0.00213127902515),SUMF1(0.0425777224004)	1	EGOT(-0.746),ITPR1(-0.432),SETMAR(-0.826),SUMF1(-0.9)	-0.432	ITPR1(4)	4	EGOT(0.921559),ITPR1(0.170179),SETMAR(0.988555),SUMF1(0.720002)	0.988555	EGOT(1000.0),ITPR1(-3.35),SETMAR(0.31),SUMF1(-0.18)	-3.35	not applicable	0
MATERNAL_TRANSMITTED	SP0002284	M	SP0003594	FALSE	Unknown	SP0002254	None reported	TRUE	19	45848800-45901577	DUP	52778	100	ERCC2,KLC3,PPP1R13L	3	ERCC2(126340), KLC3(601334), PPP1R13L(607463)	3					ERCC2(pr:0/1;sib:1/2;ESP del=1,dup=14),KLC3(pr:0/1;sib:0/2;ESP del=0,dup=12),PPP1R13L(pr:0/1;sib:1/2;ESP del=0,dup=11)	ERCC2(2)	KLC3(1/1),PPP1R13L(2/2)	ERCC2(3.14163491831E-13),KLC3(3.15849310262E-6),PPP1R13L(0.00265401837732)	0.00265402	ERCC2(-0.836),KLC3(-0.879),PPP1R13L(-0.91)	-0.836			ERCC2(0.990574),KLC3(0.963909),PPP1R13L(0.073916)	0.990574	ERCC2(-1.95),KLC3(1000.0),PPP1R13L(1000.0)	-1.95	not applicable	0.000229779
MATERNAL_TRANSMITTED	SP0002452	M	SP0002386	FALSE	None reported	SP0003095	None reported	FALSE	2	187625839-187713874	DUP	88036	100	FAM171B,ZSWIM2	2		0		FAM171B					FAM171B(1/1),ZSWIM2(1/1)	FAM171B(0.0574213565539),ZSWIM2(5.13768966982E-10)	0.0574214	FAM171B(-0.641),ZSWIM2(-0.728)	-0.641			FAM171B(0.107057),ZSWIM2(0.983197)	0.983197	FAM171B(-1.09),ZSWIM2(2.31)	-1.09	not applicable	0
MATERNAL_TRANSMITTED	SP0002546	F	SP0002384	FALSE	Bipolar disorder, Depression	SP0002850	Unknown	FALSE	1	905657-916547	DEL	10891	100	PERM1,PLEKHN1	2	PERM1(615921)	1							PERM1(2/2),PLEKHN1(2/2)	PLEKHN1(2.01974835522E-8)	2.02e-08	PLEKHN1(-0.808)	-0.808			PLEKHN1(0.796295)	0.796295	PLEKHN1(0.9)	0.9	0	not applicable
MATERNAL_TRANSMITTED	SP0002546	F	SP0002384	FALSE	Bipolar disorder, Depression	SP0002850	Unknown	FALSE	7	143573081-143827139	DUP	254059	99.06	OR2A12,OR2A14,OR2A2,OR2A25,OR2A5,OR2F1,OR2F2,OR6B1,TCAF1	9	OR2F1(608497), TCAF1(616251)	2						OR2A12(1),OR2A14(1),OR2A2(1),OR2A25(1),OR2A5(1),OR2F1(1),OR2F2(1),OR6B1(1)	TCAF1(2/3)	OR2A12(1.59693166176E-4),OR2A14(0.00212703548326),OR2A2(0.391377425516),OR2A25(0.347763291426),OR2A5(2.24250803003E-5),OR2F1(0.00428737773718),OR2F2(5.73456091649E-4),OR6B1(3.06652361671E-5)	0.391377	OR2A12(-0.789),OR2A14(-0.769),OR2A2(-0.766),OR2A25(-0.785),OR2A5(-0.813),OR2F1(-0.637),OR2F2(-0.572),OR6B1(-0.781)	-0.572			OR2A12(0.231986),OR2A14(0.34437),OR2A2(0.34437),OR2A25(0.757362),OR2A5(0.472447),OR2F1(0.992685),OR2F2(0.896389),OR6B1(0.739193)	0.992685	OR2A12(0.53),OR2A14(1.06),OR2A2(1.17),OR2A25(0.4),OR2A5(1.46),OR2F1(0.2),OR2F2(0.62),OR6B1(0.17)	0.17	not applicable	0.000178717
PATERNAL_TRANSMITTED	SP0002635	F	SP0002603	FALSE	Anxiety, Depression	SP0002376	Unknown	FALSE	10	81697608-81932618	DEL	235011	68.79	ANXA11,PLAC9,SFTPD,TMEM254,TMEM254-AS1	5	ANXA11(602572), PLAC9(612857), SFTPD(178635)	3						PLAC9(3),TMEM254(13),TMEM254-AS1(5)	ANXA11(6/6),SFTPD(1/1)	ANXA11(3.45820449578E-6),PLAC9(0.0102385690804),SFTPD(0.24035603101),TMEM254(0.00506595039575)	0.240356	ANXA11(-0.798),PLAC9(-0.757),SFTPD(-0.72),TMEM254(-0.948),TMEM254-AS1(-0.744)	-0.72			ANXA11(0.812548),PLAC9(0.694104),SFTPD(0.633068),TMEM254(0.918581),TMEM254-AS1(0.921559)	0.921559	ANXA11(0.49),PLAC9(0.33),SFTPD(0.75),TMEM254(1000.0),TMEM254-AS1(1000.0)	0.33	not applicable	2.5531e-05
MATERNAL_TRANSMITTED	SP0002795	F	SP0002763	FALSE	Anxiety, Depression	SP0003100	Unknown	FALSE	8	29921404-29931577	DUP	10174	100	SARAF	1	SARAF(614768)	1							SARAF(2/2)											0	not applicable
PATERNAL_TRANSMITTED	SP0002826	F	SP0002763	FALSE	Anxiety, Depression	SP0003100	Unknown	FALSE	19	14139017-14153602	DUP	14586	100	IL27RA,RLN3	2	IL27RA(605350), RLN3(606855)	2							IL27RA(1/1),RLN3(2/2)	IL27RA(8.96991107033E-7),RLN3(9.77598684845E-5)	9.78e-05	IL27RA(-0.891),RLN3(-0.794)	-0.794			IL27RA(0.777275),RLN3(0.757362)	0.777275	IL27RA(-0.09),RLN3(0.57)	-0.09	0	not applicable
PATERNAL_TRANSMITTED	SP0002973	M	SP0002965	FALSE	Unknown	SP0001965	None reported	FALSE	2	241627832-241709133	DUP	81302	84.21	AQP12A,KIF1A	2	AQP12A(609789), KIF1A(601255)	2		KIF1A				AQP12A(1)	KIF1A(5/5)	AQP12A(0.0462663637442),KIF1A(0.999989437062)	0.999989	AQP12A(-0.799),KIF1A(-0.419)	-0.419			AQP12A(0.978708),KIF1A(0.195601)	0.978708	AQP12A(1000.0),KIF1A(-3.67)	-3.67	not applicable	0.000868056
MATERNAL_TRANSMITTED	SP0003327	M	SP0003450	FALSE	Depression, Bipolar disorder	SP0003400	None reported	FALSE	8	13162706-13357581	DEL	194876	100	DLC1	1	DLC1(604258)	1					DLC1(pr:0/2;ESP del=0,dup=2)		DLC1(3/9)	DLC1(0.992807272978)	0.992807	DLC1(-0.484)	-0.484			DLC1(0.029563)	0.029563	DLC1(-0.44)	-0.44	not applicable	0
PATERNAL_TRANSMITTED	SP0003489	F	SP0001192	FALSE	None reported	SP0003232	None reported	FALSE	3	146234793-146254340	DUP	19548	100	PLSCR1	1	PLSCR1(604170)	1							PLSCR1(1/1)	PLSCR1(0.00293164530944)	0.00293165	PLSCR1(-0.81)	-0.81			PLSCR1(0.984405)	0.984405	PLSCR1(0.39)	0.39	0	not applicable
MATERNAL_TRANSMITTED	SP0003494	M	SP0003466	FALSE	Depression	SP0003626	Unknown	FALSE	1	145650483-145818827	DUP	168345	57.97	CD160,GPR89A,PDZK1,RNF115	4	CD160(604463), GPR89A(612821), PDZK1(603831)	3					CD160(pr:0/1;ESP del=5,dup=12),GPR89A(pr:2/2;sib:0/1;ESP del=2,dup=3),PDZK1(pr:2/2;sib:0/1;ESP del=5,dup=13),RNF115(pr:0/1;ESP del=5,dup=12)	CD160(2),PDZK1(3)	GPR89A(2/3),RNF115(1/1)	CD160(1.90559903419E-5),GPR89A(0.847988631122),PDZK1(1.34102441019E-4),RNF115(0.0806347440375)	0.847989	CD160(-0.733),GPR89A(-0.876),PDZK1(-0.71),RNF115(-0.811)	-0.71			CD160(0.99987),GPR89A(0.987744),PDZK1(0.802639),RNF115(0.498223)	0.99987	CD160(-0.07),GPR89A(1000.0),PDZK1(1000.0),RNF115(-0.1)	-0.1	not applicable	0.000893587
MATERNAL_TRANSMITTED	SP0003496	F	SP0003478	TRUE	None reported	SP0003507	None reported	FALSE	16	29690519-30199898	DUP	509380	99.99	ALDOA,ASPHD1,C16orf54,C16orf92,CDIPT,CDIPT-AS1,CORO1A,DOC2A,FAM57B,GDPD3,HIRIP3,INO80E,KCTD13,KIF22,LOC101928595,MAPK3,MAZ,MVP,PAGR1,PPP4C,PRRT2,QPRT,SEZ6L2,TAOK2,TBX6,TMEM219,YPEL3,ZG16	28	ALDOA(103850), CDIPT(605893), CORO1A(605000), DOC2A(604567), FAM57B(615175), GDPD3(616318), HIRIP3(603365), KCTD13(608947), KIF22(603213), MAPK3(601795), MAZ(600999), MVP(605088), PAGR1(612033), PPP4C(602035), PRRT2(614386), QPRT(606248), SEZ6L2(616667), TAOK2(613199), TBX6(602427), YPEL3(609724), ZG16(617311)	21	KIF22,PPP4C	ASPHD1,KCTD13,PAGR1,PRRT2,SEZ6L2			ALDOA(pr:2/3;sib:0/1;ESP del=1,dup=2),ASPHD1(pr:2/3;sib:0/1;ESP del=1,dup=2),C16orf54(pr:3/3;sib:0/1;ESP del=9,dup=2),C16orf92(pr:0/3;sib:0/1;ESP del=1,dup=2),CDIPT(pr:2/3;sib:0/1;ESP del=1,dup=2),CORO1A(pr:2/3;sib:0/1;ESP del=2,dup=2),DOC2A(pr:1/3;sib:0/1;ESP del=1,dup=2),FAM57B(pr:2/3;sib:0/1;ESP del=1,dup=2),GDPD3(pr:2/3;sib:0/1;ESP del=1,dup=4),HIRIP3(pr:1/3;sib:0/1;ESP del=1,dup=2),INO80E(pr…	ALDOA(5),ASPHD1(1),C16orf54(1),C16orf92(2),CDIPT(3),CDIPT-AS1(2),DOC2A(6),FAM57B(3),GDPD3(1),HIRIP3(2),INO80E(6),KCTD13(2),KIF22(3),LOC101928595(1),MAPK3(3),MAZ(5),MVP(4),PAGR1(1),PPP4C(5),PRRT2(3),SEZ6L2(6),TAOK2(3),TBX6(1),TMEM219(2),YPEL3(2),ZG16(1)	CORO1A(2/2),QPRT(3/4)	ALDOA(0.0248344029135),ASPHD1(0.120035612549),C16orf54(0.668080507729),C16orf92(0.018925440395),CDIPT(0.193882539035),CORO1A(0.954491479298),DOC2A(0.0185536457979),FAM57B(0.28573624552),GDPD3(1.05164952857E-7),HIRIP3(0.0190027818505),INO80E(0.0174146851193),KCTD13(0.791960933572),KIF22(4.39968359378E-6),MAPK3(0.409692328375),MAZ(0.953969621751),MVP(0.00744852498762),PAGR1(0.500965910942),PPP4C(0.…	0.998764	ALDOA(-0.428),ASPHD1(-0.606),C16orf54(-0.848),C16orf92(-0.789),CDIPT(-0.878),CDIPT-AS1(-0.731),CORO1A(-0.777),DOC2A(-0.546),FAM57B(-0.696),GDPD3(-0.837),HIRIP3(-0.87),INO80E(-0.826),KCTD13(-0.672),KIF22(-0.974),MAPK3(-0.713),MAZ(-0.527),MVP(-0.794),PAGR1(-0.854),PPP4C(-0.506),PRRT2(-0.605),QPRT(-0.908),SEZ6L2(-0.473),TAOK2(-0.606),TBX6(-0.865),TMEM219(-0.883),YPEL3(-0.705),ZG16(-0.795)	-0.428	KCTD13(4),MAPK3(4),SEZ6L2(4),TAOK2(2)	2	ALDOA(0.431533),ASPHD1(0.231986),C16orf54(0.694104),C16orf92(0.845339),CDIPT(0.757362),CDIPT-AS1(0.921559),CORO1A(0.08537),DOC2A(0.346264),FAM57B(0.543634),GDPD3(0.949082),HIRIP3(0.896359),INO80E(0.668737),KCTD13(0.543634),KIF22(0.765931),MAPK3(0.183521),MAZ(0.070822),MVP(0.574202),PAGR1(0.441719),PPP4C(0.570935),PRRT2(0.518443),QPRT(0.498223),SEZ6L2(0.398806),TAOK2(0.114954),TBX6(0.543634),TMEM2…	0.949082	ALDOA(-0.58),ASPHD1(-0.36),C16orf54(1000.0),C16orf92(0.24),CDIPT(-0.25),CDIPT-AS1(1000.0),CORO1A(-0.51),DOC2A(-0.56),FAM57B(-0.41),GDPD3(0.04),HIRIP3(0.49),INO80E(-0.07),KCTD13(-0.34),KIF22(-0.26),MAPK3(-0.41),MAZ(1000.0),MVP(-0.81),PAGR1(1000.0),PPP4C(-0.12),PRRT2(0.55),QPRT(0.53),SEZ6L2(-1.12),TAOK2(-2.85),TBX6(-0.05),TMEM219(-0.21),YPEL3(0.19),ZG16(0.92)	-2.85	not applicable	0.000229779
PATERNAL_TRANSMITTED	SP0003825	M	SP0025242	FALSE	None reported	SP0003823	Anxiety, Depression	FALSE	14	74340726-74363238	DUP	22513	100	PTGR2,ZNF410	2	PTGR2(608642)	1	ZNF410						PTGR2(3/3),ZNF410(4/6)	PTGR2(7.20253305878E-7),ZNF410(0.661705780561)	0.661706	PTGR2(-0.806),ZNF410(-0.709)	-0.709			PTGR2(0.999231),ZNF410(0.472447)	0.999231	PTGR2(-0.16),ZNF410(-0.47)	-0.47	0	not applicable
MATERNAL_TRANSMITTED	SP0004175	M	SP0004139	FALSE	Unknown	SP0022273	None reported	FALSE	18	72186183-72776425	DUP	590243	100	CNDP1,CNDP2,LINC00909,ZNF407	4	CNDP1(609064), CNDP2(169800), ZNF407(615894)	3		CNDP1				CNDP1(1),LINC00909(1)	CNDP2(2/2),ZNF407(3/3)	CNDP1(1.90969167168E-5),CNDP2(0.00119100825593),ZNF407(0.999995919066)	0.999996	CNDP1(-0.684),CNDP2(-0.882),LINC00909(-0.803),ZNF407(-0.694)	-0.684			CNDP1(0.845021),CNDP2(0.629664),LINC00909(0.921559),ZNF407(0.243297)	0.921559	CNDP1(1.25),CNDP2(-0.75),LINC00909(1000.0),ZNF407(-0.94)	-0.94	not applicable	2.5531e-05
MATERNAL_TRANSMITTED	SP0004355	M	SP0003979	FALSE	Depression	SP0016584	Unknown	FALSE	1	236384128-236557806	DEL	173679	100	EDARADD,ERO1B	2	EDARADD(606603), ERO1B(615437)	2							EDARADD(1/2),ERO1B(1/1)	EDARADD(0.103567654975)	0.103568	EDARADD(-0.753)	-0.753			EDARADD(0.498223)	0.498223	EDARADD(0.19)	0.19	not applicable	0
PATERNAL_TRANSMITTED	SP0004355	M	SP0003979	FALSE	Depression	SP0016584	Unknown	FALSE	15	62264823-62352574	DEL	87752	100	VPS13C	1	VPS13C(608879)	1		VPS13C					VPS13C(4/4)	VPS13C(1.85522782566E-37)	1.86e-37	VPS13C(-0.848)	-0.848			VPS13C(0.999995)	0.999995	VPS13C(-0.81)	-0.81	not applicable	0.000102124
PATERNAL_TRANSMITTED	SP0004355	M	SP0003979	FALSE	Depression	SP0016584	Unknown	FALSE	17	613773-695310	DUP	81538	97.9	DBIL5P,FAM57A,GEMIN4,GLOD4,MRM3,VPS53	6	FAM57A(611627), GEMIN4(606969), MRM3(612600), VPS53(615850)	4	FAM57A	VPS53				DBIL5P(1),FAM57A(4),GEMIN4(1),GLOD4(1)	MRM3(2/2),VPS53(2/2)	FAM57A(0.0207651978444),GEMIN4(1.88601867515E-7),GLOD4(8.10949511198E-5),VPS53(4.99655044932E-5)	0.0207652	DBIL5P(-0.749),FAM57A(-0.87),GEMIN4(-1.032),GLOD4(-0.709),VPS53(-0.775)	-0.709			DBIL5P(0.921559),FAM57A(0.883127),GEMIN4(0.589535),GLOD4(0.720002),VPS53(0.763874)	0.921559	DBIL5P(1000.0),FAM57A(-0.52),GEMIN4(3.4),GLOD4(-0.14),VPS53(-1.22)	-1.22	not applicable	5.10621e-05
PATERNAL_TRANSMITTED	SP0004662	M	SP0004455	FALSE	Unknown	SP0023875	None reported	FALSE	5	122700190-122758693	DEL	58504	96.96	CEP120	1	CEP120(613446)	1	CEP120	CEP120					CEP120(2/2)	CEP120(4.34470692507E-11)	4.34e-11	CEP120(-0.825)	-0.825			CEP120(0.765931)	0.765931	CEP120(0.01)	0.01	not applicable	0
PATERNAL_TRANSMITTED	SP0004672	F	SP0004362	FALSE	Anxiety	SP0008281	None reported	FALSE	10	103190101-103384568	DUP	194468	99.07	BTRC,DPCD,FBXW4,MIR3158-1,MIR3158-2,POLL	6	BTRC(603482), DPCD(616467), FBXW4(608071), POLL(606343)	4		BTRC			BTRC(pr:0/2;sib:0/1;ESP del=0,dup=6)	DPCD(6),MIR3158-1(1),MIR3158-2(1),POLL(5)	BTRC(3/3),FBXW4(2/3)	BTRC(0.86316782359),DPCD(0.00270340384569),FBXW4(6.91009777577E-4),POLL(2.24671352272E-11)	0.863168	BTRC(-0.602),DPCD(-0.87),FBXW4(-0.862),POLL(-0.818)	-0.602			BTRC(0.99491),DPCD(0.570935),FBXW4(0.570935),MIR3158-1(0.921559),MIR3158-2(0.921559),POLL(0.992099)	0.99491	BTRC(-0.38),DPCD(0.35),FBXW4(-0.63),MIR3158-1(1000.0),MIR3158-2(1000.0),POLL(-0.13)	-0.63	not applicable	0.000102124
MATERNAL_TRANSMITTED	SP0005166	M	SP0004385	FALSE	Depression	SP0006687	None reported	FALSE	17	3513854-3561470	DEL	47617	100	CTNS,SHPK	2	CTNS(606272), SHPK(605060)	2							CTNS(2/2),SHPK(1/1)	CTNS(0.0341220085738),SHPK(3.97287394987E-6)	0.034122	CTNS(-0.9),SHPK(-0.843)	-0.843			CTNS(0.734951),SHPK(0.940742)	0.940742	CTNS(-0.18),SHPK(-0.4)	-0.4	0	not applicable
PATERNAL_TRANSMITTED	SP0006235	M	SP0008295	FALSE	Unknown	SP0006168	Unknown	FALSE	3	130317209-130463988	DUP	146780	100	COL6A6,PIK3R4	2	COL6A6(616613), PIK3R4(602610)	2							COL6A6(1/1),PIK3R4(1/1)	COL6A6(3.59168701863E-45),PIK3R4(0.707146275694)	0.707146	COL6A6(-0.71),PIK3R4(-0.734)	-0.71			COL6A6(0.999846),PIK3R4(0.16373)	0.999846	COL6A6(-0.67),PIK3R4(-1.13)	-1.13	not applicable	0
PATERNAL_TRANSMITTED	SP0006235	M	SP0008295	FALSE	Unknown	SP0006168	Unknown	FALSE	19	11916769-12061069	DUP	144301	44.93	ZNF439,ZNF440,ZNF491,ZNF69,ZNF700	5	ZNF69(194543)	1						ZNF439(9),ZNF440(1),ZNF69(2)	ZNF700(2/2)	ZNF439(3.21400432787E-8),ZNF440(5.58999225636E-13),ZNF491(5.1306652954E-7),ZNF69(7.35111939274E-5),ZNF700(4.39166088844E-11)	7.35e-05	ZNF439(-0.767),ZNF440(-0.71),ZNF491(-0.725),ZNF69(-0.841),ZNF700(-0.847)	-0.71			ZNF439(0.99944),ZNF440(0.986538),ZNF491(0.90716),ZNF69(0.918581),ZNF700(0.99999)	0.99999	ZNF439(0.95),ZNF440(0.98),ZNF491(0.89),ZNF69(0.26),ZNF700(0.16)	0.16	not applicable	0.000127655
MATERNAL_TRANSMITTED	SP0006598	F	SP0007740	FALSE	None reported	SP0028275	Unknown	FALSE	17	39670275-39684480	DUP	14206	100	KRT15,KRT19,MIR6510	3	KRT15(148030), KRT19(148020)	2					KRT15(pr:0/2;ESP del=0,dup=13),KRT19(pr:0/2;ESP del=0,dup=13)	MIR6510(1)	KRT15(1/1),KRT19(1/1)	KRT15(3.50793987342E-15),KRT19(0.00393645478782)	0.00393646	KRT15(-0.846),KRT19(-0.942)	-0.846			KRT15(0.943351),KRT19(0.129594)	0.943351	KRT15(0.8),KRT19(-0.16)	-0.16	0	not applicable
PATERNAL_TRANSMITTED	SP0006773	M	SP0010348	FALSE	None reported	SP0006636	Unknown	FALSE	10	14987104-15014641	DUP	27538	100	DCLRE1C,MEIG1	2	DCLRE1C(605988), MEIG1(614174)	2							DCLRE1C(2/15),MEIG1(1/2)	DCLRE1C(0.00286935735913),MEIG1(0.0531737986075)	0.0531738	DCLRE1C(-0.851),MEIG1(-0.772)	-0.772			DCLRE1C(0.870608),MEIG1(0.999998)	0.999998	DCLRE1C(0.07),MEIG1(0.35)	0.07	0	not applicable
PATERNAL_TRANSMITTED	SP0006773	M	SP0010348	FALSE	None reported	SP0006636	Unknown	FALSE	16	66974340-67043046	DUP	68707	96.46	CES2,CES3,CES4A	3	CES2(605278), CES3(605279)	2						CES3(3)	CES2(2/3),CES4A(4/4)	CES2(1.0750405111E-10),CES3(2.05758710215E-8),CES4A(4.95399061914E-4)	0.000495	CES2(-1.015),CES3(-0.887),CES4A(-0.743)	-0.743			CES2(0.988238),CES3(0.979125),CES4A(0.472447)	0.988238	CES2(-0.86),CES3(0.23),CES4A(-0.31)	-0.86	not applicable	0
PATERNAL_TRANSMITTED	SP0006823	M	SP0007230	FALSE	None reported	SP0008630	None reported	FALSE	5	1052475-1074787	DUP	22313	100	MIR4635,SLC12A7	2	SLC12A7(604879)	1					SLC12A7(pr:0/1;ESP del=0,dup=2)	MIR4635(1)	SLC12A7(1/1)	SLC12A7(8.45108944554E-11)	8.45e-11	SLC12A7(-0.894)	-0.894			MIR4635(0.921559),SLC12A7(0.469734)	0.921559	MIR4635(1000.0),SLC12A7(-2.79)	-2.79	0	not applicable
MATERNAL_TRANSMITTED	SP0007002	M	SP0006531	FALSE	Anxiety, Depression, Separation anxiety	SP0007209	None reported	FALSE	1	65854019-65897603	DUP	43585	100	DNAJC6,LEPROT	2	DNAJC6(608375),LEPROT(613461)	2		DNAJC6	DNAJC6		DNAJC6(pr:0/2;sib:0/3;ESP del=0,dup=69),LEPROT(pr:0/2;sib:0/3;ESP del=0,dup=3)		DNAJC6(3/3),LEPROT(3/3)	DNAJC6(0.999188350793),LEPROT(0.0947893568489)	0.999188	DNAJC6(-0.281),LEPROT(-0.892)	-0.281			DNAJC6(0.038448),LEPROT(0.498223)	0.498223	DNAJC6(-0.66),LEPROT(-0.01)	-0.66	0	not applicable
MATERNAL_TRANSMITTED	SP0007188	M	SP0007124	FALSE	Anxiety, Depression, Social anxiety	SP0017371	None reported	FALSE	1	113456513-113471908	DUP	15396	100	AKR7A2P1,SLC16A1	2	SLC16A1(600682)	1					SLC16A1(pr:1/0;ESP del=0,dup=1)	AKR7A2P1(1)	SLC16A1(2/2)	SLC16A1(0.826067878054)	0.826068	AKR7A2P1(-0.821),SLC16A1(-0.812)	-0.812			AKR7A2P1(0.921559),SLC16A1(0.213801)	0.921559	AKR7A2P1(1000.0),SLC16A1(-0.07)	-0.07	0	not applicable
PATERNAL_TRANSMITTED	SP0007370	M	SP0007339	FALSE	None reported	SP0008500	None reported	FALSE	1	204937377-205022387	DUP	85011	100	CNTN2,NFASC	2	CNTN2(190197), NFASC(609145)	2		CNTN2,NFASC					CNTN2(2/3),NFASC(6/6)	CNTN2(0.12962113519),NFASC(0.998762678322)	0.998763	CNTN2(-0.331),NFASC(-0.098)	-0.098			CNTN2(0.038448),NFASC(0.015246)	0.038448	CNTN2(-0.19),NFASC(-1.8)	-1.8	not applicable	0
PATERNAL_TRANSMITTED	SP0007556	M	SP0007180	FALSE	Depression	SP0030367	None reported	FALSE	14	63779758-63863435	DUP	83678	94.33	GPHB5,PPP2R5E	2	GPHB5(609652), PPP2R5E(601647)	2	PPP2R5E				GPHB5(pr:0/3;ESP del=0,dup=5),PPP2R5E(pr:0/3;ESP del=0,dup=5)		GPHB5(1/1),PPP2R5E(5/6)	PPP2R5E(0.999433463999)	0.999433	GPHB5(-0.736),PPP2R5E(-0.23)	-0.23			GPHB5(0.498223),PPP2R5E(0.472447)	0.498223	GPHB5(1000.0),PPP2R5E(-0.41)	-0.41	not applicable	0.000868056
MATERNAL_TRANSMITTED	SP0007707	M	SP0007507	FALSE	None reported	SP0013947	None reported	FALSE	3	113672608-113720554	DUP	47947	100	CCDC191,ZDHHC23	2	ZDHHC23(617334)	1							CCDC191(1/1),ZDHHC23(4/5)	ZDHHC23(3.89032529136E-6)	3.89e-06	ZDHHC23(-0.793)	-0.793			ZDHHC23(0.451166)	0.451166	ZDHHC23(-0.36)	-0.36	0	not applicable
MATERNAL_TRANSMITTED	SP0007707	M	SP0007507	FALSE	None reported	SP0013947	None reported	FALSE	22	47103739-47569270	DUP	465532	100	CERK,TBC1D22A,TBC1D22A-AS1	3	CERK(610307), TBC1D22A(616879)	2						TBC1D22A-AS1(1)	CERK(1/1),TBC1D22A(4/5)	CERK(1.60283834611E-5),TBC1D22A(0.957287977623)	0.957288	CERK(-0.722),TBC1D22A(-0.905)	-0.722			CERK(0.744856),TBC1D22A(0.553918)	0.744856	CERK(0.27),TBC1D22A(0.2)	0.2	not applicable	0
MATERNAL_TRANSMITTED	SP0007971	M	SP0007841	FALSE	Depression, Language disorder, Speech delay	SP0014427	Anxiety, Depression, Language disorder	FALSE	17	4428352-4440296	DUP	11945	100	SPNS2	1	SPNS2(612584)	1							SPNS2(1/1)	SPNS2(0.00382444023834)	0.00382444	SPNS2(-0.763)	-0.763			SPNS2(0.04456)	0.04456	SPNS2(-0.98)	-0.98	0	not applicable
MATERNAL_TRANSMITTED	SP0008074	F	SP0008006	FALSE	None reported	SP0013950	None reported	FALSE	1	146633291-147381394	DUP	748104	99.84	ACP6,BCL9,CHD1L,FMO5,GJA5,GJA8,LINC00624,PDIA3P1,PRKAB2	9	ACP6(611471), BCL9(602597), CHD1L(613039), FMO5(603957), GJA5(121013), GJA8(600897), PRKAB2(602741)	7	BCL9,PRKAB2				ACP6(pr:4/1;sib:0/1;ESP del=0,dup=3),BCL9(pr:4/1;sib:0/1;ESP del=0,dup=3),CHD1L(pr:4/1;sib:0/1;ESP del=0,dup=3),FMO5(pr:4/1;sib:0/1;ESP del=0,dup=3),GJA5(pr:4/1;sib:0/1;ESP del=0,dup=3),GJA8(pr:4/1;sib:0/1;ESP del=0,dup=3),PRKAB2(pr:4/1;sib:0/1;ESP del=0,dup=3)	ACP6(6),BCL9(1),CHD1L(37),FMO5(3),GJA5(2),LINC00624(1),PDIA3P1(1)	GJA8(1/1),PRKAB2(1/3)	ACP6(3.14409809921E-5),BCL9(0.831846216933),CHD1L(1.05042366446E-20),FMO5(3.69166290203E-15),GJA5(0.0979964964354),GJA8(2.67760459252E-5),PRKAB2(0.76710849153)	0.831846	ACP6(-0.886),BCL9(-0.62),CHD1L(-0.879),FMO5(-0.742),GJA5(-0.714),GJA8(-0.731),PDIA3P1(-0.818),PRKAB2(-0.705)	-0.62			ACP6(0.543634),BCL9(0.117886),CHD1L(0.999251),FMO5(1.0),GJA5(0.570935),GJA8(0.12122),LINC00624(0.921559),PRKAB2(0.34437)	1	ACP6(0.86),BCL9(-1.63),CHD1L(1.09),FMO5(0.07),GJA5(-0.63),GJA8(-0.18),LINC00624(1000.0),PRKAB2(0.19)	-1.63	not applicable	7.65931e-05
MATERNAL_TRANSMITTED	SP0008212	M	SP0014585	FALSE	Unknown	SP0007981	Unknown	FALSE	2	32631567-33335819	DUP	704253	100	BIRC6,BIRC6-AS2,LINC00486,LOC100271832,LTBP1,MIR4765,MIR558,TTC27	8	BIRC6(605638), LTBP1(150390), MIR558(616473)	3	BIRC6,TTC27				BIRC6(pr:0/2;sib:0/1;ESP del=0,dup=10),LTBP1(pr:0/1;sib:0/1;ESP del=1,dup=7),TTC27(pr:0/2;sib:0/1;ESP del=0,dup=14)	BIRC6-AS2(1),LINC00486(3),LOC100271832(1),MIR4765(1),MIR558(1),TTC27(2)	BIRC6(1/1),LTBP1(1/5)	BIRC6(1.0),LTBP1(0.52623469812),TTC27(6.54258241948E-9)	1	BIRC6(-0.705),LINC00486(-0.749),LOC100271832(-0.826),LTBP1(-0.892),TTC27(-1.004)	-0.705	BIRC6(4)	4	BIRC6(0.030869),LINC00486(0.921559),LOC100271832(0.921559),LTBP1(0.837314),MIR4765(0.921559),MIR558(0.921559),TTC27(0.990764)	0.990764	BIRC6(-4.33),LINC00486(1000.0),LOC100271832(1000.0),LTBP1(-0.44),MIR4765(1000.0),MIR558(1000.0),TTC27(-0.3)	-4.33	not applicable	0.00109783
PATERNAL_TRANSMITTED	SP0008212	M	SP0014585	FALSE	Unknown	SP0007981	Unknown	FALSE	6	168344017-168376987	DUP	32971	100	AFDN,HGC6.3	2	AFDN(159559)	1					HGC6.3(pr:0/1;sib:0/1;ESP del=1,dup=2)		AFDN(3/3)			HGC6.3(-0.729)				HGC6.3(0.947545)		HGC6.3(1000.0)		0.00339457	not applicable
MATERNAL_TRANSMITTED	SP0008302	M	SP0008396	FALSE	None reported	SP0009925	None reported	FALSE	12	110565186-110647022	DUP	81837	100	IFT81	1	IFT81(605489)	1	IFT81						IFT81(6/10)	IFT81(5.76030312432E-7)	5.76e-07	IFT81(-0.793)	-0.793			IFT81(0.999977)	0.999977	IFT81(-0.31)	-0.31	not applicable	0
PATERNAL_TRANSMITTED	SP0008340	F	SP0008306	TRUE	Anxiety, Social anxiety, Separation anxiety, Depression, ADHD	SP0009294	Depression, ADHD	FALSE	4	83796880-83905998	DUP	109119	100	LIN54,SEC31A,SNORD143,SNORD144,THAP9,THAP9-AS1	6	LIN54(613367), SEC31A(610257), THAP9(612537)	3	SEC31A,THAP9	SEC31A				SNORD143(1),SNORD144(1),THAP9(2),THAP9-AS1(3)	LIN54(5/7),SEC31A(9/9)	LIN54(0.999433598501),SEC31A(0.0036993455904),THAP9(7.47715130372E-10)	0.999434	LIN54(-0.753),SEC31A(-0.984),THAP9(-0.81),THAP9-AS1(-0.834)	-0.753			LIN54(0.231986),SEC31A(0.172793),THAP9(0.999928),THAP9-AS1(0.921559)	0.999928	LIN54(-0.54),SEC31A(-0.99),THAP9(0.62),THAP9-AS1(1000.0)	-0.99	not applicable	0
PATERNAL_TRANSMITTED	SP0008615	M	SP0008519	FALSE	None reported	SP0008875	Unknown	FALSE	12	52701982-52779370	DUP	77389	100	KRT83,KRT84,KRT85,KRT86	4	KRT83(602765), KRT84(602766), KRT85(602767), KRT86(601928)	4						KRT83(1),KRT85(2)	KRT84(1/1),KRT86(1/1)	KRT83(1.70400143344E-10),KRT84(9.43275724198E-7),KRT85(0.00110914581876),KRT86(3.63965280008E-5)	0.00110915	KRT83(-0.671),KRT84(-0.704),KRT85(-0.692),KRT86(-0.709)	-0.671			KRT83(0.664944),KRT84(0.360926),KRT85(0.183521),KRT86(0.629664)	0.664944	KRT83(0.76),KRT84(1.38),KRT85(-0.46),KRT86(1000.0)	-0.46	not applicable	0.00219567
MATERNAL_TRANSMITTED	SP0008615	M	SP0008519	FALSE	None reported	SP0008875	Unknown	FALSE	16	19020494-19073166	DEL	52673	100	TMC7	1	TMC7(617198)	1							TMC7(6/7)	TMC7(4.32157674956E-6)	4.32e-06	TMC7(-0.718)	-0.718			TMC7(0.87674)	0.87674	TMC7(0.49)	0.49	not applicable	0
MATERNAL_TRANSMITTED	SP0009634	M	SP0009174	FALSE	None reported	SP0016399	Unknown	FALSE	3	141272699-141331156	DEL	58458	98.11	RASA2	1	RASA2(601589)	1							RASA2(3/3)	RASA2(5.31666626162E-17)	5.32e-17	RASA2(-0.813)	-0.813			RASA2(0.957203)	0.957203	RASA2(-0.69)	-0.69	not applicable	0
MATERNAL_TRANSMITTED	SP0009874	M	SP0009845	FALSE	Unknown	SP0009979	Unknown	FALSE	19	54722950-54756015	DUP	33066	68.27	LILRA6,LILRB3,LILRB5	3	LILRB3(604820), LILRB5(604814)	2						LILRA6(2)	LILRB3(3/7),LILRB5(4/4)	LILRA6(1.55085820493E-4),LILRB3(0.0277606853655),LILRB5(7.17384783976E-12)	0.0277607	LILRA6(-0.786),LILRB3(-0.889),LILRB5(-0.789)	-0.786			LILRA6(0.739193),LILRB3(0.431533),LILRB5(0.87674)	0.87674	LILRA6(1.89),LILRB3(1.76),LILRB5(0.79)	0.79	0	not applicable
PATERNAL_TRANSMITTED	SP0010023	M	SP0009990	FALSE	None reported	SP0014730	None reported	FALSE	3	100348442-100432714	DUP	84273	95.59	ADGRG7,TFG	2	ADGRG7(612307), TFG(602498)	2							ADGRG7(2/2),TFG(4/4)	TFG(0.757056423126)	0.757056	TFG(-0.897)	-0.897			TFG(0.213801)	0.213801	TFG(-0.23)	-0.23	not applicable	0.00684232
PATERNAL_TRANSMITTED	SP0010023	M	SP0009990	FALSE	None reported	SP0014730	None reported	FALSE	8	124822522-124998417	DEL	175896	98.34	FAM91A1,FER1L6	2		0					FER1L6(pr:0/1;sib:0/2;ESP del=3,dup=0)		FAM91A1(2/3),FER1L6(1/1)	FAM91A1(0.515693526571),FER1L6(7.99603241283E-30)	0.515694	FAM91A1(-0.69),FER1L6(-0.822)	-0.69			FAM91A1(0.494667),FER1L6(1.0)	1	FAM91A1(-0.62),FER1L6(-0.13)	-0.62	not applicable	0.000102124
PATERNAL_TRANSMITTED	SP0010081	F	SP0010053	FALSE	None reported	SP0011185	None reported	FALSE	13	20207889-20333559	DUP	125671	77.19	MPHOSPH8,PSPC1	2	MPHOSPH8(611626), PSPC1(612408)	2	PSPC1	PSPC1			MPHOSPH8(pr:0/1;sib:0/1;ESP del=0,dup=5),PSPC1(pr:0/1;sib:0/1;ESP del=0,dup=5)		MPHOSPH8(1/1),PSPC1(1/3)	MPHOSPH8(0.930242309439),PSPC1(0.992607020119)	0.992607	MPHOSPH8(-0.769),PSPC1(-0.75)	-0.75			MPHOSPH8(0.896359),PSPC1(0.213801)	0.896359	MPHOSPH8(-0.24),PSPC1(-0.41)	-0.41	not applicable	5.10621e-05
MATERNAL_TRANSMITTED	SP0010666	M	SP0031620	FALSE	None reported	SP0010602	None reported	FALSE	1	236305923-236557861	DUP	251939	100	EDARADD,ERO1B,GPR137B	3	EDARADD(606603), ERO1B(615437), GPR137B(604658)	3						ERO1B(1)	EDARADD(1/2),GPR137B(1/1)	EDARADD(0.103567654975),GPR137B(2.5302982814E-4)	0.103568	EDARADD(-0.753),GPR137B(-0.84)	-0.753			EDARADD(0.498223),GPR137B(0.967677)	0.967677	EDARADD(0.19),GPR137B(-0.4)	-0.4	not applicable	2.5531e-05
MATERNAL_TRANSMITTED	SP0011006	M	SP0012395	FALSE	None reported	SP0022502	Depression	FALSE	11	9286508-9321249	DUP	34742	100	DENND5A,TMEM41B	2	DENND5A(617278)	1							TMEM41B(2/3)	DENND5A(0.991775356412),TMEM41B(0.0201899312154)	0.0201899	DENND5A(-0.585),TMEM41B(-0.826)	-0.826			DENND5A(0.220979),TMEM41B(0.570935)	0.570935	DENND5A(-1.37),TMEM41B(0.19)	0.19	0	not applicable
MATERNAL_TRANSMITTED	SP0011046	M	SP0010947	FALSE	None reported	SP0008194	None reported	FALSE	16	21623965-21737980	DEL	114016	100	IGSF6,METTL9,OTOA	3	IGSF6(606222), METTL9(609388), OTOA(607038)	3					OTOA(pr:0/1;ESP del=9,dup=20)	IGSF6(1)	METTL9(4/4),OTOA(3/3)	IGSF6(0.0725547810761),METTL9(0.377292454639),OTOA(4.1562980275E-8)	0.377292	IGSF6(-0.816),METTL9(-0.819),OTOA(-0.773)	-0.773			IGSF6(0.802639),METTL9(0.711482),OTOA(0.445919)	0.802639	IGSF6(0.1),METTL9(-0.14),OTOA(-0.82)	-0.82	not applicable	0.000791462
PATERNAL_TRANSMITTED	SP0011595	M	SP0011835	FALSE	None reported	SP0011495	None reported	FALSE	2	96689056-97638321	DEL	949266	94.85	ADRA2B,ANKRD23,ANKRD39,ARID5A,ASTL,CIAO1,CNNM3,CNNM4,DUSP2,FAM178B,FER1L5,GPAT2,ITPRIPL1,KANSL3,LMAN2L,LOC101927053,LOC105373496,MIR3127,NCAPH,NEURL3,SEMA4C,SNORA112,SNRNP200,STARD7,STARD7-AS1,TMEM127	26	ADRA2B(104260), ANKRD23(610736), ARID5A(611583), ASTL(608860), CIAO1(604333), CNNM3(607804), CNNM4(607805), DUSP2(603068), GPAT2(616431),KANSL3(617742), LMAN2L(609552), NCAPH(602332), NEURL3(617206), SEMA4C(604462), SNRNP200(601664), STARD7(616712), TMEM127(613403)	17	LMAN2L,NCAPH,SEMA4C,SNRNP200				ADRA2B(pr:0/2;sib:0/2;ESP del=1,dup=1),ANKRD23(pr:0/2;sib:0/2;ESP del=0,dup=2),ANKRD39(pr:0/2;sib:0/2;ESP del=0,dup=1),ARID5A(pr:0/2;sib:0/2;ESP del=0,dup=1),ASTL(pr:0/2;sib:0/2;ESP del=1,dup=1),CIAO1(pr:0/2;sib:0/2;ESP del=0,dup=1),CNNM3(pr:0/2;sib:0/2;ESP del=0,dup=1),CNNM4(pr:0/2;sib:0/2;ESP del=0,dup=1),DUSP2(pr:0/2;sib:0/2;ESP del=1,dup=1),FAM178B(pr:0/2;sib:0/2;ESP del=0,dup=1),FER1L5(pr:0/…	ADRA2B(1),ANKRD23(1),ANKRD39(1),ARID5A(7),ASTL(1),CIAO1(1),CNNM3(2),CNNM4(1),DUSP2(1),FER1L5(1),ITPRIPL1(5),KANSL3(19),LMAN2L(10),LOC101927053(1),LOC105373496(1),MIR3127(1),NCAPH(4),NEURL3(3),SEMA4C(1),SNORA112(1),SNRNP200(1),STARD7(1),STARD7-AS1(1),TMEM127(2)	FAM178B(3/3),GPAT2(8/8)	ADRA2B(2.44368543398E-4),ANKRD23(8.66315090909E-16),ANKRD39(0.0573082907278),ARID5A(0.971125743701),ASTL(3.67008336652E-5),CIAO1(0.0147161304907),CNNM4(3.38908702685E-4),DUSP2(0.791321031693),FAM178B(8.69889482162E-5),GPAT2(0.00161229984492),ITPRIPL1(1.1090529865E-7),KANSL3(0.994530636901),LMAN2L(1.28590577344E-7),NCAPH(0.0321635838192),SEMA4C(0.99937313916),SNRNP200(0.999999999999),STARD7(0.9277…	1	ADRA2B(-0.741),ANKRD23(-0.812),ANKRD39(-0.854),ARID5A(-0.753),ASTL(-0.819),CIAO1(-0.866),CNNM3(-0.762),CNNM4(-0.812),DUSP2(-0.737),FAM178B(-0.726),FER1L5(-0.716),GPAT2(-0.86),ITPRIPL1(-0.841),KANSL3(-0.837),LMAN2L(-0.893),NCAPH(-1.09),NEURL3(-0.766),SEMA4C(-0.546),SNRNP200(-0.682),STARD7(-0.7),STARD7-AS1(-0.816),TMEM127(-0.859)	-0.546			ADRA2B(0.518443),ANKRD23(0.999966),ANKRD39(0.818551),ARID5A(0.275369),ASTL(0.824419),CIAO1(0.960663),CNNM3(0.582356),CNNM4(0.295445),DUSP2(0.390143),FAM178B(0.701611),FER1L5(0.792638),GPAT2(0.394399),ITPRIPL1(0.907493),KANSL3(0.12122),LMAN2L(0.75843),MIR3127(0.921559),NCAPH(0.445919),NEURL3(0.921559),SEMA4C(0.12122),SNRNP200(0.14288),STARD7(0.984405),TMEM127(0.757362)	0.999966	ADRA2B(-0.25),ANKRD23(0.13),ANKRD39(-0.14),ARID5A(-0.42),ASTL(0.71),CIAO1(-0.27),CNNM3(1000.0),CNNM4(-1.15),DUSP2(1000.0),FAM178B(0.84),FER1L5(1000.0),GPAT2(1000.0),ITPRIPL1(0.44),KANSL3(0.27),LMAN2L(-0.65),MIR3127(1000.0),NCAPH(-0.31),NEURL3(1000.0),SEMA4C(-0.78),SNRNP200(-2.34),STARD7(-0.05),TMEM127(-0.05)	-2.34	not applicable	0
PATERNAL_TRANSMITTED	SP0011734	M	SP0011337	FALSE	None reported	SP0024963	Anxiety, Depression	FALSE	5	118468826-118582915	DUP	114090	100	DMXL1,MIR5706	2	DMXL1(605671)	1		DMXL1				MIR5706(1)	DMXL1(5/5)	DMXL1(0.999998843168)	0.999999	DMXL1(-0.791)	-0.791			DMXL1(0.031057)	0.031057	DMXL1(-0.82)	-0.82	not applicable	0.000102124
MATERNAL_TRANSMITTED	SP0012174	M	SP0011972	FALSE	Anxiety, Depression	SP0012212	Unknown	FALSE	3	1262370-2942506	DUP	1680137	99.76	CNTN4,CNTN4-AS2,CNTN6	3	CNTN4(607280), CNTN6(607220)	2		CNTN4,CNTN6			CNTN4(pr:0/2;ESP del=1,dup=1)	CNTN4-AS2(1)	CNTN4(5/5),CNTN6(16/16)	CNTN4(0.996606387924),CNTN6(3.58671135174E-22)	0.996606	CNTN4(-0.577),CNTN6(-0.527)	-0.527	CNTN4(2),CNTN6(3)	2	CNTN4(0.039807),CNTN4-AS2(0.921559),CNTN6(0.999999)	0.999999	CNTN4(-1.48),CNTN4-AS2(1000.0),CNTN6(-0.92)	-1.48	not applicable	0.000153186
PATERNAL_TRANSMITTED	SP0012262	M	SP0012221	FALSE	None reported	SP0014708	Anxiety	FALSE	1	156496278-156510709	DUP	14432	100	IQGAP3	1		0	IQGAP3		IQGAP3				IQGAP3(1/1)	IQGAP3(6.47051186061E-16)	6.47e-16	IQGAP3(-0.803)	-0.803	IQGAP3(4)	4	IQGAP3(0.999903)	0.999903	IQGAP3(-0.38)	-0.38	0	not applicable
PATERNAL_TRANSMITTED	SP0012909	M	SP0012875	FALSE	Unknown	SP0012708	None reported	FALSE	8	10285658-11142580	DUP	856923	99.74	C8orf74,LINCR-0001,LOC101929229,LOC101929269,LOC102723313,MIR1322,MIR4286,MIR598,MSRA,MTMR9,PINX1,PRSS55,RP1L1,SOX7,XKR6	15	MSRA(601250), MTMR9(606260), PINX1(606505), PRSS55(615144), RP1L1(608581), SOX7(612202)	6		MTMR9,XKR6				C8orf74(1),LINCR-0001(1),LOC101929229(1),LOC101929269(1),LOC102723313(1),MIR1322(1),MIR4286(1),MIR598(1),PINX1(2),PRSS55(2),RP1L1(1),SOX7(1),XKR6(4)	MTMR9(1/1)	C8orf74(1.01040579381E-11),MSRA(1.69976100303E-6),MTMR9(0.21086614897),PINX1(4.94279168511E-9),PRSS55(1.23356908464E-8),SOX7(0.131241610928),XKR6(0.956776701242)	0.956777	C8orf74(-0.778),MSRA(-0.747),MTMR9(-0.43),PINX1(-0.883),PRSS55(-0.718),RP1L1(-0.766),SOX7(-0.686),XKR6(-0.613)	-0.43	PINX1(5)	5	C8orf74(0.88485),MIR1322(0.921559),MIR598(0.921559),MSRA(0.999941),MTMR9(0.250613),PINX1(0.979342),PRSS55(0.883134),RP1L1(0.989099),SOX7(0.138443),XKR6(0.095199)	0.989099	C8orf74(0.31),MIR1322(1000.0),MIR598(1000.0),MSRA(-0.96),MTMR9(-0.82),PINX1(0.89),PRSS55(0.98),RP1L1(7.25),SOX7(-0.42),XKR6(-0.82)	-0.82	not applicable	0
MATERNAL_TRANSMITTED	SP0013116	M	SP0013052	FALSE	None reported	SP0024708	None reported	FALSE	3	7340371-7503410	DEL	163040	100	GRM7	1	GRM7(604101)	1					GRM7(pr:0/1)		GRM7(2/2)	GRM7(0.99916906868)	0.999169	GRM7(-0.158)	-0.158	GRM7(4)	4	GRM7(0.16373)	0.16373	GRM7(-1.62)	-1.62	not applicable	0
PATERNAL_TRANSMITTED	SP0013304	M	SP0012838	FALSE	None reported	SP0021173	None reported	FALSE	1	235611664-236416806	DUP	805143	99.31	B3GALNT2,ERO1B,GNG4,GPR137B,LYST,MIR1537,MIR5096,NID1,TBCE	9	B3GALNT2(610194), ERO1B(615437), GNG4(604388), GPR137B(604658), LYST(606897), NID1(131390), TBCE(604934)	7		LYST				GNG4(3),GPR137B(1),LYST(3),MIR1537(1),NID1(1)	B3GALNT2(2/2),ERO1B(1/1),MIR5096(1/2),TBCE(4/4)	B3GALNT2(4.87048529361E-6),GNG4(0.158455672191),GPR137B(2.5302982814E-4),LYST(0.999978422869),NID1(3.66475613764E-4),TBCE(6.28706622073E-7)	0.999978	B3GALNT2(-0.853),GNG4(-0.258),GPR137B(-0.84),LYST(-0.549),NID1(-0.873),TBCE(-0.884)	-0.258			B3GALNT2(0.930274),GNG4(0.694104),GPR137B(0.967677),LYST(0.051998),MIR1537(0.921559),NID1(0.245271),TBCE(0.999723)	0.999723	B3GALNT2(-0.71),GNG4(0.06),GPR137B(-0.4),LYST(-3.04),MIR1537(1000.0),NID1(0.45),TBCE(0.8)	-3.04	not applicable	0
MATERNAL_TRANSMITTED	SP0013376	M	SP0013368	FALSE	None reported	SP0008628	Unknown	FALSE	14	20295811-20404675	DUP	108865	70.61	OR4K1,OR4K2,OR4K3,OR4K5,OR4N2	5		0						OR4K2(1),OR4K3(2),OR4K5(1)		OR4K1(2.21165537903E-6),OR4K2(8.6747089871E-6),OR4K5(4.30658354321E-4),OR4N2(0.0737889122932)	0.000431	OR4K1(-0.811),OR4K2(-0.773),OR4K3(-0.826),OR4K5(-0.773),OR4N2(-0.796)	-0.773			OR4K1(0.798052),OR4K2(0.711482),OR4K5(0.711482),OR4N2(0.99025)	0.711482	OR4K1(1.38),OR4K2(0.71),OR4K5(1.51),OR4N2(2.26)	0.71	not applicable	0.00293607
PATERNAL_TRANSMITTED	SP0013376	M	SP0013368	FALSE	None reported	SP0008628	Unknown	FALSE	20	11790880-11904315	DEL	113436	100	BTBD3	1	BTBD3(615566)	1							BTBD3(6/6)	BTBD3(0.0614215773226)	0.0614216	BTBD3(-0.397)	-0.397			BTBD3(0.095199)	0.095199	BTBD3(-0.03)	-0.03	not applicable	0
PATERNAL_TRANSMITTED	SP0013981	M	SP0013944	FALSE	Unknown	SP0014177	None reported	FALSE	3	43591212-43753356	DEL	162145	100	ABHD5,ANO10	2	ABHD5(604780), ANO10(613726)	2		ANO10					ABHD5(1/1),ANO10(12/12)	ABHD5(3.45366245551E-5),ANO10(1.92259540733E-6)	3.45e-05	ABHD5(-0.84),ANO10(-0.921)	-0.84			ABHD5(0.646892),ANO10(0.613506)	0.646892	ABHD5(-0.42),ANO10(0.96)	-0.42	not applicable	0
MATERNAL_TRANSMITTED	SP0013984	M	SP0013949	FALSE	Anxiety	SP0014153	None reported	FALSE	15	31352696-31369192	DEL	16497	100	MIR211,TRPM1	2	MIR211(613753), TRPM1(603576)	2					MIR211(pr:2/1;ESP del=6,dup=3),TRPM1(pr:2/1;ESP del=7,dup=3)	MIR211(1)	TRPM1(4/4)	TRPM1(1.16831980652E-31)	1.17e-31	TRPM1(-0.545)	-0.545	TRPM1(3)	3	MIR211(0.921559),TRPM1(0.999978)	0.999978	MIR211(1000.0),TRPM1(1.75)	1.75	0	not applicable
PATERNAL_TRANSMITTED	SP0013984	M	SP0013949	FALSE	Anxiety	SP0014153	None reported	FALSE	17	79373540-79423616	DUP	50077	100	BAHCC1,MIR3186,MIR4740	3	BAHCC1(617646)	1						MIR3186(1),MIR4740(1)	BAHCC1(1/1)			BAHCC1(-0.825)	-0.825			BAHCC1(0.004505),MIR3186(0.921559),MIR4740(0.921559)	0.921559	BAHCC1(1000.0),MIR3186(1000.0),MIR4740(1000.0)	1000	not applicable	0.000178717
PATERNAL_TRANSMITTED	SP0014597	F	SP0014567	FALSE	Depression	SP0019906	Unknown	FALSE	7	195521-299946	DUP	104426	100	FAM20C	1	FAM20C(611061)	1							FAM20C(1/1)	FAM20C(0.587993382103)	0.587993	FAM20C(-0.772)	-0.772			FAM20C(0.277369)	0.277369	FAM20C(1.57)	1.57	not applicable	0
PATERNAL_TRANSMITTED	SP0014921	M	SP0014854	FALSE	Depression	SP0019344	None reported	FALSE	22	20748918-21411490	DUP	662573	88.68	AIFM3,CRKL,KLHL22,LINC01637,LRRC74B,LZTR1,MED15,MIR649,P2RX6,P2RX6P,PI4KA,POM121L4P,SCARF2,SERPIND1,SLC7A4,SNAP29,THAP7,THAP7-AS1,TMEM191A,TUBA3FP,ZNF74	21	AIFM3(617298), CRKL(602007), LZTR1(600574), MED15(607372), P2RX6(608077), PI4KA(600286), SCARF2(613619), SERPIND1(142360), SLC7A4(603752), SNAP29(604202), THAP7(609518), ZNF74(194548)	12	ZNF74	PI4KA			AIFM3(pr:1/1;sib:2/0;ESP del=1,dup=2),CRKL(pr:1/1;sib:2/0;ESP del=1,dup=2),KLHL22(pr:2/0;sib:1/0;ESP del=0,dup=2),LZTR1(pr:1/1;sib:2/0;ESP del=1,dup=2),MED15(pr:2/0;sib:1/0;ESP del=0,dup=2),P2RX6(pr:1/2;sib:2/1;ESP del=2,dup=2),PI4KA(pr:1/1;sib:2/0;ESP del=1,dup=2),SCARF2(pr:2/0;sib:1/0;ESP del=0,dup=4),SERPIND1(pr:1/1;sib:2/0;ESP del=1,dup=2),SLC7A4(pr:0/2;sib:2/1;ESP del=1,dup=2),SNAP29(pr:1/1;…	AIFM3(4),CRKL(1),KLHL22(2),LINC01637(1),LZTR1(1),MED15(6),MIR649(1),P2RX6(5),P2RX6P(1),PI4KA(1),POM121L4P(1),SCARF2(2),SERPIND1(1),SLC7A4(1),SNAP29(1),THAP7(2),THAP7-AS1(2),TMEM191A(1),TUBA3FP(1)	LRRC74B(1/3),ZNF74(4/5)	AIFM3(1.95828310839E-10),CRKL(0.163453647364),KLHL22(0.702611047043),LZTR1(3.38323005539E-52),MED15(0.960808622999),P2RX6(1.87852665747E-7),PI4KA(8.04073363472E-4),SERPIND1(2.7955425507E-5),SLC7A4(1.00465628179E-4),SNAP29(0.151662054198),THAP7(0.029327854664),ZNF74(3.55878054478E-4)	0.960809	AIFM3(-0.74),CRKL(-0.716),KLHL22(-0.649),LZTR1(-0.826),MED15(-0.641),P2RX6(-0.709),P2RX6P(-0.829),PI4KA(-0.552),SCARF2(-0.748),SERPIND1(-0.718),SLC7A4(-0.644),SNAP29(-0.923),THAP7(-0.919),THAP7-AS1(-0.768),TMEM191A(-0.779),TUBA3FP(-0.732),ZNF74(-0.758)	-0.552	LZTR1(3)	3	AIFM3(0.974891),CRKL(0.431533),KLHL22(0.073916),LZTR1(0.998382),MED15(0.201233),P2RX6(0.916967),P2RX6P(0.921559),PI4KA(0.998495),POM121L4P(0.921559),SCARF2(0.600584),SERPIND1(0.664944),SLC7A4(0.475758),SNAP29(0.966258),THAP7(0.231986),THAP7-AS1(0.921559),TMEM191A(0.921559),TUBA3FP(0.921559),ZNF74(0.953909)	0.998495	AIFM3(-0.19),CRKL(-0.32),KLHL22(-1.2),LZTR1(-2.68),MED15(-1.46),P2RX6(-0.18),P2RX6P(1000.0),PI4KA(-4.02),POM121L4P(1000.0),SCARF2(1000.0),SERPIND1(0.56),SLC7A4(0.41),SNAP29(0.08),THAP7(1000.0),THAP7-AS1(1000.0),TMEM191A(1000.0),TUBA3FP(1000.0),ZNF74(-0.22)	-4.02	not applicable	0.000229779
PATERNAL_TRANSMITTED	SP0014959	F	SP0014926	FALSE	None reported	SP0024309	None reported	FALSE	4	3443802-3475374	DEL	31573	100	DOK7,HGFAC	2	DOK7(610285), HGFAC(604552)	2					HGFAC(pr:0/1;ESP del=12,dup=1)		DOK7(3/4),HGFAC(2/2)	DOK7(0.00480838202293),HGFAC(5.20820571636E-7)	0.00480838	DOK7(-0.849),HGFAC(-0.712)	-0.712			DOK7(0.810454),HGFAC(0.201233)	0.810454	DOK7(1000.0),HGFAC(0.5)	0.5	0	not applicable
PATERNAL_TRANSMITTED	SP0015507	M	SP0015214	FALSE	None reported	SP0015901	None reported	FALSE	1	1139413-1203373	DUP	63961	100	B3GALT6,C1QTNF12,SDF4,TNFRSF18,TNFRSF4,UBE2J2	6	B3GALT6(615291), C1QTNF12(616593), SDF4(614282), TNFRSF18(603905), TNFRSF4(600315)	5						B3GALT6(1),C1QTNF12(1),SDF4(2),TNFRSF4(1)	TNFRSF18(3/3),UBE2J2(4/4)	B3GALT6(0.0481044658298),SDF4(0.00130982718994),TNFRSF18(8.36589277637E-7),TNFRSF4(0.00720932981622),UBE2J2(0.415938846926)	0.415939	B3GALT6(-0.821),SDF4(-0.725),TNFRSF18(-0.85),TNFRSF4(-0.839),UBE2J2(-0.818)	-0.725			B3GALT6(0.921559),SDF4(0.21456),TNFRSF18(0.494667),TNFRSF4(0.668737),UBE2J2(0.231986)	0.921559	B3GALT6(1000.0),SDF4(-0.6),TNFRSF18(1000.0),TNFRSF4(1000.0),UBE2J2(-0.41)	-0.6	not applicable	0
PATERNAL_TRANSMITTED	SP0015648	M	SP0015614	FALSE	Depression	SP0008593	Unknown	FALSE	22	22550199-22712609	DUP	162411	52.9	BMS1P20,VPREB1	2	VPREB1(605141)	1						BMS1P20(1),VPREB1(2)		VPREB1(0.00134358993683)	0.00134359	BMS1P20(-0.778),VPREB1(-0.811)	-0.778			VPREB1(0.390143)	0.390143	VPREB1(0.68)	0.68	not applicable	7.65931e-05
MATERNAL_TRANSMITTED	SP0016360	M	SP0016230	FALSE	Anxiety, Depression, Social anxiety	SP0018662	None reported	FALSE	11	76938909-77103566	DUP	164658	97.65	GDPD4,PAK1	2	PAK1(602590)	1		PAK1					GDPD4(1/1),PAK1(2/2)	GDPD4(9.33225882341E-9),PAK1(0.670970123358)	0.67097	GDPD4(-0.795),PAK1(-0.703)	-0.703			GDPD4(0.999904),PAK1(0.664944)	0.999904	GDPD4(1.73),PAK1(-0.6)	-0.6	not applicable	0
PATERNAL_TRANSMITTED	SP0016360	M	SP0016230	FALSE	Anxiety, Depression, Social anxiety	SP0018662	None reported	FALSE	14	63779758-63863435	DUP	83678	94.33	GPHB5,PPP2R5E	2	GPHB5(609652), PPP2R5E(601647)	2	PPP2R5E				GPHB5(pr:0/3;ESP del=0,dup=5),PPP2R5E(pr:0/3;ESP del=0,dup=5)		GPHB5(1/1),PPP2R5E(5/6)	PPP2R5E(0.999433463999)	0.999433	GPHB5(-0.736),PPP2R5E(-0.23)	-0.23			GPHB5(0.498223),PPP2R5E(0.472447)	0.498223	GPHB5(1000.0),PPP2R5E(-0.41)	-0.41	not applicable	0.000868056
PATERNAL_TRANSMITTED	SP0016671	M	SP0027666	FALSE	Unknown	SP0017040	None reported	FALSE	1	17596728-17609575	DUP	12848	100	MIR3972,PADI3	2	PADI3(606755)	1						MIR3972(1)	PADI3(1/1)	PADI3(4.6879167151E-10)	4.69e-10	PADI3(-0.754)	-0.754			PADI3(0.999251)	0.999251	PADI3(1.85)	1.85	0	not applicable
PATERNAL_TRANSMITTED	SP0017106	M	SP0017011	FALSE	None reported	SP0023400	None reported	FALSE	1	145414781-145747254	DEL	332474	94.51	ANKRD34A,ANKRD35,CD160,GNRHR2,HFE2,ITGA10,LIX1L,LIX1L-AS1,MIR6736,NUDT17,PDZK1,PEX11B,PIAS3,POLR3C,POLR3GL,RBM8A,RNF115,TXNIP	18	CD160(604463), GNRHR2(612875), HFE2(608374), ITGA10(604042), PDZK1(603831), PEX11B(603867), PIAS3(605987), POLR3C(617454), POLR3GL(617457), RBM8A(605313), TXNIP(606599)	11	LIX1L,POLR3C				ANKRD34A(pr:0/1;ESP del=2,dup=2),ANKRD35(pr:0/1;ESP del=2,dup=3),CD160(pr:0/1;ESP del=5,dup=12),HFE2(pr:0/1;ESP del=2,dup=2),ITGA10(pr:0/1;ESP del=2,dup=3),LIX1L(pr:0/1;ESP del=2,dup=3),NUDT17(pr:0/1;ESP del=2,dup=2),PDZK1(pr:2/2;sib:0/1;ESP del=5,dup=13),PEX11B(pr:0/1;ESP del=2,dup=2),PIAS3(pr:0/1;ESP del=2,dup=2),POLR3C(pr:0/1;ESP del=2,dup=2),POLR3GL(pr:0/1;ESP del=2,dup=3),RBM8A(pr:0/1;ESP de…	ANKRD34A(1),ANKRD35(2),CD160(2),GNRHR2(3),ITGA10(3),LIX1L(1),LIX1L-AS1(1),MIR6736(1),NUDT17(1),PEX11B(5),PIAS3(1),POLR3C(2),POLR3GL(2),RBM8A(1),RNF115(1),TXNIP(2)	HFE2(5/5),PDZK1(3/3)	ANKRD34A(0.974591387104),ANKRD35(4.67636131495E-13),CD160(1.90559903419E-5),HFE2(0.0123303974513),ITGA10(8.55370308286E-11),LIX1L(0.116630313626),NUDT17(0.00537990843402),PDZK1(1.34102441019E-4),PEX11B(5.10737313624E-4),PIAS3(0.998174980398),POLR3C(8.65701085592E-6),POLR3GL(0.00244021267465),RBM8A(0.962186022967),RNF115(0.0806347440375),TXNIP(0.252140354472)	0.998175	ANKRD34A(-0.656),ANKRD35(-0.773),CD160(-0.733),GNRHR2(-0.645),HFE2(-0.738),ITGA10(-0.689),LIX1L(-0.841),NUDT17(-0.837),PDZK1(-0.71),PEX11B(-0.775),PIAS3(-0.774),POLR3C(-0.948),POLR3GL(-0.903),RBM8A(-0.587),RNF115(-0.811),TXNIP(-0.807)	-0.587	RBM8A(5)	5	ANKRD34A(0.306322),ANKRD35(1.0),CD160(0.99987),GNRHR2(0.921559),HFE2(0.682821),ITGA10(0.969271),LIX1L(0.998593),NUDT17(0.996069),PDZK1(0.802639),PEX11B(0.559267),PIAS3(0.081143),POLR3C(0.988555),POLR3GL(0.95009),RBM8A(0.498223),RNF115(0.498223),TXNIP(0.739193)	1	ANKRD34A(-0.49),ANKRD35(0.88),CD160(-0.07),GNRHR2(1000.0),HFE2(-0.34),ITGA10(1.27),LIX1L(-0.14),NUDT17(-0.23),PDZK1(1000.0),PEX11B(-0.27),PIAS3(-0.66),POLR3C(0.58),POLR3GL(-0.1),RBM8A(-0.08),RNF115(-0.1),TXNIP(0.08)	-0.66	not applicable	5.10621e-05
MATERNAL_TRANSMITTED	SP0017361	M	SP0017517	FALSE	None reported	SP0017321	None reported	FALSE	6	170168198-170181610	DUP	13413	100	ERMARD	1	ERMARD(615532)	1							ERMARD(4/4)	ERMARD(5.17462949024E-10)	5.17e-10	ERMARD(-0.872)	-0.872							0	not applicable
MATERNAL_TRANSMITTED	SP0017361	M	SP0017517	FALSE	None reported	SP0017321	None reported	FALSE	12	120984208-121019166	DUP	34959	100	POP5,RNF10	2	POP5(609992), RNF10(615998)	2							POP5(2/2),RNF10(2/2)	POP5(1.28002317887E-5),RNF10(0.502963048424)	0.502963	POP5(-0.928),RNF10(-0.899)	-0.899			POP5(0.999446),RNF10(0.486056)	0.999446	POP5(-0.16),RNF10(-0.6)	-0.6	0	not applicable
PATERNAL_TRANSMITTED	SP0017660	M	SP0019197	FALSE	None reported	SP0017824	None reported	FALSE	9	6550803-6849701	DUP	298899	98.89	GLDC,KDM4C	2	GLDC(238300), KDM4C(605469)	2		KDM4C			GLDC(pr:0/2;sib:0/1;ESP del=0,dup=2),KDM4C(pr:0/2;sib:0/1;ESP del=0,dup=5)		GLDC(1/1),KDM4C(6/7)	GLDC(4.87944863646E-14),KDM4C(7.58734602623E-4)	0.000759	GLDC(-0.677),KDM4C(-0.691)	-0.677			GLDC(0.970012),KDM4C(0.566388)	0.970012	GLDC(-0.67),KDM4C(-0.34)	-0.67	not applicable	0.000153186
MATERNAL_TRANSMITTED	SP0017660	M	SP0019197	FALSE	None reported	SP0017824	None reported	FALSE	12	52701982-52789575	DUP	87594	100	KRT82,KRT83,KRT84,KRT85,KRT86	5	KRT82(601078), KRT83(602765), KRT84(602766), KRT85(602767), KRT86(601928)	5						KRT83(1),KRT84(1),KRT85(2)	KRT82(1/1),KRT86(1/1)	KRT82(2.61197625523E-16),KRT83(1.70400143344E-10),KRT84(9.43275724198E-7),KRT85(0.00110914581876),KRT86(3.63965280008E-5)	0.00110915	KRT82(-0.782),KRT83(-0.671),KRT84(-0.704),KRT85(-0.692),KRT86(-0.709)	-0.671			KRT82(0.995133),KRT83(0.664944),KRT84(0.360926),KRT85(0.183521),KRT86(0.629664)	0.995133	KRT82(0.96),KRT83(0.76),KRT84(1.38),KRT85(-0.46),KRT86(1000.0)	-0.46	not applicable	0.00214461
MATERNAL_TRANSMITTED	SP0017794	M	SP0017759	FALSE	None reported	SP0022500	None reported	FALSE	14	35261981-35873866	DUP	611886	99.27	BAZ1A,FAM177A1,IGBP1P1,KIAA0391,LOC101927178,NFKBIA,PPP2R3C,PSMA6,SRP54	9	BAZ1A(605680), KIAA0391(609947), NFKBIA(164008), PPP2R3C(615902), PSMA6(602855), SRP54(604857)	6	BAZ1A				FAM177A1(pr:0/1;sib:0/1;ESP del=0,dup=1),KIAA0391(pr:0/2;sib:0/2;ESP del=1,dup=1),PPP2R3C(pr:0/2;sib:0/2;ESP del=1,dup=1),SRP54(pr:0/1;sib:0/1)	FAM177A1(3),IGBP1P1(1),KIAA0391(5),LOC101927178(1),PPP2R3C(4),PSMA6(5),SRP54(2)	BAZ1A(2/2),NFKBIA(1/1)	BAZ1A(0.999999774016),FAM177A1(0.00206788278491),KIAA0391(1.77757560116E-5),NFKBIA(0.979352026417),PPP2R3C(8.05791672286E-7),PSMA6(0.943987639677),SRP54(0.996689717284)	1	BAZ1A(-0.909),FAM177A1(-0.87),IGBP1P1(-0.816),KIAA0391(-0.929),NFKBIA(-0.713),PPP2R3C(-0.807),PSMA6(-0.533),SRP54(-0.886)	-0.533			BAZ1A(0.574202),FAM177A1(0.99684),IGBP1P1(0.921559),KIAA0391(0.996477),NFKBIA(0.277369),PPP2R3C(0.778136),PSMA6(0.306322),SRP54(0.494667)	0.99684	BAZ1A(-0.66),FAM177A1(0.13),IGBP1P1(1000.0),KIAA0391(0.15),NFKBIA(-0.27),PPP2R3C(-0.47),PSMA6(-0.01),SRP54(-0.38)	-0.66	not applicable	0
PATERNAL_TRANSMITTED	SP0018075	M	SP0018015	FALSE	Depression	SP0024887	None reported	FALSE	22	22292576-22569661	DUP	277086	96.42	LOC100286925,PPM1F,PRAMENP,TOP3B	4	TOP3B(603582)	1						LOC100286925(1),PRAMENP(1),TOP3B(10)	PPM1F(1/1)	PPM1F(2.67470134914E-4),TOP3B(0.114528012618)	0.114528	LOC100286925(-0.821),PPM1F(-0.763),PRAMENP(-0.827),TOP3B(-0.779)	-0.763	TOP3B(4)	4	PPM1F(0.701611),TOP3B(0.194933)	0.701611	PPM1F(-0.02),TOP3B(-0.48)	-0.48	not applicable	0.00260417
PATERNAL_TRANSMITTED	SP0018718	M	SP0018912	FALSE	Anxiety, Depression	SP0018879	Anxiety, Depression	FALSE	7	50132663-50455169	DUP	322507	100	C7orf72,IKZF1,ZPBP	3	IKZF1(603023), ZPBP(608498)	2						C7orf72(1)	IKZF1(17/17),ZPBP(2/2)	IKZF1(0.985751324146),ZPBP(0.159636078545)	0.985751	C7orf72(-0.807),IKZF1(-0.85),ZPBP(-0.613)	-0.613			C7orf72(0.984405),IKZF1(0.113709),ZPBP(0.818551)	0.984405	C7orf72(1.17),IKZF1(1000.0),ZPBP(-0.49)	-0.49	not applicable	0
PATERNAL_TRANSMITTED	SP0018753	M	SP0018720	FALSE	None reported	SP0029579	ADHD	FALSE	1	168510190-168698398	DEL	188209	92.26	DPT,XCL1,XCL2	3	DPT(125597), XCL1(600250), XCL2(604828)	3						XCL1(1)	DPT(1/1),XCL2(1/1)	DPT(9.10510156884E-5),XCL1(0.088160228432),XCL2(0.0874325391166)	0.0881602	DPT(-0.89),XCL1(-0.72),XCL2(-0.823)	-0.72			DPT(0.624635),XCL1(0.843471),XCL2(0.884273)	0.884273	DPT(0.68),XCL1(0.73),XCL2(0.28)	0.28	not applicable	0
MATERNAL_TRANSMITTED	SP0018980	F	SP0018945	FALSE	Anxiety, Depression	SP0027087	None reported	FALSE	1	17596728-17609575	DUP	12848	100	MIR3972,PADI3	2	PADI3(606755)	1						MIR3972(1)	PADI3(1/1)	PADI3(4.6879167151E-10)	4.69e-10	PADI3(-0.754)	-0.754			PADI3(0.999251)	0.999251	PADI3(1.85)	1.85	0	not applicable
MATERNAL_TRANSMITTED	SP0018980	F	SP0018945	FALSE	Anxiety, Depression	SP0027087	None reported	FALSE	9	4625327-4666251	DEL	40925	100	PLPP6,SPATA6L	2	PLPP6(611666)	1					SPATA6L(pr:0/1;sib:0/1;ESP del=6,dup=0)	PLPP6(1)	SPATA6L(1/1)	SPATA6L(1.92357114676E-11)	1.92e-11	SPATA6L(-0.714)	-0.714			SPATA6L(0.996069)	0.996069	SPATA6L(1.22)	1.22	0	not applicable
MATERNAL_TRANSMITTED	SP0018980	F	SP0018945	FALSE	Anxiety, Depression	SP0027087	None reported	FALSE	13	43500472-43681385	DUP	180914	100	DNAJC15,EPSTI1	2	DNAJC15(615339), EPSTI1(607441)	2					DNAJC15(pr:0/1;sib:0/1;ESP del=0,dup=1),EPSTI1(pr:0/1;sib:0/1;ESP del=0,dup=3)		DNAJC15(1/1),EPSTI1(4/4)	DNAJC15(2.92123814107E-7),EPSTI1(1.35092320839E-18)	2.92e-07	DNAJC15(-0.83),EPSTI1(-0.816)	-0.816			DNAJC15(0.884273),EPSTI1(0.992685)	0.992685	DNAJC15(0.17),EPSTI1(0.37)	0.17	not applicable	0.00025531
PATERNAL_TRANSMITTED	SP0019186	M	SP0019155	FALSE	Depression, ADHD, Language disorder, Speech delay	SP0024822	None reported	FALSE	4	90848946-91645143	DUP	796198	99.2	CCSER1,MMRN1	2	MMRN1(601456)	1							CCSER1(2/2),MMRN1(1/1)	CCSER1(0.211350847441),MMRN1(9.350821426E-17)	0.211351	CCSER1(-0.718),MMRN1(-0.739)	-0.718			CCSER1(0.306937),MMRN1(0.991589)	0.991589	CCSER1(1000.0),MMRN1(0.35)	0.35	not applicable	0
PATERNAL_TRANSMITTED	SP0019308	M	SP0019264	FALSE	None reported	SP0024449	None reported	FALSE	7	79833020-79846810	DUP	13791	100	GNAI1	1	GNAI1(139310)	1		GNAI1					GNAI1(2/2)	GNAI1(0.917528243666)	0.917528	GNAI1(-0.543)	-0.543			GNAI1(0.231986)	0.231986	GNAI1(-0.16)	-0.16	0	not applicable
MATERNAL_TRANSMITTED	SP0019310	M	SP0019275	FALSE	None reported	SP0029951	Unknown	FALSE	9	676973-745236	DUP	68264	100	KANK1	1	KANK1(607704)	1					KANK1(pr:1/3;sib:0/1)		KANK1(4/4)			KANK1(-0.533)	-0.533			KANK1(0.980632)	0.980632	KANK1(-0.92)	-0.92	not applicable	0
MATERNAL_TRANSMITTED	SP0019630	M	SP0019563	FALSE	None reported	SP0021001	None reported	FALSE	1	17594332-17609575	DUP	15244	100	MIR3972,PADI3	2	PADI3(606755)	1						MIR3972(1)	PADI3(1/1)	PADI3(4.6879167151E-10)	4.69e-10	PADI3(-0.754)	-0.754			PADI3(0.999251)	0.999251	PADI3(1.85)	1.85	0.00159744	not applicable
PATERNAL_TRANSMITTED	SP0019692	M	SP0019626	FALSE	Anxiety	SP0022747	None reported	FALSE	17	72200269-72619842	DUP	419574	100	BTBD17,C17orf77,CD300A,CD300C,CD300E,CD300LB,CD300LD,DNAI2,GPR142,GPRC5C,KIF19,LOC100130520,MGC16275,RPL38,TTYH2	15	CD300A(606790), CD300C(606786), CD300E(609801), CD300LB(610705), CD300LD(616301), DNAI2(605483), GPR142(609046), GPRC5C(605949), LOC100130520(616560), RPL38(604182), TTYH2(608855)	11						BTBD17(1),C17orf77(2),CD300A(4),CD300C(1),CD300LB(1),CD300LD(1),DNAI2(2),GPR142(3),GPRC5C(2),KIF19(1),LOC100130520(2),MGC16275(1),TTYH2(3)	CD300E(1/1),RPL38(2/2)	BTBD17(0.010834936489),C17orf77(0.00124631276722),CD300A(8.94314660642E-7),CD300C(5.78295782439E-4),CD300E(0.0804606661426),CD300LB(6.39117802263E-4),CD300LD(0.0462193913169),DNAI2(4.56806643362E-11),GPR142(5.59549133508E-5),GPRC5C(0.0055136074175),KIF19(5.37123424273E-13),RPL38(0.890753137673),TTYH2(0.347961542463)	0.890753	BTBD17(-0.804),C17orf77(-0.731),CD300A(-0.881),CD300C(-0.81),CD300E(-0.797),CD300LB(-0.789),CD300LD(-0.829),DNAI2(-0.695),GPR142(-0.818),GPRC5C(-0.917),KIF19(-0.79),MGC16275(-0.846),RPL38(-0.838),TTYH2(-0.637)	-0.637			BTBD17(0.95009),C17orf77(0.441719),CD300A(0.98672),CD300C(0.95864),CD300E(0.668737),CD300LB(0.802639),CD300LD(0.34437),DNAI2(0.967187),GPR142(0.517219),GPRC5C(0.589535),KIF19(0.981266),MGC16275(0.921559),RPL38(0.694104),TTYH2(0.08537)	0.98672	BTBD17(1000.0),C17orf77(1.2),CD300A(-0.25),CD300C(0.24),CD300E(0.66),CD300LB(0.13),CD300LD(0.31),DNAI2(0.01),GPR142(-0.21),GPRC5C(-0.99),KIF19(0.06),MGC16275(1000.0),RPL38(0.04),TTYH2(0.83)	-0.99	not applicable	0.000229779
MATERNAL_TRANSMITTED	SP0019703	F	SP0019672	FALSE	None reported	SP0020038	None reported	FALSE	19	54711236-54849539	DUP	138304	71.84	LILRA3,LILRA4,LILRA5,LILRA6,LILRB2,LILRB3,LILRB5,MIR4752,RPS9	9	LILRA3(604818), LILRA4(607517), LILRA5(606047), LILRB2(604815), LILRB3(604820), LILRB5(604814), RPS9(603631)	7						LILRA3(2),LILRA5(4),LILRA6(2),LILRB2(7),LILRB3(7),LILRB5(4),MIR4752(1)	LILRA4(1/1),RPS9(6/8)	LILRA3(0.00292535056683),LILRA4(2.4124214642E-12),LILRA5(4.6250141432E-8),LILRA6(1.55085820493E-4),LILRB2(7.82941210307E-6),LILRB3(0.0277606853655),LILRB5(7.17384783976E-12),RPS9(0.787131549437)	0.787132	LILRA3(-0.84),LILRA4(-0.785),LILRA5(-0.728),LILRA6(-0.786),LILRB2(-0.812),LILRB3(-0.889),LILRB5(-0.789),RPS9(-1.011)	-0.728	LILRB2(4)	4	LILRA3(0.081143),LILRA4(0.755105),LILRA5(0.955281),LILRA6(0.739193),LILRB2(0.755105),LILRB3(0.431533),LILRB5(0.87674),MIR4752(0.921559),RPS9(0.197867)	0.955281	LILRA3(3.56),LILRA4(0.54),LILRA5(-0.85),LILRA6(1.89),LILRB2(2.83),LILRB3(1.76),LILRB5(0.79),MIR4752(1000.0),RPS9(-0.12)	-0.85	not applicable	0.0007404
PATERNAL_TRANSMITTED	SP0020347	M	SP0020274	FALSE	None reported	SP0025265	None reported	FALSE	2	242651393-242716400	DUP	65008	100	D2HGDH,GAL3ST2,ING5	3	D2HGDH(609186), GAL3ST2(608237), ING5(608525)	3					D2HGDH(pr:0/1;ESP del=12,dup=3),ING5(pr:0/1;ESP del=13,dup=3)	D2HGDH(3)	GAL3ST2(1/1),ING5(3/3)	D2HGDH(7.52024031447E-4),GAL3ST2(4.41529604976E-5),ING5(0.445393628362)	0.445394	D2HGDH(-0.869),GAL3ST2(-0.808),ING5(-0.749)	-0.749			D2HGDH(0.235602),GAL3ST2(0.998913),ING5(0.183521)	0.998913	D2HGDH(-0.06),GAL3ST2(1000.0),ING5(-0.32)	-0.32	not applicable	0
MATERNAL_TRANSMITTED	SP0020384	M	SP0020353	FALSE	None reported	SP0020071	None reported	FALSE	13	26959348-26975762	DUP	16415	100	CDK8	1	CDK8(603184)	1	CDK8	CDK8					CDK8(3/3)	CDK8(0.946653349022)	0.946653	CDK8(-0.844)	-0.844			CDK8(0.451166)	0.451166	CDK8(-0.25)	-0.25	0	not applicable
PATERNAL_TRANSMITTED	SP0020384	M	SP0020353	FALSE	None reported	SP0020071	None reported	FALSE	21	47848309-47865241	DUP	16933	100	PCNT	1	PCNT(605925)	1							PCNT(2/2)	PCNT(4.17814442415E-38)	4.18e-38	PCNT(-0.671)	-0.671			PCNT(0.999005)	0.999005	PCNT(3.57)	3.57	0	not applicable
PATERNAL_TRANSMITTED	SP0020471	M	SP0020441	FALSE	None reported	SP0015765	Unknown	FALSE	5	110427987-110446978	DUP	18992	100	WDR36	1	WDR36(609669)	1	WDR36						WDR36(1/1)	WDR36(0.544023667238)	0.544024	WDR36(-0.951)	-0.951			WDR36(0.465415)	0.465415	WDR36(0.03)	0.03	0	not applicable
PATERNAL_TRANSMITTED	SP0020473	M	SP0020422	FALSE	None reported	SP0020769	None reported	FALSE	15	90897893-90999548	DUP	101656	100	IQGAP1,ZNF774	2	IQGAP1(603379)	1					IQGAP1(pr:0/1;ESP del=0,dup=4),ZNF774(pr:0/1;ESP del=0,dup=2)		IQGAP1(1/1),ZNF774(1/1)	IQGAP1(0.999976584551),ZNF774(1.10144667279E-10)	0.999977	IQGAP1(-0.831),ZNF774(-0.833)	-0.831	ZNF774(4)	4	IQGAP1(0.288544),ZNF774(0.928883)	0.928883	IQGAP1(-1.23),ZNF774(0.6)	-1.23	not applicable	0.00025531
PATERNAL_TRANSMITTED	SP0020624	M	SP0013466	FALSE	Anxiety, Bipolar disorder, Hoarding, OCD	SP0025056	Unknown	FALSE	8	95789894-95802139	DEL	12246	100	DPY19L4	1	DPY19L4(613895)	1							DPY19L4(1/1)	DPY19L4(1.51116557898E-15)	1.51e-15	DPY19L4(-0.91)	-0.91			DPY19L4(0.999982)	0.999982	DPY19L4(0.31)	0.31	0	not applicable
MATERNAL_TRANSMITTED	SP0020685	M	SP0020623	FALSE	Depression	SP0020742	OCD	FALSE	10	105154010-105218432	DUP	64423	100	CALHM1,CALHM2,PDCD11	3	CALHM1(612234), CALHM2(612235), PDCD11(612333)	3	PDCD11					CALHM2(3),PDCD11(1)	CALHM1(1/1)	CALHM1(9.35701997315E-5),CALHM2(5.29267890522E-7),PDCD11(0.468448697895)	0.468449	CALHM1(-0.754),CALHM2(-0.913),PDCD11(-1.095)	-0.754			CALHM1(0.949372),CALHM2(0.88485),PDCD11(0.990566)	0.990566	CALHM1(-0.11),CALHM2(0.06),PDCD11(-0.24)	-0.24	not applicable	0.000102124
PATERNAL_TRANSMITTED	SP0020764	M	SP0020620	FALSE	ADHD	SP0024650	None reported	FALSE	9	113088455-113149739	DEL	61285	100	SVEP1,TXNDC8	2	SVEP1(611691),TXNDC8(617789)	2							SVEP1(1/1),TXNDC8(3/3)	SVEP1(0.589007650495),TXNDC8(0.835982582435)	0.835983	SVEP1(-0.71),TXNDC8(-0.757)	-0.71			SVEP1(0.852719),TXNDC8(0.624635)	0.852719	SVEP1(4.59),TXNDC8(0.66)	0.66	not applicable	0
PATERNAL_TRANSMITTED	SP0020915	M	SP0020868	FALSE	None reported	SP0024006	None reported	FALSE	12	19473496-19514641	DUP	41146	100	PLEKHA5	1	PLEKHA5(607770)	1					PLEKHA5(pr:1/1;sib:0/1;ESP del=0,dup=64)		PLEKHA5(4/5)	PLEKHA5(0.999999407945)	0.999999	PLEKHA5(-0.646)	-0.646			PLEKHA5(0.228202)	0.228202	PLEKHA5(-0.42)	-0.42	0	not applicable
MATERNAL_TRANSMITTED	SP0021004	M	SP0020973	FALSE	None reported	SP0021048	None reported	FALSE	1	9063359-9079393	DUP	16035	100	SLC2A7	1	SLC2A7(610371)	1					SLC2A7(pr:0/1;ESP del=3,dup=1)		SLC2A7(1/1)	SLC2A7(2.99498303352E-17)	2.99e-17	SLC2A7(-0.866)	-0.866			SLC2A7(0.999998)	0.999998	SLC2A7(1.69)	1.69	0	not applicable
PATERNAL_TRANSMITTED	SP0021004	M	SP0020973	FALSE	None reported	SP0021048	None reported	FALSE	17	72200269-72667798	DUP	467530	100	BTBD17,C17orf77,CD300A,CD300C,CD300E,CD300LB,CD300LD,DNAI2,GPR142,GPRC5C,KIF19,LOC100130520,MGC16275,RAB37,RPL38,TTYH2	16	CD300A(606790), CD300C(606786), CD300E(609801), CD300LB(610705), CD300LD(616301), DNAI2(605483), GPR142(609046), GPRC5C(605949), LOC100130520(616560), RAB37(609956), RPL38(604182), TTYH2(608855)	12		RAB37				BTBD17(1),C17orf77(2),CD300A(4),CD300C(1),CD300E(1),CD300LB(1),CD300LD(1),DNAI2(2),GPR142(3),GPRC5C(2),KIF19(1),LOC100130520(2),MGC16275(1),TTYH2(3)	RAB37(1/5),RPL38(2/2)	BTBD17(0.010834936489),C17orf77(0.00124631276722),CD300A(8.94314660642E-7),CD300C(5.78295782439E-4),CD300E(0.0804606661426),CD300LB(6.39117802263E-4),CD300LD(0.0462193913169),DNAI2(4.56806643362E-11),GPR142(5.59549133508E-5),GPRC5C(0.0055136074175),KIF19(5.37123424273E-13),RAB37(8.22692114813E-5),RPL38(0.890753137673),TTYH2(0.347961542463)	0.890753	BTBD17(-0.804),C17orf77(-0.731),CD300A(-0.881),CD300C(-0.81),CD300E(-0.797),CD300LB(-0.789),CD300LD(-0.829),DNAI2(-0.695),GPR142(-0.818),GPRC5C(-0.917),KIF19(-0.79),MGC16275(-0.846),RAB37(-0.76),RPL38(-0.838),TTYH2(-0.637)	-0.637			BTBD17(0.95009),C17orf77(0.441719),CD300A(0.98672),CD300C(0.95864),CD300E(0.668737),CD300LB(0.802639),CD300LD(0.34437),DNAI2(0.967187),GPR142(0.517219),GPRC5C(0.589535),KIF19(0.981266),MGC16275(0.921559),RAB37(0.543634),RPL38(0.694104),TTYH2(0.08537)	0.98672	BTBD17(1000.0),C17orf77(1.2),CD300A(-0.25),CD300C(0.24),CD300E(0.66),CD300LB(0.13),CD300LD(0.31),DNAI2(0.01),GPR142(-0.21),GPRC5C(-0.99),KIF19(0.06),MGC16275(1000.0),RAB37(0.04),RPL38(0.04),TTYH2(0.83)	-0.99	not applicable	0.000944649
PATERNAL_TRANSMITTED	SP0021723	F	SP0001262	FALSE	Anxiety	SP0021878	None reported	FALSE	17	10204267-10415510	DUP	211244	100	MYH1,MYH13,MYH4,MYH8	4	MYH1(160730), MYH13(603487), MYH4(160742), MYH8(160741)	4					MYH1(pr:0/3;sib:0/1),MYH13(pr:0/3;sib:0/1;ESP del=3,dup=0),MYH4(pr:0/3;sib:0/1;ESP del=20,dup=0),MYH8(pr:0/3;sib:0/1;ESP del=0,dup=1)	MYH4(1),MYH8(1)	MYH1(1/1),MYH13(1/1)	MYH1(1.29393709923E-29),MYH13(1.88615995107E-29),MYH4(8.81492134588E-35),MYH8(1.60588948784E-34)	1.89e-29	MYH1(-0.742),MYH13(-0.659),MYH4(-0.758),MYH8(-0.624)	-0.624	MYH4(4)	4	MYH1(0.999998),MYH13(0.999985),MYH4(1.0),MYH8(1.0)	1	MYH1(-1.08),MYH13(-0.64),MYH4(0.14),MYH8(-0.69)	-1.08	not applicable	0.000153186
PATERNAL_TRANSMITTED	SP0021852	M	SP0029108	FALSE	Unknown	SP0013006	Unknown	FALSE	20	25434087-25667054	DEL	232968	98.44	NANP,NINL,ZNF337,ZNF337-AS1	4	NANP(610763), NINL(609580)	2		NINL		NINL(0.05<FDR<=0.1)		NANP(1),ZNF337-AS1(3)	NINL(2/2),ZNF337(2/2)	NANP(0.0265416473767),NINL(3.96830789193E-33),ZNF337(2.29239140713E-9)	0.0265416	NANP(-0.898),NINL(-0.644),ZNF337(-0.701)	-0.644	NINL(3)	3	NANP(0.570935),NINL(0.99991),ZNF337(0.999999)	0.999999	NANP(-0.4),NINL(1.42),ZNF337(-0.02)	-0.4	not applicable	0
PATERNAL_TRANSMITTED	SP0022099	M	SP0021924	FALSE	Unknown	SP0022136	Unknown	FALSE	7	117824278-117880016	DUP	55739	100	ANKRD7,LSM8	2	ANKRD7(610731), LSM8(607288)	2							ANKRD7(1/1),LSM8(1/1)	ANKRD7(0.00752456912906)	0.00752457	ANKRD7(-0.693)	-0.693			ANKRD7(0.884273)	0.884273	ANKRD7(0.75)	0.75	not applicable	0
MATERNAL_TRANSMITTED	SP0022350	F	SP0023288	FALSE	Depression	SP0026253	None reported	FALSE	16	75127470-75252958	DUP	125489	98.78	CTRB1,CTRB2,LDHD,ZFP1,ZNRF1	5	CTRB1(118890), LDHD(607490), ZFP1(617230), ZNRF1(612060)	4	ZFP1,ZNRF1	ZFP1				CTRB2(1),LDHD(2),ZFP1(8)	CTRB1(2/2),ZNRF1(1/1)	CTRB1(0.00179667178431),CTRB2(0.283515252776),LDHD(4.48718498002E-6),ZFP1(0.0092516231235),ZNRF1(0.754396423017)	0.754396	CTRB1(-0.835),CTRB2(-0.819),LDHD(-0.758),ZFP1(-0.753),ZNRF1(-0.554)	-0.554			CTRB1(0.624635),CTRB2(0.390143),LDHD(0.967155),ZFP1(0.50655),ZNRF1(0.711482)	0.967155	CTRB1(1000.0),CTRB2(1000.0),LDHD(-0.44),ZFP1(-0.31),ZNRF1(1000.0)	-0.44	not applicable	0
MATERNAL_TRANSMITTED	SP0022360	M	SP0024528	FALSE	Unknown	SP0022307	None reported	FALSE	1	196748904-196918788	DUP	169885	33.4	CFHR1,CFHR2,CFHR3,CFHR4	4	CFHR1(134371), CFHR2(600889), CFHR3(605336), CFHR4(605337)	4						CFHR1(1),CFHR4(3)	CFHR2(2/2),CFHR3(2/2)	CFHR1(9.09321621157E-4),CFHR2(8.62005163565E-9),CFHR3(1.2190154764E-5),CFHR4(1.89812887166E-13)	0.000909	CFHR1(-0.857),CFHR2(-0.773),CFHR3(-0.764),CFHR4(-0.574)	-0.574			CFHR1(0.930183),CFHR2(0.930183),CFHR3(0.95864),CFHR4(0.996069)	0.996069	CFHR1(0.77),CFHR2(1.35),CFHR3(1.73),CFHR4(1000.0)	0.77	not applicable	0.00163399
MATERNAL_TRANSMITTED	SP0022360	M	SP0024528	FALSE	Unknown	SP0022307	None reported	FALSE	4	170315661-170354817	DUP	39157	100	NEK1	1	NEK1(604588)	1		NEK1					NEK1(5/5)	NEK1(4.2185121359E-12)	4.22e-12	NEK1(-0.708)	-0.708			NEK1(0.965035)	0.965035	NEK1(-0.08)	-0.08	0	not applicable
PATERNAL_TRANSMITTED	SP0022437	M	SP0022430	FALSE	None reported	SP0019022	OCD	FALSE	1	196857212-196883833	DEL	26622	87.95	CFHR4	1	CFHR4(605337)	1							CFHR4(3/3)	CFHR4(1.89812887166E-13)	1.9e-13	CFHR4(-0.574)	-0.574			CFHR4(0.996069)	0.996069	CFHR4(1000.0)	1000	0	not applicable
PATERNAL_TRANSMITTED	SP0022669	F	SP0022647	FALSE	Anxiety, Depression	SP0022951	Unknown	FALSE	1	89420832-89454034	DUP	33203	89.33	KYAT3,RBMXL1	2	KYAT3(610656)	1							KYAT3(6/9),RBMXL1(2/2)	RBMXL1(0.119596956168)	0.119597	RBMXL1(-0.796)	-0.796			RBMXL1(0.839568)	0.839568	RBMXL1(0.73)	0.73	0	not applicable
PATERNAL_TRANSMITTED	SP0022669	F	SP0022647	FALSE	Anxiety, Depression	SP0022951	Unknown	FALSE	7	21737693-21805254	DEL	67562	100	DNAH11	1	DNAH11(603339)	1							DNAH11(1/1)			DNAH11(-0.706)	-0.706			DNAH11(0.999793)	0.999793	DNAH11(1000.0)	1000	not applicable	2.5531e-05
MATERNAL_TRANSMITTED	SP0022770	F	SP0021358	FALSE	Unknown	SP0023119	None reported	FALSE	5	110427987-110446978	DUP	18992	100	WDR36	1	WDR36(609669)	1	WDR36						WDR36(1/1)	WDR36(0.544023667238)	0.544024	WDR36(-0.951)	-0.951			WDR36(0.465415)	0.465415	WDR36(0.03)	0.03	0	not applicable
MATERNAL_TRANSMITTED	SP0023093	M	SP0023026	FALSE	None reported	SP0023162	Depression	FALSE	11	94225947-95564421	DEL	1338475	99.24	AMOTL1,ANKRD49,C11orf97,CEP57,CWC15,ENDOD1,FAM76B,FUT4,KDM4D,KDM4E,LOC100129203,LOC101929295,LOC105369438,MRE11,PIWIL4,SESN3,SRSF8	17	AMOTL1(614657), CEP57(607951), FUT4(104230), KDM4D(609766), KDM4E(616581), MRE11(600814), PIWIL4(610315), SESN3(607768), SRSF8(603269)	9	CEP57,FAM76B					AMOTL1(2),ANKRD49(1),C11orf97(1),CWC15(1),ENDOD1(1),FAM76B(2),FUT4(1),KDM4D(1),KDM4E(1),LOC100129203(1),LOC101929295(1),LOC105369438(3),PIWIL4(1),SESN3(2),SRSF8(2)	CEP57(3/3),MRE11(3/3)	AMOTL1(0.311228186059),ANKRD49(0.173264896104),CEP57(0.565432341177),CWC15(0.900277211524),ENDOD1(1.42162447826E-6),FAM76B(0.0224491994808),FUT4(0.0553799921526),KDM4D(0.149201646843),KDM4E(0.764772097617),PIWIL4(7.41292866544E-6),SESN3(0.994296082928)	0.994296	AMOTL1(-0.826),ANKRD49(-0.884),CEP57(-0.728),CWC15(-0.873),ENDOD1(-0.921),FAM76B(-0.665),FUT4(-0.852),KDM4D(-0.695),KDM4E(-0.816),PIWIL4(-0.741),SESN3(-0.775),SRSF8(-0.906)	-0.665			AMOTL1(0.228202),ANKRD49(0.559267),CEP57(0.494667),CWC15(0.624635),ENDOD1(0.451166),FAM76B(0.306322),FUT4(0.967677),KDM4D(0.472447),KDM4E(0.231986),PIWIL4(0.896359),SESN3(0.252905),SRSF8(0.559267)	0.967677	AMOTL1(-0.44),ANKRD49(-0.23),CEP57(-0.05),CWC15(1000.0),ENDOD1(1.0),FAM76B(-0.03),FUT4(1000.0),KDM4D(0.64),KDM4E(2.19),PIWIL4(1.27),SESN3(-0.32),SRSF8(1000.0)	-0.44	not applicable	0
MATERNAL_TRANSMITTED	SP0023172	F	SP0023146	FALSE	None reported	SP0023222	Depression, Language disorder	FALSE	21	46907342-47545532	DUP	638191	100	COL18A1,COL6A1,COL6A2,LINC01694,LOC100129027,LOC101928796,PCBP3,SLC19A1	8	COL18A1(120328), COL6A1(120220), COL6A2(120240), PCBP3(608502), SLC19A1(600424)	5		PCBP3			COL6A1(pr:0/1;sib:1/0;ESP del=2,dup=2)	COL6A1(1),LINC01694(1),LOC100129027(1),LOC101928796(1),PCBP3(12),SLC19A1(6)	COL18A1(3/3),COL6A2(3/3)	COL18A1(1.23766303264E-5),COL6A1(0.999994534766),COL6A2(0.00213375739442),PCBP3(0.980315404816),SLC19A1(0.0123881003347)	0.999995	COL18A1(-0.981),COL6A1(-0.868),COL6A2(-0.913),LOC100129027(-0.826),PCBP3(-0.586),SLC19A1(-0.773)	-0.586			COL18A1(0.243297),COL6A1(0.085009),COL6A2(0.540645),LOC100129027(0.921559),PCBP3(0.377012),SLC19A1(0.319088)	0.921559	COL18A1(0.74),COL6A1(-1.49),COL6A2(-1.0),LOC100129027(1000.0),PCBP3(-0.67),SLC19A1(-0.29)	-1.49	not applicable	0
PATERNAL_TRANSMITTED	SP0023249	M	SP0022518	TRUE	None reported	SP0025968	Unknown	FALSE	3	432384-447395	DUP	15012	100	CHL1	1	CHL1(607416)	1		CHL1			CHL1(pr:0/1;sib:0/1;ESP del=3,dup=3)		CHL1(3/4)	CHL1(2.05381563645E-6)	2.05e-06	CHL1(-0.444)	-0.444			CHL1(0.262787)	0.262787	CHL1(-0.16)	-0.16	0	not applicable
MATERNAL_TRANSMITTED	SP0023313	M	SP0023304	FALSE	None reported	SP0024702	Unknown	FALSE	18	66350162-66513659	DUP	163498	100	CCDC102B,TMX3	2	TMX3(616102)	1					CCDC102B(pr:0/1;ESP del=0,dup=1),TMX3(pr:0/1;ESP del=0,dup=1)		CCDC102B(2/2),TMX3(7/7)	CCDC102B(3.31193608462E-9),TMX3(0.191322508256)	0.191323	CCDC102B(-0.72),TMX3(-0.915)	-0.72			CCDC102B(0.939147),TMX3(0.778136)	0.939147	CCDC102B(1.82),TMX3(0.24)	0.24	not applicable	5.10621e-05
MATERNAL_TRANSMITTED	SP0023444	M	SP0023417	FALSE	None reported	SP0025938	Unknown	FALSE	16	21623965-21739787	DUP	115823	100	IGSF6,METTL9,OTOA	3	IGSF6(606222), METTL9(609388), OTOA(607038)	3					OTOA(pr:0/1;ESP del=9,dup=20)	IGSF6(1)	METTL9(4/4),OTOA(3/3)	IGSF6(0.0725547810761),METTL9(0.377292454639),OTOA(4.1562980275E-8)	0.377292	IGSF6(-0.816),METTL9(-0.819),OTOA(-0.773)	-0.773			IGSF6(0.802639),METTL9(0.711482),OTOA(0.445919)	0.802639	IGSF6(0.1),METTL9(-0.14),OTOA(-0.82)	-0.82	not applicable	0.000434028
PATERNAL_TRANSMITTED	SP0023468	F	SP0023467	FALSE	None reported	SP0023616	ADHD	FALSE	1	179033062-179364338	DEL	331277	100	ABL2,AXDND1,FAM20B,SOAT1,TOR3A	5	ABL2(164690), FAM20B(611063), SOAT1(102642), TOR3A(607555)	4					AXDND1(pr:0/1;sib:0/1;ESP del=0,dup=2),SOAT1(pr:0/1;sib:0/1;ESP del=0,dup=1)	ABL2(8),SOAT1(4),TOR3A(1)	AXDND1(1/2),FAM20B(3/3)	ABL2(0.00970257687398),AXDND1(1.80353379874E-15),FAM20B(0.285813780362),SOAT1(1.66500277975E-5),TOR3A(2.47193997161E-8)	0.285814	ABL2(-0.775),AXDND1(-0.731),FAM20B(-0.781),SOAT1(-1.044),TOR3A(-0.931)	-0.731			ABL2(0.574202),AXDND1(0.999986),FAM20B(0.231986),SOAT1(0.984242),TOR3A(0.999204)	0.999986	ABL2(-0.99),AXDND1(0.61),FAM20B(-0.12),SOAT1(-0.29),TOR3A(-0.49)	-0.99	not applicable	0
PATERNAL_TRANSMITTED	SP0023689	M	SP0023665	FALSE	Unknown	SP0034018	Unknown	FALSE	15	22835915-23062320	DUP	226406	100	CYFIP1,NIPA1,NIPA2,TUBGCP5	4	CYFIP1(606322), NIPA1(608145), NIPA2(608146), TUBGCP5(608147)	4	NIPA2	NIPA1			CYFIP1(pr:1/0;ESP del=20,dup=13),NIPA1(pr:1/0;ESP del=20,dup=13),NIPA2(pr:1/0;ESP del=19,dup=13),TUBGCP5(pr:1/0;ESP del=20,dup=11)	CYFIP1(10),NIPA2(6)	NIPA1(2/2),TUBGCP5(2/2)	CYFIP1(0.994933031618),NIPA1(0.214097495852),NIPA2(0.487193753651),TUBGCP5(1.26197167195E-4)	0.994933	CYFIP1(-0.78),NIPA1(-0.681),NIPA2(-0.774),TUBGCP5(-0.882)	-0.681	CYFIP1(3),NIPA1(4),NIPA2(4),TUBGCP5(4)	3	CYFIP1(0.220746),NIPA1(0.100877),NIPA2(0.701611),TUBGCP5(0.99994)	0.99994	CYFIP1(-1.3),NIPA1(-0.32),NIPA2(-0.03),TUBGCP5(-0.77)	-1.3	not applicable	0.000842525
MATERNAL_TRANSMITTED	SP0023689	M	SP0023665	FALSE	Unknown	SP0034018	Unknown	FALSE	19	54963269-55179471	DUP	216203	71.73	CDC42EP5,KIR3DX1,LAIR2,LENG8,LENG9,LILRA1,LILRA2,LILRB1,LILRB4,MIR8061	10	CDC42EP5(609171), LAIR2(602993), LENG8(616575), LILRA1(604810), LILRA2(604812), LILRB1(604811), LILRB4(604821)	7		LENG8,LENG9				CDC42EP5(1),KIR3DX1(5),LAIR2(2),LENG9(2),LILRA1(6),LILRA2(4),LILRB1(7),MIR8061(1)	LENG8(1/1),LILRB4(5/5)	CDC42EP5(0.359353006036),LAIR2(1.38974058067E-4),LENG8(0.998395296073),LENG9(4.98776968398E-10),LILRA1(1.53714503314E-16),LILRA2(6.8853947862E-12),LILRB1(9.91093228639E-6),LILRB4(4.67012255734E-8)	0.998395	CDC42EP5(-0.786),KIR3DX1(-0.631),LAIR2(-0.766),LENG8(-0.791),LENG9(-0.797),LILRA1(-0.81),LILRA2(-0.82),LILRB1(-0.833),LILRB4(-0.85)	-0.631			CDC42EP5(0.921559),KIR3DX1(0.921559),LAIR2(0.987744),LENG8(0.027848),LENG9(0.75843),LILRA1(0.986875),LILRA2(0.99408),LILRB1(0.997839),LILRB4(0.613506)	0.997839	CDC42EP5(1000.0),KIR3DX1(1000.0),LAIR2(0.37),LENG8(-1.08),LENG9(1000.0),LILRA1(2.54),LILRA2(3.23),LILRB1(2.75),LILRB4(4.54)	-1.08	not applicable	0
PATERNAL_TRANSMITTED	SP0024711	F	SP0022404	FALSE	Depression	SP0024788	Anxiety	FALSE	6	33679326-33768941	DEL	89616	100	IP6K3,LEMD2,MLN,UQCC2	4	IP6K3(606993), LEMD2(616312), MLN(158270), UQCC2(614461)	4						IP6K3(2),LEMD2(4)	MLN(3/3)	IP6K3(0.0485338526528),LEMD2(0.302373361272),MLN(0.0016585738436),UQCC2(0.0595477327271)	0.302373	IP6K3(-0.703),LEMD2(-0.782),MLN(-0.737),UQCC2(-0.864)	-0.703			IP6K3(0.252905),LEMD2(0.633068),MLN(0.559267)	0.633068	IP6K3(0.71),LEMD2(1000.0),MLN(0.37)	0.37	not applicable	2.5531e-05
MATERNAL_TRANSMITTED	SP0024732	M	SP0022423	FALSE	Depression, Bipolar disorder, ADHD	SP0024707	None reported	FALSE	2	99858827-99936263	DUP	77437	91.89	LYG1,LYG2,TXNDC9	3	LYG2(616547), TXNDC9(612564)	2					LYG1(pr:0/2;sib:0/3;ESP del=1,dup=5),LYG2(pr:0/2;sib:0/3;ESP del=1,dup=5)	LYG1(1)	LYG2(1/1),TXNDC9(1/1)	LYG1(1.04427732292E-4),LYG2(5.7701218017E-6),TXNDC9(0.223930350936)	0.22393	LYG1(-0.754),LYG2(-0.733),TXNDC9(-0.543)	-0.543			LYG1(0.970536),LYG2(0.979342),TXNDC9(0.624635)	0.979342	LYG1(-0.05),LYG2(0.44),TXNDC9(0.68)	-0.05	not applicable	0.000714869
MATERNAL_TRANSMITTED	SP0024732	M	SP0022423	FALSE	Depression, Bipolar disorder, ADHD	SP0024707	None reported	FALSE	22	18899052-20940992	DUP	2041941	76.72	ARVCF,C22orf39,CCDC188,CDC45,CLDN5,CLTCL1,COMT,DGCR10,DGCR11,DGCR2,DGCR5,DGCR6,DGCR6L,DGCR8,DGCR9,ESS2,FAM230A,GNB1L,GP1BB,GSC2,HIRA,KLHL22,LINC00895,LINC00896,LINC01311,LINC01660,LOC101927859,LOC284865,MED15,MIR1286,MIR1306,MIR185,MIR3618,MIR4761,MIR6816,MRPL40,PI4KAP1,PRODH,RANBP1,RIMBP3,RTL10,RTN4R,SCARF2,SEPT5,SEPT5-GP1BB,SLC25A1,SNORA77B,TANGO2,TBX1,TMEM191B,TRMT2A,TSSK2,TXNRD2,UFD1,ZDHHC8,Z…	56	ARVCF(602269), CDC45(603465), CLDN5(602101), CLTCL1(601273), COMT(116790), DGCR2(600594), DGCR6(601279), DGCR6L(609459), DGCR8(609030), ESS2(601755), GNB1L(610778), GP1BB(138720), GSC2(601845), HIRA(600237), MED15(607372), MIR185(615576), MRPL40(605089), PRODH(606810), RANBP1(601180), RIMBP3(612699), RTN4R(605566), SCARF2(613619), SEPT5(602724), SLC25A1(190315), TANGO2(616830), TBX1(602054), TRMT…	32	CDC45,DGCR8,ZNF74	ARVCF,DGCR8,ZDHHC8			ARVCF(pr:2/0;sib:1/0;ESP del=0,dup=1),C22orf39(pr:2/0;sib:1/0;ESP del=0,dup=1),CDC45(pr:2/0;sib:1/0;ESP del=1,dup=3),CLDN5(pr:2/0;sib:1/0;ESP del=0,dup=1),CLTCL1(pr:2/1;sib:1/1;ESP del=1,dup=3),COMT(pr:2/0;sib:1/0;ESP del=0,dup=1),DGCR2(pr:2/2;sib:1/1;ESP del=2,dup=1),DGCR6(pr:2/0;sib:1/0),DGCR6L(pr:2/0;sib:1/0;ESP del=0,dup=1),DGCR8(pr:2/0;sib:1/0;ESP del=0,dup=1),GNB1L(pr:2/0;sib:1/0;ESP del=0,…	ARVCF(1),C22orf39(2),CCDC188(1),CDC45(3),CLDN5(2),CLTCL1(2),COMT(4),DGCR10(1),DGCR11(1),DGCR2(5),DGCR5(3),DGCR6L(1),DGCR8(2),DGCR9(1),ESS2(2),FAM230A(1),GNB1L(1),GP1BB(1),GSC2(1),HIRA(1),KLHL22(2),LINC00895(1),LINC00896(1),LINC01311(1),LINC01660(1),LOC101927859(1),LOC284865(1),MIR1286(1),MIR1306(1),MIR185(1),MIR3618(1),MIR4761(1),MIR6816(1),MRPL40(3),PI4KAP1(1),PRODH(2),RANBP1(4),RIMBP3(1),RTL10(…	DGCR6(1/1),MED15(6/6)	ARVCF(8.218392103E-7),C22orf39(3.69004562055E-7),CDC45(0.0691043589823),CLDN5(0.740519618829),CLTCL1(1.2407556783E-26),COMT(8.46657832013E-4),DGCR2(0.00109593805087),DGCR6(7.62101542353E-7),DGCR6L(0.128574000584),DGCR8(0.999895838045),GNB1L(0.00126345233746),GP1BB(0.101120792077),GSC2(0.0371862070943),HIRA(0.999998171155),KLHL22(0.702611047043),MED15(0.960808622999),MRPL40(0.0200816914983),PRODH(…	0.999998	ARVCF(-0.746),C22orf39(-0.838),CDC45(-1.004),CLDN5(-0.775),CLTCL1(-0.802),COMT(-0.76),DGCR10(-0.734),DGCR11(-0.793),DGCR2(-0.632),DGCR5(-0.483),DGCR6(-0.738),DGCR6L(-0.868),DGCR8(-0.806),DGCR9(-0.513),GNB1L(-0.885),GP1BB(-0.784),GSC2(-0.771),HIRA(-0.812),KLHL22(-0.649),LINC00895(-0.739),LINC00896(-0.771),LOC284865(-0.755),MED15(-0.641),MRPL40(-0.902),PI4KAP1(-0.713),PRODH(-0.738),RANBP1(-0.859),R…	-0.483	CLTCL1(4),GNB1L(4),PRODH(3S),TBX1(4)	3(has syndromic)	ARVCF(0.526828),C22orf39(0.845339),CDC45(0.701611),CLDN5(0.306322),CLTCL1(0.986),COMT(0.543634),DGCR10(0.921559),DGCR11(0.921559),DGCR2(0.042842),DGCR5(0.921559),DGCR6(0.839568),DGCR6L(0.711482),DGCR8(0.034619),DGCR9(0.921559),GNB1L(0.213801),GP1BB(0.921559),GSC2(0.921559),HIRA(0.028852),KLHL22(0.073916),LINC00895(0.921559),LINC00896(0.921559),LOC284865(0.921559),MED15(0.201233),MIR1286(0.921559)…	0.986875	ARVCF(-0.05),C22orf39(1000.0),CDC45(-0.27),CLDN5(1000.0),CLTCL1(2.35),COMT(-0.18),DGCR10(1000.0),DGCR11(1000.0),DGCR2(-1.17),DGCR5(1000.0),DGCR6(0.51),DGCR6L(0.04),DGCR8(-1.0),DGCR9(1000.0),GNB1L(0.69),GP1BB(1000.0),GSC2(1000.0),HIRA(-1.37),KLHL22(-1.2),LINC00895(1000.0),LINC00896(1000.0),LOC284865(1000.0),MED15(-1.46),MIR1286(1000.0),MIR1306(1000.0),MIR185(1000.0),MIR3618(1000.0),MIR4761(1000.0)…	-1.46	not applicable	0.000280842
MATERNAL_TRANSMITTED	SP0025497	M	SP0025516	FALSE	Anxiety	SP0026643	None reported	FALSE	2	50883422-53897859	DEL	3014437	99.96	ASB3,GPR75-ASB3,LINC01867,LOC730100,MIR4431,MIR8485,NRXN1	7	ASB3(605760), NRXN1(600565)	2		ASB3,GPR75-ASB3	NRXN1(CNV p=1.90E-02)	NRXN1(FDR<=0.01)	NRXN1(pr:0/2;sib:0/1)	LINC01867(1),LOC730100(1),MIR4431(1),MIR8485(1)	ASB3(3/3),GPR75-ASB3(1/1),NRXN1(19/25)	ASB3(0.247642059162),GPR75-ASB3(0.247642059162),NRXN1(0.999948738356)	0.999949	ASB3(-0.733),GPR75-ASB3(-0.797),LOC730100(-0.823),NRXN1(0.531)	0.531	NRXN1(2)	2	ASB3(0.412186),GPR75-ASB3(0.664944),NRXN1(0.017181)	0.664944	ASB3(0.15),GPR75-ASB3(0.13),NRXN1(-1.79)	-1.79	not applicable	0
MATERNAL_TRANSMITTED	SP0025536	M	SP0025449	FALSE	None reported	SP0025884	None reported	FALSE	7	134132050-134143815	DEL	11766	100	AKR1B1	1	AKR1B1(103880)	1							AKR1B1(2/3)	AKR1B1(1.07346253038E-5)	1.07e-05	AKR1B1(-0.738)	-0.738			AKR1B1(0.472447)	0.472447	AKR1B1(-0.18)	-0.18	0	not applicable
PATERNAL_TRANSMITTED	SP0025536	M	SP0025449	FALSE	None reported	SP0025884	None reported	FALSE	16	812681-824329	DEL	11649	100	MIR662,MSLN	2	MSLN(601051)	1					MIR662(pr:1/1;ESP del=0,dup=2),MSLN(pr:1/1;ESP del=0,dup=5)	MIR662(1)	MSLN(3/3)	MSLN(2.47687992429E-15)	2.48e-15	MIR662(-0.828),MSLN(-0.882)	-0.828			MIR662(0.921559),MSLN(0.272502)	0.921559	MIR662(1000.0),MSLN(0.73)	0.73	0	not applicable
MATERNAL_TRANSMITTED	SP0025610	M	SP0025842	FALSE	None reported	SP0025573	None reported	FALSE	7	86394492-87170781	DUP	776290	99.66	ABCB1,ABCB4,CROT,DMTF1,GRM3,KIAA1324L,LOC101927420,TMEM243,TP53TG1	9	ABCB1(171050), ABCB4(171060), CROT(606090), DMTF1(608491), GRM3(601115), KIAA1324L(614048), TMEM243(616993), TP53TG1(616403)	8		DMTF1,GRM3,KIAA1324L				ABCB4(3),CROT(3),DMTF1(5),KIAA1324L(4),LOC101927420(2),TMEM243(6),TP53TG1(1)	ABCB1(4/4),GRM3(1/1)	ABCB1(0.7344738124),ABCB4(2.03043316816E-4),CROT(6.74901623756E-21),DMTF1(0.956216302595),GRM3(0.984710456533),KIAA1324L(1.66955192879E-4),TMEM243(1.28559617873E-5)	0.98471	ABCB1(-0.605),ABCB4(-0.83),CROT(-0.887),DMTF1(-0.772),GRM3(-0.316),KIAA1324L(-0.646),TMEM243(-0.796),TP53TG1(-0.939)	-0.316			ABCB1(0.131148),ABCB4(0.953909),CROT(0.992099),DMTF1(0.346264),GRM3(0.048389),KIAA1324L(0.937164),TMEM243(0.694104),TP53TG1(0.921559)	0.992099	ABCB1(0.1),ABCB4(-0.55),CROT(-0.37),DMTF1(-0.11),GRM3(-1.29),KIAA1324L(-0.4),TMEM243(1000.0),TP53TG1(1000.0)	-1.29	not applicable	0
MATERNAL_TRANSMITTED	SP0025610	M	SP0025842	FALSE	None reported	SP0025573	None reported	FALSE	15	102182682-102255167	DUP	72486	100	TARSL2,TM2D3	2	TM2D3(610014)	1		TM2D3			TARSL2(pr:0/4;sib:0/8;ESP del=6,dup=7),TM2D3(pr:0/2;sib:0/6;ESP del=6,dup=4)		TARSL2(1/1),TM2D3(4/4)	TARSL2(2.85774106308E-9),TM2D3(3.38995377611E-4)	0.000339	TARSL2(-0.799),TM2D3(-0.734)	-0.734			TARSL2(0.896359),TM2D3(0.984405)	0.984405	TARSL2(-1.53),TM2D3(0.35)	-1.53	not applicable	0.000459559
MATERNAL_TRANSMITTED	SP0026093	F	SP0026035	FALSE	None reported	SP0025949	Unknown	FALSE	12	133349691-133463915	DUP	114225	100	CHFR,GOLGA3	2	CHFR(605209), GOLGA3(602581)	2							CHFR(5/5),GOLGA3(2/2)	CHFR(0.636712516541),GOLGA3(0.9915642556)	0.991564	CHFR(-0.869),GOLGA3(-0.845)	-0.845			CHFR(0.707241),GOLGA3(0.085009)	0.707241	CHFR(-0.4),GOLGA3(-0.57)	-0.57	not applicable	0
MATERNAL_TRANSMITTED	SP0026334	M	SP0026288	FALSE	None reported	SP0029072	None reported	FALSE	7	158438210-158727241	DUP	289032	99.22	ESYT2,NCAPG2,WDR60	3	ESYT2(616691), NCAPG2(608532), WDR60(615462)	3	NCAPG2					ESYT2(1)	NCAPG2(3/4),WDR60(6/6)	ESYT2(0.00844095092621),NCAPG2(0.97571123278),WDR60(2.00913621845E-7)	0.975711	ESYT2(-0.85),NCAPG2(-0.922),WDR60(-0.852)	-0.85			ESYT2(0.824419),NCAPG2(0.810454),WDR60(0.908839)	0.908839	ESYT2(-0.11),NCAPG2(1.27),WDR60(1.21)	-0.11	not applicable	7.65931e-05
PATERNAL_TRANSMITTED	SP0026711	M	SP0026659	FALSE	None reported	SP0023102	None reported	FALSE	17	80884276-81006662	DUP	122387	98.32	B3GNTL1,TBCD	2	B3GNTL1(615337), TBCD(604649)	2					TBCD(pr:0/1;ESP del=0,dup=4)		B3GNTL1(4/5),TBCD(1/1)	B3GNTL1(2.14222358701E-11),TBCD(6.98438545882E-5)	6.98e-05	B3GNTL1(-0.912),TBCD(-0.724)	-0.724			B3GNTL1(0.933398),TBCD(0.678201)	0.933398	B3GNTL1(0.11),TBCD(-1.45)	-1.45	not applicable	0.000204248
MATERNAL_TRANSMITTED	SP0026759	F	SP0026546	FALSE	None reported	SP0026788	None reported	FALSE	16	2303964-2345742	DUP	41779	95.21	ABCA3,LOC106660606,MIR3677,MIR4717,MIR940,RNPS1	6	ABCA3(601615), RNPS1(606447)	2		ABCA3				LOC106660606(1),MIR3677(1),MIR4717(1),MIR940(1)	ABCA3(1/1),RNPS1(5/6)	ABCA3(7.47762721295E-8),RNPS1(0.948502987174)	0.948503	ABCA3(-0.562),RNPS1(-0.65)	-0.562			ABCA3(0.413231),MIR3677(0.921559),MIR4717(0.921559),MIR940(0.921559),RNPS1(0.148405)	0.921559	ABCA3(-1.48),MIR3677(1000.0),MIR4717(1000.0),MIR940(1000.0),RNPS1(-0.18)	-1.48	0	not applicable
PATERNAL_TRANSMITTED	SP0026759	F	SP0026546	FALSE	None reported	SP0026788	None reported	FALSE	16	74485954-74537645	DEL	51692	100	GLG1	1	GLG1(600753)	1							GLG1(3/5)	GLG1(0.997711423693)	0.997711	GLG1(-0.87)	-0.87			GLG1(0.131148)	0.131148	GLG1(-1.68)	-1.68	not applicable	0
PATERNAL_TRANSMITTED	SP0027065	M	SP0027037	FALSE	None reported	SP0027122	None reported	FALSE	14	23235731-23249261	DUP	13531	100	OXA1L,SLC7A7	2	OXA1L(601066), SLC7A7(603593)	2	OXA1L				SLC7A7(pr:0/2;sib:0/1;ESP del=0,dup=3)		OXA1L(1/1),SLC7A7(2/3)	OXA1L(5.96038677389E-9),SLC7A7(0.00209119496896)	0.0020912	OXA1L(-1.089),SLC7A7(-0.88)	-0.88	SLC7A7(4)	4	OXA1L(0.99613),SLC7A7(0.582356)	0.99613	OXA1L(0.94),SLC7A7(-0.71)	-0.71	0	not applicable
PATERNAL_TRANSMITTED	SP0027103	M	SP0026929	FALSE	None reported	SP0027223	None reported	FALSE	7	33102142-33195367	DUP	93226	100	BBS9,NT5C3A,RP9	3	BBS9(607968), NT5C3A(606224), RP9(607331)	3	BBS9					RP9(1)	BBS9(11/18),NT5C3A(1/4)	BBS9(6.37524189346E-10),NT5C3A(0.0123721939228),RP9(0.174162977654)	0.174163	BBS9(-0.771),NT5C3A(-0.809),RP9(-0.816)	-0.771			BBS9(0.979816),NT5C3A(0.668737),RP9(0.921559)	0.979816	BBS9(1.05),NT5C3A(1000.0),RP9(0.17)	0.17	not applicable	0.00104677
PATERNAL_TRANSMITTED	SP0027671	M	SP0027686	FALSE	None reported	SP0027602	None reported	FALSE	5	37292002-37358254	DUP	66253	100	NUP155	1	NUP155(606694)	1	NUP155				NUP155(pr:0/2;sib:0/1;ESP del=0,dup=1)		NUP155(3/3)	NUP155(0.99059427642)	0.990594	NUP155(-0.915)	-0.915			NUP155(0.55844)	0.55844	NUP155(-1.9)	-1.9	not applicable	0
MATERNAL_TRANSMITTED	SP0028458	M	SP0028437	FALSE	None reported	SP0018107	None reported	FALSE	12	16109870-16510634	DEL	400765	100	DERA,MGST1,SLC15A5	3	MGST1(138330)	1						SLC15A5(1)	DERA(2/2),MGST1(7/9)	DERA(0.0340764800522),MGST1(0.0140289444911)	0.0340765	DERA(-0.781),MGST1(-0.83),SLC15A5(-0.801)	-0.781			DERA(0.543634),MGST1(0.987744),SLC15A5(0.993596)	0.993596	DERA(-0.43),MGST1(-0.23),SLC15A5(2.51)	-0.43	not applicable	2.5531e-05
MATERNAL_TRANSMITTED	SP0028854	M	SP0028801	FALSE	None reported	SP0030308	None reported	FALSE	1	1386064-1431198	DEL	45135	29.68	ATAD3B,ATAD3C	2	ATAD3B(612317), ATAD3C(617227)	2							ATAD3B(2/2),ATAD3C(1/1)	ATAD3B(1.92301228016E-13),ATAD3C(4.90849565539E-5)	4.91e-05	ATAD3B(-0.804),ATAD3C(-0.84)	-0.804			ATAD3B(0.925808),ATAD3C(0.928883)	0.928883	ATAD3B(2.17),ATAD3C(2.89)	2.17	0.00798722	not applicable
PATERNAL_TRANSMITTED	SP0028854	M	SP0028801	FALSE	None reported	SP0030308	None reported	FALSE	3	1262370-1444171	DUP	181802	100	CNTN6	1	CNTN6(607220)	1		CNTN6					CNTN6(16/16)	CNTN6(3.58671135174E-22)	3.59e-22	CNTN6(-0.527)	-0.527	CNTN6(3)	3	CNTN6(0.999999)	0.999999	CNTN6(-0.92)	-0.92	not applicable	7.65931e-05
MATERNAL_TRANSMITTED	SP0029029	M	SP0021751	FALSE	Depression	SP0022120	None reported	FALSE	2	32631567-33246274	DUP	614708	100	BIRC6,BIRC6-AS2,LINC00486,LOC100271832,LTBP1,MIR4765,MIR558,TTC27	8	BIRC6(605638), LTBP1(150390), MIR558(616473)	3	BIRC6,TTC27				BIRC6(pr:0/2;sib:0/1;ESP del=0,dup=10),LTBP1(pr:0/1;sib:0/1;ESP del=1,dup=7),TTC27(pr:0/2;sib:0/1;ESP del=0,dup=14)	BIRC6-AS2(1),LINC00486(3),LOC100271832(1),MIR4765(1),MIR558(1),TTC27(2)	BIRC6(1/1),LTBP1(1/5)	BIRC6(1.0),LTBP1(0.52623469812),TTC27(6.54258241948E-9)	1	BIRC6(-0.705),LINC00486(-0.749),LOC100271832(-0.826),LTBP1(-0.892),TTC27(-1.004)	-0.705	BIRC6(4)	4	BIRC6(0.030869),LINC00486(0.921559),LOC100271832(0.921559),LTBP1(0.837314),MIR4765(0.921559),MIR558(0.921559),TTC27(0.990764)	0.990764	BIRC6(-4.33),LINC00486(1000.0),LOC100271832(1000.0),LTBP1(-0.44),MIR4765(1000.0),MIR558(1000.0),TTC27(-0.3)	-4.33	not applicable	0.00109783
MATERNAL_TRANSMITTED	SP0029048	M	SP0028941	FALSE	Unknown	SP0029904	None reported	FALSE	4	84508408-84519877	DUP	11470	100	GPAT3	1	GPAT3(610958)	1							GPAT3(3/3)											0	not applicable
MATERNAL_TRANSMITTED	SP0031524	M	SP0031529	FALSE	Unknown	SP0031523	Unknown	FALSE	1	145650483-145826930	DUP	176448	55.3	CD160,GPR89A,PDZK1,RNF115	4	CD160(604463), GPR89A(612821), PDZK1(603831)	3					CD160(pr:0/1;ESP del=5,dup=12),GPR89A(pr:2/2;sib:0/1;ESP del=2,dup=3),PDZK1(pr:2/2;sib:0/1;ESP del=5,dup=13),RNF115(pr:0/1;ESP del=5,dup=12)	CD160(2),PDZK1(3)	GPR89A(2/3),RNF115(1/1)	CD160(1.90559903419E-5),GPR89A(0.847988631122),PDZK1(1.34102441019E-4),RNF115(0.0806347440375)	0.847989	CD160(-0.733),GPR89A(-0.876),PDZK1(-0.71),RNF115(-0.811)	-0.71			CD160(0.99987),GPR89A(0.987744),PDZK1(0.802639),RNF115(0.498223)	0.99987	CD160(-0.07),GPR89A(1000.0),PDZK1(1000.0),RNF115(-0.1)	-0.1	not applicable	0.000868056
MATERNAL_TRANSMITTED	SP0031524	M	SP0031529	FALSE	Unknown	SP0031523	Unknown	FALSE	22	22311486-22569661	DUP	258176	97.17	PRAMENP,TOP3B	2	TOP3B(603582)	1						PRAMENP(1)	TOP3B(9/10)	TOP3B(0.114528012618)	0.114528	PRAMENP(-0.827),TOP3B(-0.779)	-0.779	TOP3B(4)	4	TOP3B(0.194933)	0.194933	TOP3B(-0.48)	-0.48	not applicable	0.00257864
PATERNAL_TRANSMITTED	SP0032436	F	SP0032434	FALSE	None reported	SP0032448	None reported	FALSE	1	156565005-156645133	DUP	80129	100	BCAN,GPATCH4,HAPLN2,LOC101928177,NES	5	BCAN(600347), NES(600915)	2		BCAN,HAPLN2				BCAN(2),HAPLN2(1),LOC101928177(1)	GPATCH4(2/2),NES(1/1)	BCAN(0.00361212462845),GPATCH4(1.6877562114E-7),HAPLN2(1.0524412772E-5),NES(2.06955630736E-5)	0.00361212	BCAN(-0.494),GPATCH4(-0.823),HAPLN2(-0.67),NES(-0.774)	-0.494			BCAN(0.921694),GPATCH4(0.998453),HAPLN2(0.987055),NES(0.810454)	0.998453	BCAN(-1.06),GPATCH4(0.69),HAPLN2(1000.0),NES(0.97)	-1.06	not applicable	0
PATERNAL_TRANSMITTED	SP0032436	F	SP0032434	FALSE	None reported	SP0032448	None reported	FALSE	2	136505836-136555709	DUP	49874	100	LCT,UBXN4	2	LCT(603202), UBXN4(611216)	2							LCT(1/1),UBXN4(1/1)	LCT(0.0642550168202),UBXN4(0.974205695161)	0.974206	LCT(-0.615),UBXN4(-0.731)	-0.615			LCT(0.522038),UBXN4(0.861144)	0.861144	LCT(-1.34),UBXN4(-0.14)	-1.34	0.00019968	not applicable
PATERNAL_TRANSMITTED	SP0032712	M	SP0032707	FALSE	None reported	SP0032719	Unknown	FALSE	16	16248485-16259791	DEL	11307	100	ABCC6	1	ABCC6(603234)	1					ABCC6(pr:1/5;sib:2/1;ESP del=8,dup=3)		ABCC6(2/4)	ABCC6(1.4545670404E-6)	1.45e-06	ABCC6(-0.651)	-0.651			ABCC6(0.983075)	0.983075	ABCC6(0.63)	0.63	0	not applicable
MATERNAL_TRANSMITTED	SP0032837	M	SP0032835	FALSE	Social anxiety, Depression	SP0033421	Depression	FALSE	5	53409032-53752103	DUP	343072	100	ARL15,HSPB3,LINC01033	3	HSPB3(604624)	1						LINC01033(1)	ARL15(1/1),HSPB3(1/1)	ARL15(0.00886642197401),HSPB3(4.40374165596E-4)	0.00886642	ARL15(-0.753),HSPB3(-0.717)	-0.717			ARL15(0.802639),HSPB3(0.993814)	0.993814	ARL15(-0.16),HSPB3(-0.12)	-0.16	not applicable	0.000127655
MATERNAL_TRANSMITTED	SP0032848	M	SP0032845	FALSE	Anxiety, Depression , OCD	SP0032853	Anxiety, Depression	FALSE	8	190805-382997	DUP	192193	53.52	FAM87A,FBXO25,ZNF596	3	FBXO25(609098)	1	FBXO25				FBXO25(pr:0/1;sib:0/1;ESP del=0,dup=13)	FAM87A(1)	FBXO25(3/3),ZNF596(7/7)	FBXO25(0.310315222131),ZNF596(2.8955486588E-14)	0.310315	FAM87A(-0.805),FBXO25(-0.836),ZNF596(-0.787)	-0.787			FAM87A(0.921559),FBXO25(0.360926),ZNF596(0.998567)	0.998567	FAM87A(1000.0),FBXO25(-0.16),ZNF596(0.31)	-0.16	not applicable	0.000408497
MATERNAL_TRANSMITTED	SP0032848	M	SP0032845	FALSE	Anxiety, Depression , OCD	SP0032853	Anxiety, Depression	FALSE	12	112182447-112308985	DUP	126539	100	ACAD10,ALDH2,MAPKAPK5,MAPKAPK5-AS1,MIR6761	5	ACAD10(611181), ALDH2(100650), MAPKAPK5(606723)	3						ALDH2(2),MAPKAPK5-AS1(1),MIR6761(1)	ACAD10(2/2),MAPKAPK5(2/2)	ACAD10(4.01457480803E-20),ALDH2(1.73245219738E-6),MAPKAPK5(0.0234226025505)	0.0234226	ACAD10(-0.922),ALDH2(-0.823),MAPKAPK5(-0.927),MAPKAPK5-AS1(-0.942)	-0.823			ACAD10(0.998155),ALDH2(0.332275),MAPKAPK5(0.12122),MAPKAPK5-AS1(0.921559)	0.998155	ACAD10(-0.54),ALDH2(-0.84),MAPKAPK5(-0.63),MAPKAPK5-AS1(1000.0)	-0.84	not applicable	0.00109783
MATERNAL_TRANSMITTED	SP0032848	M	SP0032845	FALSE	Anxiety, Depression , OCD	SP0032853	Anxiety, Depression	FALSE	16	818379-855911	DUP	37533	100	CHTF18,GNG13,MIR662,MSLN,PRR25,RPUSD1	6	CHTF18(613201), GNG13(607298), MSLN(601051)	3					CHTF18(pr:1/1;ESP del=0,dup=1),GNG13(pr:1/1;ESP del=0,dup=1),MIR662(pr:1/1;ESP del=0,dup=2),MSLN(pr:1/1;ESP del=0,dup=5),PRR25(pr:1/1;ESP del=0,dup=1),RPUSD1(pr:1/1;ESP del=0,dup=2)	CHTF18(1),GNG13(1),MIR662(1),RPUSD1(8)	MSLN(3/3),PRR25(1/1)	GNG13(0.00489277449014),MSLN(2.47687992429E-15),PRR25(3.12896569287E-6),RPUSD1(3.05727308154E-8)	0.00489277	CHTF18(-0.857),GNG13(-0.551),MIR662(-0.828),MSLN(-0.882),PRR25(-0.84),RPUSD1(-0.81)	-0.551			CHTF18(0.927458),GNG13(0.390143),MIR662(0.921559),MSLN(0.272502),PRR25(0.998453),RPUSD1(0.332275)	0.998453	CHTF18(1.08),GNG13(-0.08),MIR662(1000.0),MSLN(0.73),PRR25(1000.0),RPUSD1(-0.24)	-0.24	0	not applicable
MATERNAL_TRANSMITTED	SP0032965	M	SP0032962	FALSE	None reported	SP0032974	ADHD	FALSE	19	49300194-49348874	DUP	48681	100	BCAT2,HSD17B14,PLEKHA4	3	BCAT2(113530), HSD17B14(612832), PLEKHA4(607769)	3						HSD17B14(1)	BCAT2(3/3),PLEKHA4(2/2)	BCAT2(1.71339042998E-11),HSD17B14(0.00137252498082),PLEKHA4(4.74253439105E-9)	0.00137253	BCAT2(-1.019),HSD17B14(-0.778),PLEKHA4(-0.847)	-0.778			BCAT2(0.998567),HSD17B14(0.711482),PLEKHA4(0.967155)	0.998567	BCAT2(0.17),HSD17B14(0.93),PLEKHA4(0.03)	0.03	0	not applicable
MATERNAL_TRANSMITTED	SP0033221	M	SP0033220	FALSE	None reported	SP0033225	None reported	FALSE	12	19473496-19522722	DUP	49227	100	PLEKHA5	1	PLEKHA5(607770)	1					PLEKHA5(pr:1/1;sib:0/1;ESP del=0,dup=64)		PLEKHA5(4/5)	PLEKHA5(0.999999407945)	0.999999	PLEKHA5(-0.646)	-0.646			PLEKHA5(0.228202)	0.228202	PLEKHA5(-0.42)	-0.42	0	not applicable
PATERNAL_TRANSMITTED	SP0033381	M	SP0033380	FALSE	Social anxiety, Depression, ADHD	SP0033382	None reported	FALSE	19	6890492-6928223	DUP	37732	94.09	ADGRE1	1	ADGRE1(600493)	1							ADGRE1(5/5)											0	not applicable
PATERNAL_TRANSMITTED	SP0033400	F	SP0033397	FALSE	None reported	SP0033405	None reported	FALSE	13	114005164-115092697	DEL	1087534	99.21	ADPRHL1,ATP4B,CDC16,CHAMP1,DCUN1D2,GAS6,GAS6-AS1,GAS6-AS2,GRK1,GRTP1,GRTP1-AS1,LINC00452,LINC00454,LINC00552,LINC00565,LOC101928841,MIR4502,MIR548AR,RASA3,TFDP1,TMCO3,TMEM255B,UPF3A	23	ADPRHL1(610620), ATP4B(137217), CDC16(603461), CHAMP1(616327), GAS6(600441), GRK1(180381), RASA3(605182), TFDP1(189902), TMCO3(617134), UPF3A(605530)	10	CHAMP1	TFDP1			CDC16(pr:0/2;sib:1/2;ESP del=1,dup=7),CHAMP1(pr:0/2;sib:0/1;ESP del=2,dup=7),RASA3(pr:0/1;sib:0/1;ESP del=0,dup=2),UPF3A(pr:0/2;sib:1/2;ESP del=2,dup=8)	ADPRHL1(2),ATP4B(1),CDC16(7),DCUN1D2(1),GAS6(1),GAS6-AS1(1),GAS6-AS2(1),GRK1(1),GRTP1-AS1(2),LINC00452(1),LINC00454(1),LINC00552(1),LINC00565(1),LOC101928841(1),MIR4502(1),MIR548AR(1),RASA3(3),TFDP1(2),TMCO3(9),TMEM255B(2),UPF3A(2)	CHAMP1(3/3),GRTP1(3/3)	ADPRHL1(2.87960164871E-7),ATP4B(1.84084732787E-5),CDC16(0.952255349905),CHAMP1(0.985193951059),DCUN1D2(9.91158372964E-5),GAS6(0.333438602414),GRK1(0.00915421207465),GRTP1(4.78830161752E-6),RASA3(4.33958644883E-4),TFDP1(0.963153120499),TMCO3(6.68498405104E-10),TMEM255B(3.85360358148E-10),UPF3A(8.13153350218E-4)	0.985194	ADPRHL1(-0.784),ATP4B(-0.664),CDC16(-0.985),CHAMP1(-0.843),DCUN1D2(-0.877),GAS6(-0.953),GAS6-AS1(-0.808),GRK1(-0.789),GRTP1(-0.9),LINC00452(-0.787),LINC00552(-0.824),RASA3(-0.837),TFDP1(-0.921),TMCO3(-0.896),TMEM255B(-0.737),UPF3A(-0.742)	-0.664			ADPRHL1(0.99816),ATP4B(0.812548),CDC16(0.170686),CHAMP1(0.306937),DCUN1D2(0.95009),GAS6(0.398806),GAS6-AS1(0.921559),GAS6-AS2(0.921559),GRK1(0.486056),GRTP1(0.979342),LINC00452(0.921559),LINC00552(0.921559),LINC00565(0.921559),MIR548AR(0.921559),RASA3(0.262787),TFDP1(0.095199),TMCO3(0.803332),TMEM255B(0.994609),UPF3A(0.739193)	0.99816	ADPRHL1(0.27),ATP4B(-0.05),CDC16(-0.47),CHAMP1(-0.75),DCUN1D2(0.24),GAS6(-0.44),GAS6-AS1(1000.0),GAS6-AS2(1000.0),GRK1(1000.0),GRTP1(0.13),LINC00452(1000.0),LINC00552(1000.0),LINC00565(1000.0),MIR548AR(1000.0),RASA3(-1.66),TFDP1(-1.02),TMCO3(-0.1),TMEM255B(1000.0),UPF3A(0.17)	-1.66	not applicable	0
PATERNAL_TRANSMITTED	SP0033630	M	SP0033629	FALSE	None reported	SP0033631	Anxiety, Depression ADHD	FALSE	19	39292403-39308005	DEL	15603	100	ECH1,LGALS4	2	ECH1(600696), LGALS4(602518)	2							ECH1(1/1),LGALS4(1/1)	ECH1(0.00416642683428),LGALS4(6.56894847645E-6)	0.00416643	ECH1(-0.934),LGALS4(-0.811)	-0.811			ECH1(0.896389),LGALS4(0.988555)	0.988555	ECH1(0.2),LGALS4(-0.54)	-0.54	0	not applicable
PATERNAL_TRANSMITTED	SP0033630	M	SP0033629	FALSE	None reported	SP0033631	Anxiety, Depression ADHD	FALSE	20	24523734-25057187	DUP	533454	100	ACSS1,APMAP,CST7,SYNDIG1,VSX1	5	ACSS1(614355), APMAP(615884), CST7(603253), SYNDIG1(614311), VSX1(605020)	5		SYNDIG1,VSX1				ACSS1(4),APMAP(1),CST7(1)	SYNDIG1(3/4),VSX1(3/6)	ACSS1(0.00139669613639),APMAP(2.35566376172E-7),CST7(9.91887068524E-7),SYNDIG1(0.433641202646),VSX1(0.00659973339578)	0.433641	ACSS1(-0.763),APMAP(-0.84),CST7(-0.844),SYNDIG1(-0.48),VSX1(-0.614)	-0.48			ACSS1(0.553918),APMAP(0.99298),CST7(0.997457),SYNDIG1(0.183521),VSX1(0.995224)	0.997457	ACSS1(-0.95),APMAP(0.58),CST7(-0.01),SYNDIG1(0.04),VSX1(1000.0)	-0.95	not applicable	0
PATERNAL_TRANSMITTED	SP0033656	M	SP0002585	FALSE	Anxiety	SP0033657	Anxiety	FALSE	5	175906189-176019782	DUP	113594	100	CDHR2,FAF2,RNF44	3	FAF2(616935)	1					CDHR2(pr:0/1;sib:0/1;ESP del=2,dup=0),FAF2(pr:0/1;sib:0/1),RNF44(pr:0/1;sib:0/1)	RNF44(1)	CDHR2(2/2),FAF2(1/1)	CDHR2(6.36801969146E-10),FAF2(0.998046615447),RNF44(0.567929658228)	0.998047	CDHR2(-0.793),FAF2(-0.799),RNF44(-0.371)	-0.371			CDHR2(0.693818),FAF2(0.231986),RNF44(0.295445)	0.693818	CDHR2(0.96),FAF2(-0.43),RNF44(-0.18)	-0.43	not applicable	0
MATERNAL_TRANSMITTED	SP0034433	M	SP0034435	FALSE	None reported	SP0034432	None reported	FALSE	17	33687261-33768386	DEL	81126	88.07	SLFN11,SLFN12,SLFN13	3	SLFN11(614953), SLFN12(614955), SLFN13(614957)	3						SLFN12(2)	SLFN11(5/5),SLFN13(1/1)	SLFN11(7.42072878106E-16),SLFN12(5.03596136269E-10),SLFN13(8.74558215982E-15)	5.04e-10	SLFN11(-0.739),SLFN12(-0.804),SLFN13(-0.806)	-0.739			SLFN11(0.999899),SLFN12(0.12122),SLFN13(0.99937)	0.999899	SLFN11(0.09),SLFN12(1.33),SLFN13(2.76)	0.09	not applicable	0.00211908
MATERNAL_TRANSMITTED	SP0034531	M	SP0006173	FALSE	Unknown	SP0034536	Unknown	FALSE	15	27772527-28544703	DUP	772177	85.18	GABRG3,HERC2,OCA2	3	GABRG3(600233), HERC2(605837), OCA2(611409)	3					GABRG3(pr:1/0),HERC2(pr:1/0;ESP del=0,dup=6),OCA2(pr:1/0)	OCA2(2)	GABRG3(1/2),HERC2(1/1)	GABRG3(0.993679844209),HERC2(1.0),OCA2(7.67937025845E-12)	1	GABRG3(-0.468),HERC2(-0.58),OCA2(-0.497)	-0.468	HERC2(S)	(has syndromic)	GABRG3(0.170686),HERC2(0.003682),OCA2(0.332793)	0.332793	GABRG3(-0.09),HERC2(-5.99),OCA2(0.13)	-5.99	not applicable	2.5531e-05
MATERNAL_TRANSMITTED	SP0034714	M	SP0036316	FALSE	Depression, ADHD	SP0036315	None reported	FALSE	1	248058889-248790430	DEL	731542	71.19	OR14C36,OR2AK2,OR2G6,OR2L13,OR2L1P,OR2L2,OR2L3,OR2L5,OR2L8,OR2M1P,OR2M2,OR2M3,OR2M4,OR2M5,OR2M7,OR2T1,OR2T10,OR2T11,OR2T12,OR2T2,OR2T29,OR2T3,OR2T33,OR2T34,OR2T4,OR2T5,OR2T6,OR2T8,OR2W3	29	OR2W3(616729)	1					OR14C36(pr:0/1;sib:0/1;ESP del=1,dup=5),OR2AK2(pr:0/1;sib:0/1;ESP del=1,dup=19),OR2G6(pr:0/1;sib:0/1;ESP del=1,dup=6),OR2L13(pr:0/1;sib:0/1;ESP del=1,dup=19),OR2L2(pr:0/1;sib:0/1;ESP del=1,dup=19),OR2L3(pr:0/1;sib:0/1;ESP del=1,dup=19),OR2L8(pr:0/1;sib:0/1;ESP del=1,dup=19),OR2M2(pr:0/1;sib:0/1;ESP del=1,dup=5),OR2M3(pr:0/1;sib:0/1;ESP del=1,dup=5),OR2M4(pr:0/1;sib:0/1;ESP del=1,dup=5),OR2M5(pr:0…	OR14C36(1),OR2AK2(1),OR2G6(1),OR2L13(2),OR2L1P(1),OR2L2(1),OR2L3(1),OR2L5(1),OR2L8(1),OR2M1P(1),OR2M2(1),OR2M3(1),OR2M4(1),OR2M5(1),OR2M7(1),OR2T1(1),OR2T10(1),OR2T11(1),OR2T12(1),OR2T2(1),OR2T29(1),OR2T3(1),OR2T33(1),OR2T34(1),OR2T4(1),OR2T5(1),OR2T6(1),OR2T8(1)	OR2W3(1/1)	OR14C36(0.0101800694541),OR2AK2(0.0159576976322),OR2G6(0.00975170077363),OR2L13(0.0144191909265),OR2L2(0.00186774816904),OR2L3(6.39176609224E-5),OR2L5(7.10964719989E-5),OR2L8(0.179168619945),OR2M2(2.16664687988E-4),OR2M3(0.067199711661),OR2M4(2.24877765408E-4),OR2M5(0.00156615505508),OR2M7(0.0123564103794),OR2T1(7.28824697455E-7),OR2T10(1.55748840699E-4),OR2T11(2.01105703156E-5),OR2T12(0.01704170…	0.74697	OR14C36(-0.804),OR2AK2(-0.786),OR2G6(-0.828),OR2L13(-0.714),OR2L1P(-0.755),OR2L2(-0.757),OR2L3(-0.794),OR2L5(-0.824),OR2L8(-0.81),OR2M1P(-0.816),OR2M2(-0.808),OR2M3(-0.803),OR2M4(-0.714),OR2M5(-0.803),OR2M7(-0.793),OR2T1(-0.765),OR2T10(-0.788),OR2T11(-0.799),OR2T12(-0.822),OR2T2(-0.794),OR2T29(-0.8),OR2T3(-0.811),OR2T33(-0.799),OR2T34(-0.789),OR2T4(-0.789),OR2T5(-0.813),OR2T6(-0.793),OR2T8(-0.776…	-0.714	OR2M4(4),OR2T10(4)	4	OR14C36(0.668737),OR2AK2(0.757362),OR2G6(0.928883),OR2L13(0.983197),OR2L1P(0.921559),OR2L2(0.390143),OR2L3(0.99434),OR2L5(0.921559),OR2L8(0.88485),OR2M1P(0.921559),OR2M2(0.711482),OR2M3(0.949082),OR2M4(0.431533),OR2M5(0.928883),OR2M7(0.949082),OR2T1(0.896389),OR2T10(0.998593),OR2T11(0.984405),OR2T12(0.949082),OR2T2(0.995224),OR2T29(0.921559),OR2T3(0.802639),OR2T33(0.633068),OR2T34(0.993814),OR2T4…	0.998593	OR14C36(0.82),OR2AK2(1.4),OR2G6(0.78),OR2L13(0.6),OR2L1P(1000.0),OR2L2(1.02),OR2L3(1.13),OR2L5(1000.0),OR2L8(2.4),OR2M1P(1000.0),OR2M2(1.13),OR2M3(1.49),OR2M4(0.42),OR2M5(2.33),OR2M7(2.13),OR2T1(0.58),OR2T10(1.68),OR2T11(1.86),OR2T12(2.47),OR2T2(1.0),OR2T29(1000.0),OR2T3(1.15),OR2T33(1.22),OR2T34(1.04),OR2T4(2.15),OR2T5(1000.0),OR2T6(2.46),OR2T8(1000.0),OR2W3(2.4)	0.42	not applicable	0.000102124
PATERNAL_TRANSMITTED	SP0034956	F	SP0034955	FALSE	None reported	SP0034957	Unknown	FALSE	1	16064424-16091729	DEL	27306	100	FBLIM1,SLC25A34,TMEM82	3	FBLIM1(607747), SLC25A34(610817)	2					SLC25A34(pr:0/1;sib:0/1;ESP del=1,dup=0),TMEM82(pr:0/1;sib:0/1;ESP del=1,dup=0)	TMEM82(1)	FBLIM1(4/4),SLC25A34(1/1)	FBLIM1(7.89060297699E-4),SLC25A34(9.48152762042E-4),TMEM82(1.22973402675E-5)	0.000948	FBLIM1(-0.804),SLC25A34(-0.824),TMEM82(-0.864)	-0.804			FBLIM1(0.943351),SLC25A34(0.967677),TMEM82(0.494667)	0.967677	FBLIM1(0.51),SLC25A34(-0.11),TMEM82(1.15)	-0.11	0	not applicable
PATERNAL_TRANSMITTED	SP0035025	M	SP0035024	FALSE	Unknown	SP0035034	Unknown	FALSE	12	101988849-102061678	DUP	72830	100	MYBPC1	1	MYBPC1(160794)	1							MYBPC1(10/10)	MYBPC1(0.657926418343)	0.657926	MYBPC1(-0.57)	-0.57			MYBPC1(0.266454)	0.266454	MYBPC1(-1.17)	-1.17	not applicable	0
MATERNAL_TRANSMITTED	SP0035459	M	SP0035458	FALSE	None reported	SP0035463	None reported	FALSE	19	6890492-6937660	DUP	47169	95.27	ADGRE1	1	ADGRE1(600493)	1							ADGRE1(5/5)											0	not applicable
MATERNAL_TRANSMITTED	SP0036288	F	SP0036289	FALSE	None reported	SP0036287	None reported	FALSE	2	225338962-225811669	DEL	472708	100	CUL3,DOCK10	2	CUL3(603136), DOCK10(611518)	2	CUL3		CUL3	CUL3(FDR<=0.01)			CUL3(3/3),DOCK10(2/2)	CUL3(0.974063405439),DOCK10(0.0291925300959)	0.974063	CUL3(-0.61),DOCK10(-0.765)	-0.61	CUL3(1),DOCK10(5)	1	CUL3(0.090092),DOCK10(0.442969)	0.442969	CUL3(-0.14),DOCK10(-1.07)	-1.07	not applicable	0
MATERNAL_TRANSMITTED	SP0036458	M	SP0036459	FALSE	None reported	SP0036453	None reported	FALSE	1	248343288-248756695	DEL	413408	54.94	OR14C36,OR2G6,OR2M2,OR2M3,OR2M4,OR2M7,OR2T1,OR2T10,OR2T12,OR2T2,OR2T29,OR2T3,OR2T33,OR2T34,OR2T4,OR2T5,OR2T6	17		0					OR14C36(pr:0/1;sib:0/1;ESP del=1,dup=5),OR2G6(pr:0/1;sib:0/1;ESP del=1,dup=6),OR2M2(pr:0/1;sib:0/1;ESP del=1,dup=5),OR2M3(pr:0/1;sib:0/1;ESP del=1,dup=5),OR2M4(pr:0/1;sib:0/1;ESP del=1,dup=5),OR2M7(pr:0/1;sib:0/1;ESP del=1,dup=5),OR2T1(pr:0/1;sib:0/1;ESP del=1,dup=6),OR2T10(pr:0/1;sib:0/1;ESP del=187,dup=28),OR2T12(pr:0/1;sib:0/1;ESP del=1,dup=5),OR2T2(pr:0/1;sib:0/1;ESP del=1,dup=6),OR2T29(pr:0/…	OR14C36(1),OR2G6(1),OR2M3(1),OR2M4(1),OR2M7(1),OR2T1(1),OR2T12(1),OR2T2(1),OR2T29(1),OR2T3(1),OR2T33(1),OR2T34(1),OR2T4(1),OR2T5(1),OR2T6(1)	OR2M2(1/1)	OR14C36(0.0101800694541),OR2G6(0.00975170077363),OR2M2(2.16664687988E-4),OR2M3(0.067199711661),OR2M4(2.24877765408E-4),OR2M7(0.0123564103794),OR2T1(7.28824697455E-7),OR2T10(1.55748840699E-4),OR2T12(0.0170417020619),OR2T2(0.692627480779),OR2T29(0.476864535018),OR2T3(0.35871534713),OR2T33(0.0164922028007),OR2T34(0.746970217904),OR2T4(0.337136812366),OR2T5(0.620583476698),OR2T6(0.0505815474387)	0.74697	OR14C36(-0.804),OR2G6(-0.828),OR2M2(-0.808),OR2M3(-0.803),OR2M4(-0.714),OR2M7(-0.793),OR2T1(-0.765),OR2T10(-0.788),OR2T12(-0.822),OR2T2(-0.794),OR2T29(-0.8),OR2T3(-0.811),OR2T33(-0.799),OR2T34(-0.789),OR2T4(-0.789),OR2T5(-0.813),OR2T6(-0.793)	-0.714	OR2M4(4),OR2T10(4)	4	OR14C36(0.668737),OR2G6(0.928883),OR2M2(0.711482),OR2M3(0.949082),OR2M4(0.431533),OR2M7(0.949082),OR2T1(0.896389),OR2T10(0.998593),OR2T12(0.949082),OR2T2(0.995224),OR2T29(0.921559),OR2T3(0.802639),OR2T33(0.633068),OR2T34(0.993814),OR2T4(0.668737),OR2T5(0.921559),OR2T6(0.451166)	0.995224	OR14C36(0.82),OR2G6(0.78),OR2M2(1.13),OR2M3(1.49),OR2M4(0.42),OR2M7(2.13),OR2T1(0.58),OR2T10(1.68),OR2T12(2.47),OR2T2(1.0),OR2T29(1000.0),OR2T3(1.15),OR2T33(1.22),OR2T34(1.04),OR2T4(2.15),OR2T5(1000.0),OR2T6(2.46)	0.42	not applicable	0.000204248
PATERNAL_TRANSMITTED	SP0036541	M	SP0036540	FALSE	None reported	SP0036757	None reported	FALSE	2	1241660-1546365	DEL	304706	97.06	SNTG2,TPO	2	SNTG2(608715), TPO(606765)	2					TPO(pr:0/1;ESP del=0,dup=16)		SNTG2(1/1),TPO(6/6)	SNTG2(9.17608832344E-7),TPO(1.35596875603E-7)	9.18e-07	SNTG2(-0.633),TPO(-0.661)	-0.633	SNTG2(4),TPO(4)	4	SNTG2(0.582356),TPO(0.993178)	0.993178	SNTG2(1.0),TPO(-0.14)	-0.14	not applicable	0
MATERNAL_TRANSMITTED	SP0037822	F	SP0037821	FALSE	None reported	SP0037824	Unknown	FALSE	10	71977521-72083812	DUP	106292	100	LRRC20,NPFFR1,PPA1	3	NPFFR1(607448), PPA1(179030)	2		NPFFR1				NPFFR1(1)	LRRC20(7/9),PPA1(1/1)	LRRC20(0.13683166059),NPFFR1(4.68664713029E-9),PPA1(0.00255640189205)	0.136832	LRRC20(-0.748),NPFFR1(-0.772),PPA1(-0.707)	-0.707			LRRC20(0.997164),NPFFR1(0.570935),PPA1(0.34437)	0.997164	LRRC20(-0.29),NPFFR1(1000.0),PPA1(-0.27)	-0.29	not applicable	2.5531e-05
MATERNAL_TRANSMITTED	SP0037862	M	SP0037861	FALSE	None reported	SP0038583	Unknown	FALSE	8	2000276-2017617	DEL	17342	100	MYOM2	1	MYOM2(603509)	1					MYOM2(pr:0/3;sib:0/1;ESP del=6,dup=2)		MYOM2(1/1)	MYOM2(1.48718449694E-55)	1.49e-55	MYOM2(-0.757)	-0.757			MYOM2(1.0)	1	MYOM2(-0.5)	-0.5	0	not applicable
PATERNAL_TRANSMITTED	SP0038120	M	SP0038111	FALSE	Anxiety, Social anxiety, OCD, Depression	SP0038125	None reported	FALSE	15	22835915-23060906	DEL	224992	100	CYFIP1,NIPA1,NIPA2,TUBGCP5	4	CYFIP1(606322), NIPA1(608145), NIPA2(608146), TUBGCP5(608147)	4	NIPA2	NIPA1			CYFIP1(pr:1/0;ESP del=20,dup=13),NIPA1(pr:1/0;ESP del=20,dup=13),NIPA2(pr:1/0;ESP del=19,dup=13),TUBGCP5(pr:1/0;ESP del=20,dup=11)	CYFIP1(10),NIPA2(6)	NIPA1(2/2),TUBGCP5(2/2)	CYFIP1(0.994933031618),NIPA1(0.214097495852),NIPA2(0.487193753651),TUBGCP5(1.26197167195E-4)	0.994933	CYFIP1(-0.78),NIPA1(-0.681),NIPA2(-0.774),TUBGCP5(-0.882)	-0.681	CYFIP1(3),NIPA1(4),NIPA2(4),TUBGCP5(4)	3	CYFIP1(0.220746),NIPA1(0.100877),NIPA2(0.701611),TUBGCP5(0.99994)	0.99994	CYFIP1(-1.3),NIPA1(-0.32),NIPA2(-0.03),TUBGCP5(-0.77)	-1.3	not applicable	0.000459559
MATERNAL_TRANSMITTED	SP0038282	F	SP0038281	FALSE	None reported	SP0038285	None reported	FALSE	3	49828873-49851221	DUP	22349	100	CDHR4,FAM212A,MIR5193,UBA7	4	UBA7(191325)	1						FAM212A(1),MIR5193(1)	CDHR4(1/1),UBA7(1/1)	CDHR4(0.013473949122),FAM212A(5.89161385315E-4),UBA7(2.68227797742E-14)	0.0134739	CDHR4(-0.849),FAM212A(-0.75),UBA7(-0.941)	-0.75			CDHR4(0.984242),FAM212A(0.918581),MIR5193(0.921559),UBA7(0.999713)	0.999713	CDHR4(0.26),FAM212A(0.13),MIR5193(1000.0),UBA7(0.25)	0.13	0	not applicable
MATERNAL_TRANSMITTED	SP0038333	M	SP0038362	FALSE	None reported	SP0038331	None reported	FALSE	4	39435830-39574084	DUP	138255	100	KLB,LIAS,LOC401127,RPL9,SMIM14,UGDH	6	KLB(611135), LIAS(607031), RPL9(603686), UGDH(603370)	4	RPL9,UGDH					LIAS(5),LOC401127(1),RPL9(2),UGDH(3)	KLB(1/1),SMIM14(3/3)	KLB(0.0944730785193),LIAS(0.061413758514),RPL9(0.918456437508),SMIM14(0.742727362577),UGDH(5.54140714269E-5)	0.918456	KLB(-0.743),LIAS(-0.956),LOC401127(-0.822),RPL9(-1.087),SMIM14(-0.776),UGDH(-0.858)	-0.743			KLB(0.88963),LIAS(0.668737),LOC401127(0.921559),RPL9(0.441719),SMIM14(0.767283),UGDH(0.975189)	0.975189	KLB(0.34),LIAS(-0.38),LOC401127(1000.0),RPL9(-0.16),SMIM14(1000.0),UGDH(-0.14)	-0.38	not applicable	5.10621e-05
PATERNAL_TRANSMITTED	SP0038516	M	SP0038513	FALSE	None reported	SP0038518	None reported	FALSE	16	21968737-22336588	DEL	367852	100	C16orf52,EEF2K,PDZD9,POLR3E,UQCRC2,VWA3A	6	EEF2K(606968), POLR3E(617815),UQCRC2(191329)	3					C16orf52(pr:0/2;ESP del=4,dup=15),EEF2K(pr:0/2;ESP del=5,dup=0),PDZD9(pr:0/2;ESP del=4,dup=0),POLR3E(pr:0/2;ESP del=4,dup=1),UQCRC2(pr:0/2;ESP del=4,dup=1),VWA3A(pr:0/2;ESP del=4,dup=1)	C16orf52(1),EEF2K(1),PDZD9(2),VWA3A(1)	POLR3E(5/6),UQCRC2(1/1)	EEF2K(8.33829176239E-11),PDZD9(0.545260624608),POLR3E(0.0194658182232),UQCRC2(0.00723554333966),VWA3A(1.83741135853E-20)	0.545261	C16orf52(-0.844),EEF2K(-0.946),PDZD9(-0.72),POLR3E(-0.981),UQCRC2(-0.9),VWA3A(-0.785)	-0.72			C16orf52(0.845339),EEF2K(0.891871),PDZD9(0.987744),POLR3E(0.407647),UQCRC2(0.252905),VWA3A(0.982502)	0.987744	C16orf52(1000.0),EEF2K(-1.48),PDZD9(0.04),POLR3E(-0.69),UQCRC2(0.22),VWA3A(1.66)	-1.48	not applicable	0.000178717
PATERNAL_TRANSMITTED	SP0039209	M	SP0039207	FALSE	None reported	SP0039211	Unknown	FALSE	1	6278349-6655605	DUP	377257	91.58	ACOT7,ESPN,GPR153,HES2,HES3,ICMT,KLHL21,LINC00337,MIR4252,NOL9,PLEKHG5,RNF207,TAS1R1,TNFRSF25,ZBTB48	15	ACOT7(602587), ESPN(606351), GPR153(614269), HES2(609970), HES3(609971), ICMT(605851), KLHL21(616262), PLEKHG5(611101), RNF207(616923), TAS1R1(606225), TNFRSF25(603366), ZBTB48(165270)	12	GPR153,NOL9	PLEKHG5				ACOT7(4),ESPN(1),GPR153(1),HES2(1),HES3(1),ICMT(1),LINC00337(1),MIR4252(1),NOL9(1),PLEKHG5(8),TAS1R1(2),TNFRSF25(6),ZBTB48(3)	KLHL21(2/2),RNF207(1/1)	ACOT7(0.381517901841),ESPN(0.00255384128822),GPR153(3.77954117162E-4),HES2(0.0670466550651),HES3(0.268868568224),ICMT(0.959145428138),KLHL21(0.00107735176759),NOL9(0.00447024001777),PLEKHG5(4.02821229083E-5),RNF207(5.19011202351E-6),TAS1R1(7.91360028717E-9),TNFRSF25(0.448738853101),ZBTB48(0.68019837647)	0.959145	ACOT7(-0.46),ESPN(-0.758),GPR153(-0.71),HES2(-0.839),HES3(-0.749),ICMT(-0.908),KLHL21(-0.87),LINC00337(-0.767),NOL9(-0.94),PLEKHG5(-0.784),RNF207(-0.856),TAS1R1(-0.811),TNFRSF25(-0.69),ZBTB48(-0.817)	-0.46			ACOT7(0.824419),ESPN(0.295445),GPR153(0.113709),HES2(0.843471),HES3(0.624635),ICMT(0.390143),KLHL21(0.275369),LINC00337(0.921559),MIR4252(0.921559),NOL9(0.295445),PLEKHG5(0.737418),RNF207(0.896389),TAS1R1(0.824706),TNFRSF25(0.360926),ZBTB48(0.306937)	0.921559	ACOT7(-0.76),ESPN(1000.0),GPR153(1000.0),HES2(1000.0),HES3(1000.0),ICMT(0.3),KLHL21(1000.0),LINC00337(1000.0),MIR4252(1000.0),NOL9(-0.69),PLEKHG5(1.15),RNF207(0.91),TAS1R1(3.52),TNFRSF25(0.35),ZBTB48(-1.0)	-1	not applicable	0
PATERNAL_TRANSMITTED	SP0039209	M	SP0039207	FALSE	None reported	SP0039211	Unknown	FALSE	15	102182682-102263368	DUP	80687	100	TARSL2,TM2D3	2	TM2D3(610014)	1		TM2D3			TARSL2(pr:0/4;sib:0/8;ESP del=6,dup=7),TM2D3(pr:0/2;sib:0/6;ESP del=6,dup=4)		TARSL2(1/1),TM2D3(4/4)	TARSL2(2.85774106308E-9),TM2D3(3.38995377611E-4)	0.000339	TARSL2(-0.799),TM2D3(-0.734)	-0.734			TARSL2(0.896359),TM2D3(0.984405)	0.984405	TARSL2(-1.53),TM2D3(0.35)	-1.53	not applicable	0.000510621
MATERNAL_TRANSMITTED	SP0039371	M	SP0038813	FALSE	None reported	SP0039372	None reported	FALSE	3	49828265-49851221	DUP	22957	100	CDHR4,FAM212A,MIR5193,UBA7	4	UBA7(191325)	1						FAM212A(1),MIR5193(1)	CDHR4(1/1),UBA7(1/1)	CDHR4(0.013473949122),FAM212A(5.89161385315E-4),UBA7(2.68227797742E-14)	0.0134739	CDHR4(-0.849),FAM212A(-0.75),UBA7(-0.941)	-0.75			CDHR4(0.984242),FAM212A(0.918581),MIR5193(0.921559),UBA7(0.999713)	0.999713	CDHR4(0.26),FAM212A(0.13),MIR5193(1000.0),UBA7(0.25)	0.13	0	not applicable
PATERNAL_TRANSMITTED	SP0039685	M	SP0039683	FALSE	None reported	SP0039687	None reported	FALSE	16	818647-855911	DUP	37265	100	CHTF18,GNG13,MIR662,MSLN,PRR25,RPUSD1	6	CHTF18(613201), GNG13(607298), MSLN(601051)	3					CHTF18(pr:1/1;ESP del=0,dup=1),GNG13(pr:1/1;ESP del=0,dup=1),MIR662(pr:1/1;ESP del=0,dup=2),MSLN(pr:1/1;ESP del=0,dup=5),PRR25(pr:1/1;ESP del=0,dup=1),RPUSD1(pr:1/1;ESP del=0,dup=2)	CHTF18(1),GNG13(1),MIR662(1),RPUSD1(8)	MSLN(3/3),PRR25(1/1)	GNG13(0.00489277449014),MSLN(2.47687992429E-15),PRR25(3.12896569287E-6),RPUSD1(3.05727308154E-8)	0.00489277	CHTF18(-0.857),GNG13(-0.551),MIR662(-0.828),MSLN(-0.882),PRR25(-0.84),RPUSD1(-0.81)	-0.551			CHTF18(0.927458),GNG13(0.390143),MIR662(0.921559),MSLN(0.272502),PRR25(0.998453),RPUSD1(0.332275)	0.998453	CHTF18(1.08),GNG13(-0.08),MIR662(1000.0),MSLN(0.73),PRR25(1000.0),RPUSD1(-0.24)	-0.24	0	not applicable
MATERNAL_TRANSMITTED	SP0040244	M	SP0040230	FALSE	None reported	SP0040245	None reported	FALSE	7	33102142-33195367	DUP	93226	100	BBS9,NT5C3A,RP9	3	BBS9(607968), NT5C3A(606224), RP9(607331)	3	BBS9					RP9(1)	BBS9(11/18),NT5C3A(1/4)	BBS9(6.37524189346E-10),NT5C3A(0.0123721939228),RP9(0.174162977654)	0.174163	BBS9(-0.771),NT5C3A(-0.809),RP9(-0.816)	-0.771			BBS9(0.979816),NT5C3A(0.668737),RP9(0.921559)	0.979816	BBS9(1.05),NT5C3A(1000.0),RP9(0.17)	0.17	not applicable	0.00104677
MATERNAL_TRANSMITTED	SP0040523	M	SP0040522	FALSE	None reported	SP0040524	None reported	FALSE	16	29690519-30199898	DEL	509380	99.99	ALDOA,ASPHD1,C16orf54,C16orf92,CDIPT,CDIPT-AS1,CORO1A,DOC2A,FAM57B,GDPD3,HIRIP3,INO80E,KCTD13,KIF22,LOC101928595,MAPK3,MAZ,MVP,PAGR1,PPP4C,PRRT2,QPRT,SEZ6L2,TAOK2,TBX6,TMEM219,YPEL3,ZG16	28	ALDOA(103850), CDIPT(605893), CORO1A(605000), DOC2A(604567), FAM57B(615175), GDPD3(616318), HIRIP3(603365), KCTD13(608947), KIF22(603213), MAPK3(601795), MAZ(600999), MVP(605088), PAGR1(612033), PPP4C(602035), PRRT2(614386), QPRT(606248), SEZ6L2(616667), TAOK2(613199), TBX6(602427), YPEL3(609724), ZG16(617311)	21	KIF22,PPP4C	ASPHD1,KCTD13,PAGR1,PRRT2,SEZ6L2			ALDOA(pr:2/3;sib:0/1;ESP del=1,dup=2),ASPHD1(pr:2/3;sib:0/1;ESP del=1,dup=2),C16orf54(pr:3/3;sib:0/1;ESP del=9,dup=2),C16orf92(pr:0/3;sib:0/1;ESP del=1,dup=2),CDIPT(pr:2/3;sib:0/1;ESP del=1,dup=2),CORO1A(pr:2/3;sib:0/1;ESP del=2,dup=2),DOC2A(pr:1/3;sib:0/1;ESP del=1,dup=2),FAM57B(pr:2/3;sib:0/1;ESP del=1,dup=2),GDPD3(pr:2/3;sib:0/1;ESP del=1,dup=4),HIRIP3(pr:1/3;sib:0/1;ESP del=1,dup=2),INO80E(pr…	ALDOA(5),ASPHD1(1),C16orf54(1),C16orf92(2),CDIPT(3),CDIPT-AS1(2),DOC2A(6),FAM57B(3),GDPD3(1),HIRIP3(2),INO80E(6),KCTD13(2),KIF22(3),LOC101928595(1),MAPK3(3),MAZ(5),MVP(4),PAGR1(1),PPP4C(5),PRRT2(3),SEZ6L2(6),TAOK2(3),TBX6(1),TMEM219(2),YPEL3(2),ZG16(1)	CORO1A(2/2),QPRT(3/4)	ALDOA(0.0248344029135),ASPHD1(0.120035612549),C16orf54(0.668080507729),C16orf92(0.018925440395),CDIPT(0.193882539035),CORO1A(0.954491479298),DOC2A(0.0185536457979),FAM57B(0.28573624552),GDPD3(1.05164952857E-7),HIRIP3(0.0190027818505),INO80E(0.0174146851193),KCTD13(0.791960933572),KIF22(4.39968359378E-6),MAPK3(0.409692328375),MAZ(0.953969621751),MVP(0.00744852498762),PAGR1(0.500965910942),PPP4C(0.…	0.998764	ALDOA(-0.428),ASPHD1(-0.606),C16orf54(-0.848),C16orf92(-0.789),CDIPT(-0.878),CDIPT-AS1(-0.731),CORO1A(-0.777),DOC2A(-0.546),FAM57B(-0.696),GDPD3(-0.837),HIRIP3(-0.87),INO80E(-0.826),KCTD13(-0.672),KIF22(-0.974),MAPK3(-0.713),MAZ(-0.527),MVP(-0.794),PAGR1(-0.854),PPP4C(-0.506),PRRT2(-0.605),QPRT(-0.908),SEZ6L2(-0.473),TAOK2(-0.606),TBX6(-0.865),TMEM219(-0.883),YPEL3(-0.705),ZG16(-0.795)	-0.428	KCTD13(4),MAPK3(4),SEZ6L2(4),TAOK2(2)	2	ALDOA(0.431533),ASPHD1(0.231986),C16orf54(0.694104),C16orf92(0.845339),CDIPT(0.757362),CDIPT-AS1(0.921559),CORO1A(0.08537),DOC2A(0.346264),FAM57B(0.543634),GDPD3(0.949082),HIRIP3(0.896359),INO80E(0.668737),KCTD13(0.543634),KIF22(0.765931),MAPK3(0.183521),MAZ(0.070822),MVP(0.574202),PAGR1(0.441719),PPP4C(0.570935),PRRT2(0.518443),QPRT(0.498223),SEZ6L2(0.398806),TAOK2(0.114954),TBX6(0.543634),TMEM2…	0.949082	ALDOA(-0.58),ASPHD1(-0.36),C16orf54(1000.0),C16orf92(0.24),CDIPT(-0.25),CDIPT-AS1(1000.0),CORO1A(-0.51),DOC2A(-0.56),FAM57B(-0.41),GDPD3(0.04),HIRIP3(0.49),INO80E(-0.07),KCTD13(-0.34),KIF22(-0.26),MAPK3(-0.41),MAZ(1000.0),MVP(-0.81),PAGR1(1000.0),PPP4C(-0.12),PRRT2(0.55),QPRT(0.53),SEZ6L2(-1.12),TAOK2(-2.85),TBX6(-0.05),TMEM219(-0.21),YPEL3(0.19),ZG16(0.92)	-2.85	not applicable	0.000153186
PATERNAL_TRANSMITTED	SP0040624	F	SP0040622	FALSE	None reported	SP0040629	Unknown	FALSE	1	42902092-42925591	DUP	23500	100	PPCS,ZMYND12	2	PPCS(609853)	1							PPCS(7/8),ZMYND12(2/2)	PPCS(0.00353633641898),ZMYND12(0.00105994735076)	0.00353634	PPCS(-0.964),ZMYND12(-0.75)	-0.75			PPCS(0.970536),ZMYND12(0.802639)	0.970536	PPCS(-0.03),ZMYND12(0.31)	-0.03	0	not applicable
MATERNAL_TRANSMITTED	SP0040624	F	SP0040622	FALSE	None reported	SP0040629	Unknown	FALSE	16	19020494-19068020	DUP	47527	100	TMC7	1	TMC7(617198)	1							TMC7(6/7)	TMC7(4.32157674956E-6)	4.32e-06	TMC7(-0.718)	-0.718			TMC7(0.87674)	0.87674	TMC7(0.49)	0.49	0	not applicable
MATERNAL_TRANSMITTED	SP0040659	M	SP0040658	FALSE	None reported	SP0040660	Unknown	FALSE	13	114514708-114537645	DUP	22938	100	GAS6,TMEM255B	2	GAS6(600441)	1							GAS6(1/1),TMEM255B(2/2)	GAS6(0.333438602414),TMEM255B(3.85360358148E-10)	0.333439	GAS6(-0.953),TMEM255B(-0.737)	-0.737			GAS6(0.398806),TMEM255B(0.994609)	0.994609	GAS6(-0.44),TMEM255B(1000.0)	-0.44	0	not applicable
PATERNAL_TRANSMITTED	SP0040659	M	SP0040658	FALSE	None reported	SP0040660	Unknown	FALSE	15	22835915-23062320	DUP	226406	100	CYFIP1,NIPA1,NIPA2,TUBGCP5	4	CYFIP1(606322), NIPA1(608145), NIPA2(608146), TUBGCP5(608147)	4	NIPA2	NIPA1			CYFIP1(pr:1/0;ESP del=20,dup=13),NIPA1(pr:1/0;ESP del=20,dup=13),NIPA2(pr:1/0;ESP del=19,dup=13),TUBGCP5(pr:1/0;ESP del=20,dup=11)	CYFIP1(10),NIPA2(6)	NIPA1(2/2),TUBGCP5(2/2)	CYFIP1(0.994933031618),NIPA1(0.214097495852),NIPA2(0.487193753651),TUBGCP5(1.26197167195E-4)	0.994933	CYFIP1(-0.78),NIPA1(-0.681),NIPA2(-0.774),TUBGCP5(-0.882)	-0.681	CYFIP1(3),NIPA1(4),NIPA2(4),TUBGCP5(4)	3	CYFIP1(0.220746),NIPA1(0.100877),NIPA2(0.701611),TUBGCP5(0.99994)	0.99994	CYFIP1(-1.3),NIPA1(-0.32),NIPA2(-0.03),TUBGCP5(-0.77)	-1.3	not applicable	0.000842525
MATERNAL_TRANSMITTED	SP0040659	M	SP0040658	FALSE	None reported	SP0040660	Unknown	FALSE	19	55527047-55560132	DUP	33086	100	GP6,RDH13	2	GP6(605546)	1		RDH13					GP6(3/3),RDH13(2/4)	GP6(1.1970900886E-14),RDH13(5.35333781778E-12)	5.35e-12	GP6(-0.724),RDH13(-0.932)	-0.724			GP6(0.953909),RDH13(0.701611)	0.953909	GP6(2.13),RDH13(-0.04)	-0.04	0	not applicable
PATERNAL_TRANSMITTED	SP0041119	M	SP0041117	FALSE	None reported	SP0041124	None reported	FALSE	11	85420337-85468758	DEL	48422	100	SYTL2	1	SYTL2(612880)	1							SYTL2(8/9)	SYTL2(2.11826952071E-19)	2.12e-19	SYTL2(-0.752)	-0.752			SYTL2(0.96101)	0.96101	SYTL2(1.34)	1.34	0.00019968	not applicable
PATERNAL_TRANSMITTED	SP0041645	M	SP0041644	FALSE	None reported	SP0041647	None reported	FALSE	1	54871626-55070103	DUP	198478	99.33	ACOT11,SSBP3	2	ACOT11(606803), SSBP3(607390)	2							ACOT11(2/2)	ACOT11(1.33339142705E-10),SSBP3(0.999756196037)	1.33e-10	ACOT11(-0.899),SSBP3(-0.639)	-0.899			ACOT11(0.858257),SSBP3(0.090092)	0.858257	ACOT11(0.72),SSBP3(-0.65)	0.72	not applicable	0
MATERNAL_TRANSMITTED	SP0041645	M	SP0041644	FALSE	None reported	SP0041647	None reported	FALSE	15	55516087-55839346	DUP	323260	98.14	C15orf65,CCPG1,DNAAF4,DNAAF4-CCPG1,MIR628,PIGB,PIGBOS1,PYGO1,RAB27A	9	CCPG1(611326), DNAAF4(608706), PIGB(604122), PYGO1(606902), RAB27A(603868)	5	PYGO1				RAB27A(pr:0/1;sib:0/1;ESP del=0,dup=1)	C15orf65(1),CCPG1(4),DNAAF4(3),DNAAF4-CCPG1(1),MIR628(1),PIGB(1),PIGBOS1(3)	PYGO1(2/2),RAB27A(4/4)	C15orf65(0.360932047574),CCPG1(0.962563038904),PIGB(2.32191988748E-4),PYGO1(0.956651521929),RAB27A(8.23365144303E-5)	0.962563	C15orf65(-0.832),CCPG1(-1.108),PIGB(-1.01),PYGO1(-0.654),RAB27A(-0.851)	-0.654			C15orf65(0.921559),CCPG1(0.812548),MIR628(0.921559),PIGB(0.907493),PYGO1(0.148405),RAB27A(0.95009)	0.95009	C15orf65(1000.0),CCPG1(0.6),MIR628(1000.0),PIGB(1000.0),PYGO1(0.2),RAB27A(-0.56)	-0.56	not applicable	2.5531e-05
PATERNAL_TRANSMITTED	SP0041858	M	SP0041857	FALSE	Anxiety	SP0041861	None reported	FALSE	15	102182682-102215941	DEL	33260	100	TARSL2,TM2D3	2	TM2D3(610014)	1		TM2D3			TARSL2(pr:0/4;sib:0/8;ESP del=6,dup=7),TM2D3(pr:0/2;sib:0/6;ESP del=6,dup=4)		TARSL2(1/1),TM2D3(4/4)	TARSL2(2.85774106308E-9),TM2D3(3.38995377611E-4)	0.000339	TARSL2(-0.799),TM2D3(-0.734)	-0.734			TARSL2(0.896359),TM2D3(0.984405)	0.984405	TARSL2(-1.53),TM2D3(0.35)	-1.53	0	not applicable
PATERNAL_TRANSMITTED	SP0042217	M	SP0042216	FALSE	None reported	SP0042218	None reported	FALSE	11	88241758-88386589	DUP	144832	100	GRM5	1	GRM5(604102)	1		GRM5					GRM5(2/2)	GRM5(0.985984068271)	0.985984	GRM5(-0.206)	-0.206	GRM5(4)	4	GRM5(0.21456)	0.21456	GRM5(-1.26)	-1.26	not applicable	0
MATERNAL_TRANSMITTED	SP0042217	M	SP0042216	FALSE	None reported	SP0042218	None reported	FALSE	19	19636942-19681643	DUP	44702	100	CILP2,NDUFA13,PBX4,YJEFN3	4	CILP2(612419), NDUFA13(609435), PBX4(608127)	3						CILP2(1),YJEFN3(2)	NDUFA13(1/1),PBX4(1/2)	CILP2(2.78936233124E-4),NDUFA13(1.21026586319E-4),PBX4(0.00677212618731),YJEFN3(2.63542608769E-6)	0.00677213	CILP2(-0.775),NDUFA13(-0.692),PBX4(-0.774),YJEFN3(-0.77)	-0.692			CILP2(0.207785),NDUFA13(0.845339),PBX4(0.949372),YJEFN3(0.818551)	0.949372	CILP2(-1.08),NDUFA13(-0.01),PBX4(-0.47),YJEFN3(-0.25)	-1.08	0	not applicable
MATERNAL_TRANSMITTED	SP0042391	M	SP0042390	FALSE	None reported	SP0042393	Unknown	FALSE	15	22835915-23062320	DEL	226406	100	CYFIP1,NIPA1,NIPA2,TUBGCP5	4	CYFIP1(606322), NIPA1(608145), NIPA2(608146), TUBGCP5(608147)	4	NIPA2	NIPA1			CYFIP1(pr:1/0;ESP del=20,dup=13),NIPA1(pr:1/0;ESP del=20,dup=13),NIPA2(pr:1/0;ESP del=19,dup=13),TUBGCP5(pr:1/0;ESP del=20,dup=11)	CYFIP1(10),NIPA2(6)	NIPA1(2/2),TUBGCP5(2/2)	CYFIP1(0.994933031618),NIPA1(0.214097495852),NIPA2(0.487193753651),TUBGCP5(1.26197167195E-4)	0.994933	CYFIP1(-0.78),NIPA1(-0.681),NIPA2(-0.774),TUBGCP5(-0.882)	-0.681	CYFIP1(3),NIPA1(4),NIPA2(4),TUBGCP5(4)	3	CYFIP1(0.220746),NIPA1(0.100877),NIPA2(0.701611),TUBGCP5(0.99994)	0.99994	CYFIP1(-1.3),NIPA1(-0.32),NIPA2(-0.03),TUBGCP5(-0.77)	-1.3	not applicable	0.000459559
MATERNAL_TRANSMITTED	SP0042391	M	SP0042390	FALSE	None reported	SP0042393	Unknown	FALSE	19	35420852-35500234	DEL	79383	100	GRAMD1A,ZNF30,ZNF792	3		0	GRAMD1A,ZNF792				GRAMD1A(pr:1/0;ESP del=0,dup=1),ZNF792(pr:1/0)	ZNF792(1)	GRAMD1A(4/5),ZNF30(3/4)	GRAMD1A(0.568380698661),ZNF30(8.05996775258E-9),ZNF792(3.90385673726E-7)	0.568381	GRAMD1A(-0.695),ZNF30(-0.833),ZNF792(-0.797)	-0.695			GRAMD1A(0.688156),ZNF30(0.965867),ZNF792(0.849217)	0.965867	GRAMD1A(-1.02),ZNF30(1.8),ZNF792(0.14)	-1.02	not applicable	0
PATERNAL_TRANSMITTED	SP0042592	M	SP0042591	FALSE	Bipolar disorder	SP0042593	None reported	FALSE	19	46024553-46057187	DEL	32635	100	OPA3,VASP	2	OPA3(606580), VASP(601703)	2							OPA3(2/2),VASP(1/1)	OPA3(0.00412066593619),VASP(0.583670616081)	0.583671	OPA3(-0.828),VASP(-0.74)	-0.74			OPA3(0.999915),VASP(0.170686)	0.999915	OPA3(0.37),VASP(-0.14)	-0.14	0	not applicable
MATERNAL_TRANSMITTED	SP0042629	M	SP0042628	FALSE	Anxiety	SP0042630	None reported	FALSE	6	71464683-71603976	DEL	139294	100	B3GAT2,SMAP1	2	B3GAT2(607497), SMAP1(611372)	2	SMAP1						B3GAT2(1/1),SMAP1(4/4)	B3GAT2(7.03605213349E-7),SMAP1(0.983689233137)	0.983689	B3GAT2(-0.658),SMAP1(-0.639)	-0.639			B3GAT2(0.668737),SMAP1(0.95864)	0.95864	B3GAT2(-0.03),SMAP1(-0.07)	-0.07	not applicable	0
MATERNAL_TRANSMITTED	SP0042658	M	SP0042655	FALSE	None reported	SP0042660	None reported	FALSE	1	185106738-185121068	DUP	14331	100	TRMT1L	1	TRMT1L(611673)	1							TRMT1L(2/2)	TRMT1L(0.93961890083)	0.939619	TRMT1L(-0.898)	-0.898			TRMT1L(0.231986)	0.231986	TRMT1L(-0.51)	-0.51	0	not applicable
MATERNAL_TRANSMITTED	SP0042658	M	SP0042655	FALSE	None reported	SP0042660	None reported	FALSE	16	84495320-84600562	DEL	105243	100	ATP2C2,COTL1,TLDC1	3	ATP2C2(613082), COTL1(606748)	2	COTL1				ATP2C2(pr:1/3;sib:1/2;ESP del=11,dup=2),COTL1(pr:1/0;ESP del=1,dup=0),TLDC1(pr:1/1;sib:1/1;ESP del=7,dup=1)	TLDC1(1)	ATP2C2(3/3),COTL1(1/1)	COTL1(0.0667591515202),TLDC1(2.29020529912E-12)	0.0667592	ATP2C2(-0.819),COTL1(-0.724),TLDC1(-0.825)	-0.724			ATP2C2(0.999997),COTL1(0.668737),TLDC1(0.92949)	0.999997	ATP2C2(-0.35),COTL1(-0.23),TLDC1(1000.0)	-0.35	not applicable	0.000127655
MATERNAL_TRANSMITTED	SP0042658	M	SP0042655	FALSE	None reported	SP0042660	None reported	FALSE	17	3513854-3561470	DEL	47617	100	CTNS,SHPK	2	CTNS(606272), SHPK(605060)	2							CTNS(2/2),SHPK(1/1)	CTNS(0.0341220085738),SHPK(3.97287394987E-6)	0.034122	CTNS(-0.9),SHPK(-0.843)	-0.843			CTNS(0.734951),SHPK(0.940742)	0.940742	CTNS(-0.18),SHPK(-0.4)	-0.4	0	not applicable
MATERNAL_TRANSMITTED	SP0042736	M	SP0042797	FALSE	None reported	SP0042735	None reported	FALSE	12	72175811-72278802	DUP	102992	100	MRS2P2,RAB21,TBC1D15	3	RAB21(612398), TBC1D15(612662)	2						MRS2P2(1)	RAB21(1/1),TBC1D15(3/4)	RAB21(0.882341696063),TBC1D15(0.148718808827)	0.882342	RAB21(-0.519),TBC1D15(-0.784)	-0.519			MRS2P2(0.921559),RAB21(0.441719),TBC1D15(0.613506)	0.921559	MRS2P2(1000.0),RAB21(0.33),TBC1D15(-0.89)	-0.89	not applicable	0
PATERNAL_TRANSMITTED	SP0043178	M	SP0042212	FALSE	None reported	SP0043179	None reported	FALSE	7	158727067-158889776	DEL	162710	100	LINC00689,VIPR2,WDR60	3	VIPR2(601970), WDR60(615462)	2						LINC00689(1)	VIPR2(3/4),WDR60(6/6)	VIPR2(9.34378712597E-7),WDR60(2.00913621845E-7)	9.34e-07	LINC00689(-0.766),VIPR2(-0.515),WDR60(-0.852)	-0.515			LINC00689(0.921559),VIPR2(0.979342),WDR60(0.908839)	0.979342	LINC00689(1000.0),VIPR2(-0.62),WDR60(1.21)	-0.62	not applicable	2.5531e-05
PATERNAL_TRANSMITTED	SP0043581	F	SP0043580	FALSE	None reported	SP0043584	None reported	FALSE	19	49564713-49575749	DUP	11037	100	KCNA7,NTF4	2	KCNA7(176268), NTF4(162662)	2							KCNA7(1/1)	KCNA7(0.00825022329951),NTF4(0.10758290018)	0.00825022	KCNA7(-0.846),NTF4(-0.796)	-0.846			KCNA7(0.570935),NTF4(0.90716)	0.570935	KCNA7(-0.14),NTF4(1000.0)	-0.14	0	not applicable
PATERNAL_TRANSMITTED	SP0043735	F	SP0043734	FALSE	Anxiety, Depression	SP0043737	Depression	FALSE	17	3513854-3561470	DEL	47617	100	CTNS,SHPK	2	CTNS(606272), SHPK(605060)	2							CTNS(2/2),SHPK(1/1)	CTNS(0.0341220085738),SHPK(3.97287394987E-6)	0.034122	CTNS(-0.9),SHPK(-0.843)	-0.843			CTNS(0.734951),SHPK(0.940742)	0.940742	CTNS(-0.18),SHPK(-0.4)	-0.4	0	not applicable
PATERNAL_TRANSMITTED	SP0043850	M	SP0043848	FALSE	None reported	SP0043852	None reported	FALSE	13	52234731-52506804	DEL	272074	98.37	CCDC70,DHRS12,LINC00282,WDFY2	4	DHRS12(616163), WDFY2(610418)	2						CCDC70(2),DHRS12(3),LINC00282(3)	WDFY2(1/1)	CCDC70(0.0531534616697),DHRS12(0.00725776436103),WDFY2(0.00359500151112)	0.0531535	CCDC70(-0.688),DHRS12(-0.783),LINC00282(-0.722),WDFY2(-0.828)	-0.688			CCDC70(0.802639),DHRS12(0.88485),LINC00282(0.921559),WDFY2(0.818551)	0.921559	CCDC70(0.17),DHRS12(0.62),LINC00282(1000.0),WDFY2(-0.05)	-0.05	not applicable	7.65931e-05
PATERNAL_TRANSMITTED	SP0043850	M	SP0043848	FALSE	None reported	SP0043852	None reported	FALSE	13	52585631-53624907	DEL	1039277	66.45	ALG11,CKAP2,CNMD,HNRNPA1L2,LINC02333,LOC101929657,MIR759,MRPS31P5,NEK3,NEK5,OLFM4,PCDH8,SUGT1,THSD1,TPTE2P3,UTP14C,VPS36	17	ALG11(613666), CKAP2(611569), CNMD(605147), NEK3(604044), NEK5(616731), OLFM4(614061), PCDH8(603580), SUGT1(604098), THSD1(616821), UTP14C(608969), VPS36(610903)	11	CKAP2					ALG11(2),CKAP2(4),CNMD(2),HNRNPA1L2(2),LINC02333(1),LOC101929657(1),MIR759(1),MRPS31P5(4),NEK3(4),NEK5(1),PCDH8(2),SUGT1(3),THSD1(2),TPTE2P3(1),UTP14C(1),VPS36(3)	OLFM4(1/1)	ALG11(1.22134567519E-4),CKAP2(3.96231847753E-8),HNRNPA1L2(6.70372795332E-5),NEK3(5.05530998545E-10),NEK5(5.0328278425E-20),OLFM4(2.41040640656E-6),SUGT1(0.977752129164),THSD1(2.4503160889E-5),UTP14C(0.00117836245561),VPS36(0.100608360734)	0.977752	ALG11(-0.778),CKAP2(-0.936),HNRNPA1L2(-0.794),MIR759(-0.825),NEK3(-0.786),NEK5(-0.832),OLFM4(-0.773),PCDH8(-0.332),SUGT1(-0.891),THSD1(-0.713),TPTE2P3(-0.762),UTP14C(-0.796),VPS36(-0.839)	-0.332	PCDH8(6)	6	ALG11(0.936862),CKAP2(0.981821),HNRNPA1L2(0.624635),MIR759(0.921559),MRPS31P5(0.921559),NEK3(0.999966),NEK5(1.0),OLFM4(0.148405),PCDH8(0.739193),SUGT1(0.559267),THSD1(0.744856),TPTE2P3(0.921559),UTP14C(0.998979),VPS36(0.34437)	1	ALG11(-0.49),CKAP2(1.22),HNRNPA1L2(1.31),MIR759(1000.0),MRPS31P5(1000.0),NEK3(0.2),NEK5(1.07),OLFM4(0.53),PCDH8(1000.0),SUGT1(-0.18),THSD1(0.09),TPTE2P3(1000.0),UTP14C(0.11),VPS36(-0.3)	-0.49	not applicable	0
MATERNAL_TRANSMITTED	SP0044168	M	SP0044167	FALSE	None reported	SP0044170	Unknown	FALSE	5	73981078-73992932	DEL	11855	100	HEXB	1	HEXB(606873)	1							HEXB(1/2)	HEXB(1.49158509656E-5)	1.49e-05	HEXB(-0.988)	-0.988			HEXB(0.939147)	0.939147	HEXB(0.95)	0.95	0.00019968	not applicable
PATERNAL_TRANSMITTED	SP0045058	M	SP0045056	FALSE	Social anxiety, ADHD	SP0045064	None reported	FALSE	22	22311486-22569661	DUP	258176	97.17	PRAMENP,TOP3B	2	TOP3B(603582)	1						PRAMENP(1)	TOP3B(9/10)	TOP3B(0.114528012618)	0.114528	PRAMENP(-0.827),TOP3B(-0.779)	-0.779	TOP3B(4)	4	TOP3B(0.194933)	0.194933	TOP3B(-0.48)	-0.48	not applicable	0.00257864
PATERNAL_TRANSMITTED	SP0045167	M	SP0045143	FALSE	None reported	SP0045179	Unknown	FALSE	3	150804714-151095962	DUP	291249	100	GPR171,GPR87,MED12L,P2RY12,P2RY13,P2RY14	6	GPR87(606379), MED12L(611318), P2RY12(600515), P2RY13(606380), P2RY14(610116)	5		MED12L			GPR171(pr:0/1;sib:0/1;ESP del=0,dup=1),MED12L(pr:0/1;sib:0/1;ESP del=0,dup=2),P2RY14(pr:0/1;sib:0/1;ESP del=0,dup=1)	GPR171(1),GPR87(1),P2RY13(1),P2RY14(2)	MED12L(1/1),P2RY12(2/2)	GPR171(0.00167512127493),GPR87(0.290536849),MED12L(0.999999276371),P2RY12(0.107032257879),P2RY13(0.327928323861),P2RY14(3.77084300253E-4)	0.999999	GPR171(-0.775),GPR87(-0.834),MED12L(-0.619),P2RY12(-0.657),P2RY13(-0.718),P2RY14(-0.754)	-0.619			GPR171(0.231986),GPR87(0.494667),MED12L(0.007078),P2RY12(0.113709),P2RY13(0.757362),P2RY14(0.543634)	0.757362	GPR171(-0.21),GPR87(0.35),MED12L(-2.54),P2RY12(-0.18),P2RY13(0.22),P2RY14(0.04)	-2.54	not applicable	2.5531e-05
MATERNAL_TRANSMITTED	SP0045640	M	SP0045643	FALSE	None reported	SP0045639	None reported	FALSE	3	196210589-196236573	DUP	25985	100	RNF168,SMCO1	2	RNF168(612688)	1					RNF168(pr:1/0)		RNF168(1/1),SMCO1(2/2)	RNF168(1.37259354977E-10),SMCO1(4.62967906396E-5)	4.63e-05	RNF168(-0.773)	-0.773			RNF168(0.812548)	0.812548	RNF168(0.42)	0.42	0	not applicable
PATERNAL_TRANSMITTED	SP0045640	M	SP0045643	FALSE	None reported	SP0045639	None reported	FALSE	16	23632683-23647659	DEL	14977	100	PALB2	1	PALB2(610355)	1	PALB2						PALB2(1/1)	PALB2(1.32628496864E-10)	1.33e-10	PALB2(-0.906)	-0.906			PALB2(0.640849)	0.640849	PALB2(0.32)	0.32	0	not applicable
PATERNAL_TRANSMITTED	SP0046673	M	SP0043403	FALSE	Unknown	SP0046674	Unknown	FALSE	2	233243681-233274583	DEL	30903	60.08	ALPP,ALPPL2,ECEL1P2	3	ALPP(171800), ALPPL2(171810)	2						ECEL1P2(1)	ALPP(1/1),ALPPL2(1/1)	ALPP(1.68537812798E-6),ALPPL2(6.22052907363E-6)	6.22e-06	ALPP(-0.815),ALPPL2(-0.771),ECEL1P2(-0.821)	-0.771			ALPP(0.646892),ALPPL2(0.873363),ECEL1P2(0.921559)	0.921559	ALPP(1.36),ALPPL2(0.47),ECEL1P2(1000.0)	0.47	0.00439297	not applicable
PATERNAL_TRANSMITTED	SP0046673	M	SP0043403	FALSE	Unknown	SP0046674	Unknown	FALSE	6	79595029-79668318	DUP	73290	100	IRAK1BP1,PHIP	2	IRAK1BP1(615375), PHIP(612870)	2	PHIP		PHIP				IRAK1BP1(1/1),PHIP(1/1)	IRAK1BP1(8.64773844343E-4),PHIP(0.999999947702)	1	IRAK1BP1(-0.864),PHIP(-0.801)	-0.801	PHIP(3S)	3(has syndromic)	IRAK1BP1(0.987744),PHIP(0.155245)	0.987744	IRAK1BP1(0.24),PHIP(-1.24)	-1.24	not applicable	0
MATERNAL_TRANSMITTED	SP0046854	M	SP0046853	FALSE	None reported	SP0046861	None reported	FALSE	17	20107646-20200391	DUP	92746	96.1	SPECC1	1	SPECC1(608793)	1							SPECC1(6/6)	SPECC1(0.109459640244)	0.10946	SPECC1(-0.825)	-0.825			SPECC1(0.16373)	0.16373	SPECC1(-1.19)	-1.19	not applicable	2.5531e-05
MATERNAL_TRANSMITTED	SP0046982	M	SP0046981	FALSE	None reported	SP0046986	Anxiety, Social anxiety, Depression	TRUE	15	22835915-23062320	DEL	226406	100	CYFIP1,NIPA1,NIPA2,TUBGCP5	4	CYFIP1(606322), NIPA1(608145), NIPA2(608146), TUBGCP5(608147)	4	NIPA2	NIPA1			CYFIP1(pr:1/0;ESP del=20,dup=13),NIPA1(pr:1/0;ESP del=20,dup=13),NIPA2(pr:1/0;ESP del=19,dup=13),TUBGCP5(pr:1/0;ESP del=20,dup=11)	CYFIP1(10),NIPA2(6)	NIPA1(2/2),TUBGCP5(2/2)	CYFIP1(0.994933031618),NIPA1(0.214097495852),NIPA2(0.487193753651),TUBGCP5(1.26197167195E-4)	0.994933	CYFIP1(-0.78),NIPA1(-0.681),NIPA2(-0.774),TUBGCP5(-0.882)	-0.681	CYFIP1(3),NIPA1(4),NIPA2(4),TUBGCP5(4)	3	CYFIP1(0.220746),NIPA1(0.100877),NIPA2(0.701611),TUBGCP5(0.99994)	0.99994	CYFIP1(-1.3),NIPA1(-0.32),NIPA2(-0.03),TUBGCP5(-0.77)	-1.3	not applicable	0.000459559
MATERNAL_TRANSMITTED	SP0048747	M	SP0048746	FALSE	None reported	SP0048749	None reported	FALSE	3	47950528-48019424	DUP	68897	100	MAP4	1	MAP4(157132)	1		MAP4					MAP4(3/3)	MAP4(0.998848724394)	0.998849	MAP4(-0.785)	-0.785			MAP4(0.142778)	0.142778	MAP4(0.41)	0.41	not applicable	2.5531e-05
PATERNAL_TRANSMITTED	SP0049279	F	SP0049277	FALSE	None reported	SP0049288	Unknown	FALSE	3	196771494-196793626	DUP	22133	100	DLG1	1	DLG1(601014)	1		DLG1			DLG1(pr:1/0;ESP del=0,dup=2)		DLG1(6/6)	DLG1(0.998742049205)	0.998742	DLG1(-0.766)	-0.766	DLG1(4)	4	DLG1(0.567901)	0.567901	DLG1(0.4)	0.4	0	not applicable
MATERNAL_TRANSMITTED	SP0050721	M	SP0050720	FALSE	None reported	SP0051547	Depression	FALSE	11	43852526-43965433	DUP	112908	98.33	ALKBH3,ALKBH3-AS1,C11orf96,HSD17B12,SEC14L1P1	5	ALKBH3(610603), HSD17B12(609574)	2						ALKBH3(1),ALKBH3-AS1(1),C11orf96(1),SEC14L1P1(1)	HSD17B12(1/1)	ALKBH3(2.55797163392E-9),HSD17B12(0.0055544777776)	0.00555448	ALKBH3(-0.876),C11orf96(-0.839),HSD17B12(-0.901),SEC14L1P1(-0.801)	-0.801			ALKBH3(0.999877),ALKBH3-AS1(0.921559),C11orf96(0.921559),HSD17B12(0.949082),SEC14L1P1(0.921559)	0.999877	ALKBH3(0.4),ALKBH3-AS1(1000.0),C11orf96(1000.0),HSD17B12(0.06),SEC14L1P1(1000.0)	0.06	not applicable	0
MATERNAL_TRANSMITTED	SP0055288	M	SP0055287	FALSE	None reported	SP0055291	None reported	FALSE	9	94794746-95285123	DUP	490378	88.35	ASPN,CENPP,ECM2,IARS,LINC00475,LOC100128076,MIR3651,NOL8,OGN,OMD,PRSS47,SNORA84,SPTLC1	13	ASPN(608135), CENPP(611505), ECM2(603479), IARS(600709), NOL8(611534), OGN(602383), SPTLC1(605712)	7					ASPN(pr:1/0),CENPP(pr:1/0),ECM2(pr:1/0),IARS(pr:1/1),MIR3651(pr:1/1),NOL8(pr:1/1),OGN(pr:1/0),OMD(pr:1/0),SNORA84(pr:1/1),SPTLC1(pr:1/0)	ASPN(2),IARS(3),LINC00475(1),LOC100128076(1),MIR3651(1),NOL8(4),OGN(3),OMD(1),PRSS47(1),SNORA84(1)	CENPP(2/3),ECM2(3/3),SPTLC1(3/3)	ASPN(0.0233215368712),CENPP(0.0239284606586),ECM2(1.56333125807E-6),IARS(4.34508835544E-9),NOL8(4.4866926921E-8),OGN(0.00751075016804),OMD(0.00235083281027),SPTLC1(2.78402793025E-7)	0.0239285	ASPN(-0.76),CENPP(-0.845),ECM2(-0.798),IARS(-0.819),LINC00475(-0.801),LOC100128076(-0.83),NOL8(-0.9),OGN(-0.733),OMD(-0.652),PRSS47(-0.792),SNORA84(-0.764),SPTLC1(-0.91)	-0.652			ASPN(0.600584),CENPP(0.778136),ECM2(0.988555),IARS(0.913183),LINC00475(0.921559),LOC100128076(0.921559),MIR3651(0.921559),NOL8(0.940742),OGN(0.967677),OMD(0.984405),SNORA84(0.921559),SPTLC1(0.928883)	0.988555	ASPN(1000.0),CENPP(0.44),ECM2(0.42),IARS(-1.07),LINC00475(1000.0),LOC100128076(1000.0),MIR3651(1000.0),NOL8(1.87),OGN(-0.43),OMD(0.33),SNORA84(1000.0),SPTLC1(-0.25)	-1.07	not applicable	2.5531e-05
PATERNAL_TRANSMITTED	SP0055288	M	SP0055287	FALSE	None reported	SP0055291	None reported	FALSE	12	19472955-19522722	DUP	49768	100	PLEKHA5	1	PLEKHA5(607770)	1					PLEKHA5(pr:1/1;sib:0/1;ESP del=0,dup=64)		PLEKHA5(4/5)	PLEKHA5(0.999999407945)	0.999999	PLEKHA5(-0.646)	-0.646			PLEKHA5(0.228202)	0.228202	PLEKHA5(-0.42)	-0.42	0	not applicable

## Sheet: columns' descriptions
Column name	Description
INHERITANCE	CNV's inheritance type
SPID	proband's SPARK id
Gender	proband's gender
CHR	chromosome
OVERLAP	CNV's coordinates on CHR defined as either overlap between SF CNV and UW CNV, or as coordinates of either SF CNV or UW CNV in the case of non-overlapping CNVs
TYPE	CNV's type: DEL or DUP
SIZE	CNV's length in bp
% of CNV not in SegDup overlap	portion of the CNV that is not covered by segmental duplications (segDups track for hg19 from UCSC browser)
Gene List	list of the genes with coding region overlapping with the CNV (refGene for hg19 from UCSC browser)
No. of Genes	number of the genes in Gene List
OMIM Gene List	list of OMIM genes with coding region overlapping with the CNV (refGene for hg19 from UCSC browser); for each gene, its OMIM ID is given in parentheses
No. of OMIM Genes	number of OMIM genes in OMIM Gene List
Genes(Brain Embryonically Expressed)	list of brain embryonically expressed genes with coding region overlapping with the CNV (from Iossifov I., et al, "The contribution of de novo coding mutations to autism spectrum disorder", Nature (2014))
Genes(Brain critical)	list of brain critical genes with coding region overlapping with the CNV (from Uddin M, et al, "Brain-expressed exons under purifying selection are enriched for de novo mutations in autism spectrum disorder", Nat Genetics (2014))
Genes in Stessman et al 2017	list of the genes from 91 significant for ASD Stessman’s genes with coding region overlapping with the CNV; if p CNV is availlable, it is given in the parentheses after the corresponding gene name (from Stessman et al, "Targeted sequencing identifies 91 neurodevelopmental-disorder risk genes with autism and developmental-disability biases", Nat Genetics (2017))
Genes in Sanders et al 2015	list of the genes from 65 Sander’s genes related to ASD with coding region overlapping with the CNV; each gene name is followed by the reported FDR range in the parentheses (from Sanders et al, "Insights into Autism Spectrum Disorder Genomic Architecture and Biology from 71 Risk Loci", Neuron(2015))
Genes in Krumm 2015 (pr: de novo/inherited; sib: de novo/inherited; ESP del, ESP dup)	list of the genes from Krumm’s genes with coding region overlapping with the CNV; each gene name is followed by the following information in the parentheses: the number of de novo and inherited CNVs in proband and sibling that affect the gene as well as the number of the reported DELs and DUPs for the gene in the Exome Sequencing Project(ESP) (from Krumm et al, "Excess of rare, inherited truncati…
Genes:completely in CNV(#Transcripts)	list of the genes with coding region being completely covered by the CNV; for each gene, the number of transcripts is given in the parentheses (refGene for hg19 from UCSC browser)
Genes:partially in CNV(#AffTranscripts/#Transcripts)	list of the genes with at least 90% of at least 1 exon inside the CNV; each gene name is followed by the following information in the parentheses: number of the affected transcripts("with at least 90% of at least 1 exon inside the CNV"), '/' and the number of gene's transcripts (refGene for hg19 from UCSC browser)
Genes(pLI)	the genes from Gene List with pLI in parentheses (from ExAC release 0.3, http://exac.broadinstitute.org/downloads)
max pLI on Genes with affTranscripts	max pLI among genes in Genes:completely in CNV(#Transcripts) and Genes:partially in CNV(#AffTranscripts/#Transcripts)
Genes(ASD)	the genes from Gene List with ASD score in parentheses (from Krishnan et al, "Genome-wide prediction and functional characterization of the genetic basis of autism spectrum disorder", Nature Neuroscience (2016))
max ASD on Genes with affTranscripts	max ASD among genes in Genes:completely in CNV(#Transcripts) and Genes:partially in CNV(#AffTranscripts/#Transcripts)
Genes(SFARI)	the genes from Gene List with SFARIgene score in parentheses (SFARIgene 2018, q1 release)
min SFARI on Genes with affTranscripts	min SFARI among genes in Genes:completely in CNV(#Transcripts) and Genes:partially in CNV(#AffTranscripts/#Transcripts); note in parentheses "has syndromic" means that there is a syndromic gene among those genes
Genes(LGD)	the genes from Gene List with LGD in parentheses (from from Iossifov et al, "Low load for disruptive mutations in autism genes and their biased transmission", Proc Natl Acad Sci USA(2015))
max LGD on Genes with affTranscripts	max LGD among genes in Genes:completely in CNV(#Transcripts) and Genes:partially in CNV(#AffTranscripts/#Transcripts)
Genes(RVIS)	the genes from Gene List with RVIS in parentheses (from Iossifov et al, "Low load for disruptive mutations in autism genes and their biased transmission", Proc Natl Acad Sci USA(2015))
min RVIS on Genes with affTranscripts	min RVIS among genes in Genes:completely in CNV(#Transcripts) and Genes:partially in CNV(#AffTranscripts/#Transcripts)
Allele frequency in 1000 genomes (CNVs < 50 kbp)	Allele frequency of the CNV event based on overlap with CNVs identified in Sudmant et al. 2015, Nature (PMID: 26432246, n=2,504 individuals). This was based on a 50% reciprocal overlap and was only applied to events under 50 kbp.
Allele frequency in Morbidity Map Controls (CNVs >= 50 kbp)	Allele frequency of the CNV event based on overlap with CNVs identified in Coe et al. 2014, Nature Genetics (PMID: 25217958, n=19,584 individuals). This was based on a 50% reciprocal overlap and was only applied to events equal to or greater than 50 kbp.
