# Supplementary material for: Exome sequencing of 457 autism families recruited online provides evidence for autism risk genes
Source: NPJ Genom Med. 2019 Aug 23;4:19. doi: 10.1038/s41525-019-0093-8 (PMC6707204; doi:10.1038/s41525-019-0093-8)
Supplement: Supplementary file 7 — Data Set 5 [file 41525_2019_93_MOESM7_ESM.xlsx]

## Sheet: de novo CNVs (SF+UW)
SPID	Gender	CHR	OVERLAP	TYPE	SIZE	% of CNV not in SegDup overlap	Gene List	No. of Genes	OMIM Gene List	No. of OMIM Genes	Genes(Brain Embryonically Expressed)	Genes(Brain critical)	Genes in Stessman et al 2017	Genes in Sanders et al 2015	Genes in Krumm 2015 (pr: de novo/inherited; sib: de novo/inherited; ESP del, ESP dup)	Genes:completely in CNV(#Transcripts)	Genes:partially in CNV(#AffTranscripts/#Transcripts)	Genes(pLI)	max pLI on Genes with affTranscripts	Genes(ASD)	max ASD on Genes with affTranscripts	Genes(SFARI)	min SFARI on Genes with affTranscripts	Genes(LGD)	max LGD on Genes with affTranscripts	Genes(RVIS)	min RVIS on Genes with affTranscripts	Allele frequency in 1000 genomes (CNVs < 50 kbp)	Allele frequency in Morbidity Map Controls (CNVs >= 50 kbp)
SP0046081	M	1	145414782-145747254	DEL	332473	94.51	ANKRD34A,ANKRD35,CD160,GNRHR2,HFE2,ITGA10,LIX1L,LIX1L-AS1,MIR6736,NUDT17,PDZK1,PEX11B,PIAS3,POLR3C,POLR3GL,RBM8A,RNF115,TXNIP	18	CD160(604463), GNRHR2(612875), HFE2(608374), ITGA10(604042), PDZK1(603831), PEX11B(603867), PIAS3(605987), POLR3C(617454), POLR3GL(617457), RBM8A(605313), TXNIP(606599)	11	LIX1L,POLR3C				ANKRD34A(pr:0/1;ESP del=2,dup=2),ANKRD35(pr:0/1;ESP del=2,dup=3),CD160(pr:0/1;ESP del=5,dup=12),HFE2(pr:0/1;ESP del=2,dup=2),ITGA10(pr:0/1;ESP del=2,dup=3),LIX1L(pr:0/1;ESP del=2,dup=3),NUDT17(pr:0/1;ESP del=2,dup=2),PDZK1(pr:2/2;sib:0/1;ESP del=5,dup=13),PEX11B(pr:0/1;ESP del=2,dup=2),PIAS3(pr:0/1;ESP del=2,dup=2),POLR3C(pr:0/1;ESP del=2,dup=2),POLR3GL(pr:0/1;ESP del=2,dup=3),RBM8A(pr:0/1;ESP de…	ANKRD34A(1),ANKRD35(2),CD160(2),GNRHR2(3),ITGA10(3),LIX1L(1),LIX1L-AS1(1),MIR6736(1),NUDT17(1),PEX11B(5),PIAS3(1),POLR3C(2),POLR3GL(2),RBM8A(1),RNF115(1),TXNIP(2)	HFE2(5/5),PDZK1(3/3)	ANKRD34A(0.974591387104),ANKRD35(4.67636131495E-13),CD160(1.90559903419E-5),HFE2(0.0123303974513),ITGA10(8.55370308286E-11),LIX1L(0.116630313626),NUDT17(0.00537990843402),PDZK1(1.34102441019E-4),PEX11B(5.10737313624E-4),PIAS3(0.998174980398),POLR3C(8.65701085592E-6),POLR3GL(0.00244021267465),RBM8A(0.962186022967),RNF115(0.0806347440375),TXNIP(0.252140354472)	0.998175	ANKRD34A(-0.656),ANKRD35(-0.773),CD160(-0.733),GNRHR2(-0.645),HFE2(-0.738),ITGA10(-0.689),LIX1L(-0.841),NUDT17(-0.837),PDZK1(-0.71),PEX11B(-0.775),PIAS3(-0.774),POLR3C(-0.948),POLR3GL(-0.903),RBM8A(-0.587),RNF115(-0.811),TXNIP(-0.807)	-0.587	RBM8A(5)	5	ANKRD34A(0.306322),ANKRD35(1.0),CD160(0.99987),GNRHR2(0.921559),HFE2(0.682821),ITGA10(0.969271),LIX1L(0.998593),NUDT17(0.996069),PDZK1(0.802639),PEX11B(0.559267),PIAS3(0.081143),POLR3C(0.988555),POLR3GL(0.95009),RBM8A(0.498223),RNF115(0.498223),TXNIP(0.739193)	1	ANKRD34A(-0.49),ANKRD35(0.88),CD160(-0.07),GNRHR2(1000.0),HFE2(-0.34),ITGA10(1.27),LIX1L(-0.14),NUDT17(-0.23),PDZK1(1000.0),PEX11B(-0.27),PIAS3(-0.66),POLR3C(0.58),POLR3GL(-0.1),RBM8A(-0.08),RNF115(-0.1),TXNIP(0.08)	-0.66	not applicable	5.10621e-05
SP0034531	M	1	146631143-147381394	DUP	750252	99.84	ACP6,BCL9,CHD1L,FMO5,GJA5,GJA8,LINC00624,PDIA3P1,PRKAB2	9	ACP6(611471), BCL9(602597), CHD1L(613039), FMO5(603957), GJA5(121013), GJA8(600897), PRKAB2(602741)	7	BCL9,PRKAB2				ACP6(pr:4/1;sib:0/1;ESP del=0,dup=3),BCL9(pr:4/1;sib:0/1;ESP del=0,dup=3),CHD1L(pr:4/1;sib:0/1;ESP del=0,dup=3),FMO5(pr:4/1;sib:0/1;ESP del=0,dup=3),GJA5(pr:4/1;sib:0/1;ESP del=0,dup=3),GJA8(pr:4/1;sib:0/1;ESP del=0,dup=3),PRKAB2(pr:4/1;sib:0/1;ESP del=0,dup=3)	ACP6(6),BCL9(1),CHD1L(37),FMO5(3),GJA5(2),LINC00624(1),PDIA3P1(1)	GJA8(1/1),PRKAB2(1/3)	ACP6(3.14409809921E-5),BCL9(0.831846216933),CHD1L(1.05042366446E-20),FMO5(3.69166290203E-15),GJA5(0.0979964964354),GJA8(2.67760459252E-5),PRKAB2(0.76710849153)	0.831846	ACP6(-0.886),BCL9(-0.62),CHD1L(-0.879),FMO5(-0.742),GJA5(-0.714),GJA8(-0.731),PDIA3P1(-0.818),PRKAB2(-0.705)	-0.62			ACP6(0.543634),BCL9(0.117886),CHD1L(0.999251),FMO5(1.0),GJA5(0.570935),GJA8(0.12122),LINC00624(0.921559),PRKAB2(0.34437)	1	ACP6(0.86),BCL9(-1.63),CHD1L(1.09),FMO5(0.07),GJA5(-0.63),GJA8(-0.18),LINC00624(1000.0),PRKAB2(0.19)	-1.63	not applicable	7.65931e-05
SP0010081	F	2	61705954-61761080	DUP	55127	100	XPO1	1	XPO1(602559)	1	XPO1				XPO1(pr:0/1;ESP del=0,dup=1)		XPO1(1/1)	XPO1(0.999999567497)	1	XPO1(-0.478)	-0.478	XPO1(4)	4	XPO1(0.059786)	0.059786	XPO1(-0.85)	-0.85	not applicable	0
SP0021852	M	4	1718907-1742714	DEL	23808	100	TACC3,TMEM129	2	TACC3(605303), TMEM129(615975)	2	TACC3						TACC3(1/1),TMEM129(2/2)	TACC3(0.0919518142927),TMEM129(1.57455519983E-6)	0.0919518	TACC3(-0.793),TMEM129(-0.879)	-0.793			TACC3(0.416838),TMEM129(0.99025)	0.99025	TACC3(0.1),TMEM129(-0.05)	-0.05	0	not applicable
SP0045640	M	4	183245174-183836729	DUP	591556	100	DCTD,TENM3	2	DCTD(607638), TENM3(610083)	2							DCTD(9/9),TENM3(1/1)	DCTD(1.6356055183E-5),TENM3(0.999937943986)	0.999938	DCTD(-0.872),TENM3(-0.715)	-0.715			DCTD(0.802639),TENM3(0.283028)	0.802639	DCTD(-0.32),TENM3(1000.0)	-0.32	not applicable	0
SP0045640	M	4	184365951-184368581	DUP	2631	100	CDKN2AIP	1	CDKN2AIP(615914)	1	CDKN2AIP						CDKN2AIP(2/2)	CDKN2AIP(0.987251415538)	0.987251	CDKN2AIP(-0.738)	-0.738			CDKN2AIP(0.138443)	0.138443	CDKN2AIP(-0.49)	-0.49	0	not applicable
SP0018980	F	4	83276487-84525921	DEL	1249435	99.22	ABRAXAS1,COPS4,COQ2,ENOPH1,GPAT3,HELQ,HNRNPD,HNRNPDL,HPSE,LIN54,LINC00575,MIR575,MRPS18C,PLAC8,SCD5,SEC31A,SNORD143,SNORD144,THAP9,THAP9-AS1,TMEM150C	21	ABRAXAS1(611143), COPS4(616008), COQ2(609825), GPAT3(610958), HELQ(606769), HNRNPD(601324), HNRNPDL(607137), HPSE(604724), LIN54(613367), MRPS18C(611983), PLAC8(607515), SCD5(608370), SEC31A(610257), THAP9(612537), TMEM150C(617292)	15	HNRNPD,SEC31A,THAP9	SEC31A				ABRAXAS1(2),COPS4(3),COQ2(1),ENOPH1(3),HELQ(7),HNRNPDL(3),HPSE(4),LIN54(7),LINC00575(2),MIR575(1),MRPS18C(4),PLAC8(3),SCD5(2),SEC31A(9),SNORD143(1),SNORD144(1),THAP9(2),THAP9-AS1(3),TMEM150C(1)	GPAT3(3/3),HNRNPD(4/4)	COPS4(0.997696128383),COQ2(2.24020159655E-4),ENOPH1(0.00175784115061),HELQ(4.80499059167E-11),HNRNPD(0.957344185404),HNRNPDL(0.916051062721),HPSE(1.81464251749E-8),LIN54(0.999433598501),MRPS18C(0.00897318619515),PLAC8(0.372859441505),SCD5(0.00501708574071),SEC31A(0.0036993455904),THAP9(7.47715130372E-10),TMEM150C(0.0113392514006)	0.999434	COPS4(-0.763),COQ2(-0.831),ENOPH1(-0.755),HELQ(-0.791),HNRNPD(-0.586),HNRNPDL(-0.478),HPSE(-0.822),LIN54(-0.753),LINC00575(-0.823),MRPS18C(-0.859),PLAC8(-0.855),SCD5(-0.583),SEC31A(-0.984),THAP9(-0.81),THAP9-AS1(-0.834),TMEM150C(-0.779)	-0.478			COPS4(0.34437),COQ2(0.498223),ENOPH1(0.390143),HELQ(0.99408),HNRNPD(0.498223),HNRNPDL(0.277369),HPSE(0.998979),LIN54(0.231986),LINC00575(0.921559),MIR575(0.921559),MRPS18C(0.947545),PLAC8(0.921559),SCD5(0.570935),SEC31A(0.172793),THAP9(0.999928),THAP9-AS1(0.921559),TMEM150C(0.277369)	0.999928	COPS4(-0.16),COQ2(0.15),ENOPH1(-0.14),HELQ(1.78),HNRNPD(-0.01),HNRNPDL(1000.0),HPSE(0.02),LIN54(-0.54),LINC00575(1000.0),MIR575(1000.0),MRPS18C(0.17),PLAC8(-0.03),SCD5(0.15),SEC31A(-0.99),THAP9(0.62),THAP9-AS1(1000.0),TMEM150C(0.08)	-0.99	not applicable	0
SP0024794	F	6	170592076-170892836	DEL	300761	99.12	DLL1,FAM120B,MIR4644,PDCD2,PSMB1,TBP	6	DLL1(606582), FAM120B(612266), PDCD2(600866), PSMB1(602017), TBP(600075)	5	DLL1				PDCD2(pr:0/2;sib:0/2;ESP del=1,dup=3),PSMB1(pr:0/1;sib:0/1),TBP(pr:0/2;sib:0/2;ESP del=1,dup=3)	FAM120B(4),MIR4644(1),PSMB1(1),TBP(2)	DLL1(1/1),PDCD2(6/6)	DLL1(0.999053067437),FAM120B(2.34066767412E-8),PDCD2(1.92308695615E-4),PSMB1(0.718811352096),TBP(0.490805122134)	0.999053	DLL1(-0.584),FAM120B(-0.847),PDCD2(-0.929),PSMB1(-0.285),TBP(-0.793)	-0.285			DLL1(0.021533),FAM120B(0.8645),MIR4644(0.921559),PDCD2(0.668737),PSMB1(0.600584),TBP(0.543634)	0.921559	DLL1(-1.1),FAM120B(1.18),MIR4644(1000.0),PDCD2(0.31),PSMB1(0.17),TBP(-0.23)	-1.1	not applicable	2.5531e-05
SP0033656	M	8	6377385-6500571	DEL	123187	100	ANGPT2,MCPH1,MIR8055	3	ANGPT2(601922), MCPH1(607117)	2	MCPH1					MIR8055(1)	ANGPT2(3/3),MCPH1(2/7)	ANGPT2(0.454891016173),MCPH1(5.16507030687E-18)	0.454891	ANGPT2(-0.731),MCPH1(-0.855)	-0.731	MCPH1(4)	4	ANGPT2(0.59767),MCPH1(0.999982)	0.999982	ANGPT2(-0.42),MCPH1(1.39)	-0.42	not applicable	0
SP0011734	M	8	8175676-11777366	DUP	3601691	98.52	BLK,C8orf49,C8orf74,CLDN23,CTSB,ERI1,FAM167A,FAM167A-AS1,FDFT1,GATA4,LINC00208,LINC00599,LINCR-0001,LOC100129129,LOC101929128,LOC101929229,LOC101929269,LOC102723313,LOC157273,MFHAS1,MIR124-1,MIR1322,MIR4286,MIR4660,MIR597,MIR598,MSRA,MTMR9,NEIL2,PINX1,PPP1R3B,PRAG1,PRSS55,RP1L1,SLC35G5,SNORA99,SNORD3I,SOX7,TDH,TNKS,XKR6	41	BLK(191305), CLDN23(609203), CTSB(116810), ERI1(608739), FAM167A(610085), FDFT1(184420), GATA4(600576), MFHAS1(605352), MIR124-1(609327), MSRA(601250), MTMR9(606260), NEIL2(608933), PINX1(606505), PPP1R3B(610541), PRAG1(617344), PRSS55(615144), RP1L1(608581), SLC35G5(615199), SOX7(612202), TDH(615174), TNKS(603303)	21	ERI1,FDFT1,TNKS	MTMR9,XKR6				BLK(2),C8orf49(1),C8orf74(1),CLDN23(1),CTSB(6),ERI1(1),FAM167A(1),FAM167A-AS1(1),FDFT1(11),GATA4(3),LINC00208(1),LINC00599(1),LINCR-0001(1),LOC100129129(1),LOC101929128(1),LOC101929229(1),LOC101929269(1),LOC102723313(1),LOC157273(1),MFHAS1(1),MIR124-1(1),MIR1322(1),MIR4286(1),MIR4660(1),MIR597(1),MIR598(1),MSRA(4),MTMR9(1),NEIL2(11),PINX1(2),PPP1R3B(2),PRSS55(2),RP1L1(1),SLC35G5(1),SNORA99(1),SNO…	PRAG1(1/1)	BLK(2.86165843035E-7),C8orf74(1.01040579381E-11),CLDN23(2.46842024128E-5),ERI1(4.54685197816E-4),FAM167A(1.9299789E-4),GATA4(0.802155487206),MFHAS1(2.22820045784E-5),MSRA(1.69976100303E-6),MTMR9(0.21086614897),NEIL2(2.11099583099E-9),PINX1(4.94279168511E-9),PPP1R3B(0.0229191412336),PRSS55(1.23356908464E-8),SLC35G5(0.0274846347511),SOX7(0.131241610928),TNKS(0.777115954184),XKR6(0.956776701242)	0.956777	BLK(-0.748),C8orf49(-0.751),C8orf74(-0.778),CLDN23(-0.827),CTSB(-0.926),ERI1(-0.877),FAM167A(-0.697),FDFT1(-0.8),GATA4(-0.773),LINC00599(-0.308),LOC100129129(-0.801),LOC157273(-0.704),MFHAS1(-0.814),MSRA(-0.747),MTMR9(-0.43),NEIL2(-0.834),PINX1(-0.883),PPP1R3B(-0.834),PRSS55(-0.718),RP1L1(-0.766),SLC35G5(-0.747),SOX7(-0.686),TDH(-0.715),TNKS(-0.567),XKR6(-0.613)	-0.308	PINX1(5)	5	BLK(0.455163),C8orf49(0.921559),C8orf74(0.88485),CLDN23(0.930183),CTSB(0.475758),ERI1(0.798052),FAM167A(0.95864),FDFT1(0.788739),GATA4(0.170686),LINC00208(0.921559),LINC00599(0.921559),LOC157273(0.921559),MFHAS1(0.117886),MIR124-1(0.921559),MIR1322(0.921559),MIR4660(0.921559),MIR597(0.921559),MIR598(0.921559),MSRA(0.999941),MTMR9(0.250613),NEIL2(0.682821),PINX1(0.979342),PPP1R3B(0.543634),PRSS55(…	0.999941	BLK(-0.35),C8orf49(1000.0),C8orf74(0.31),CLDN23(1000.0),CTSB(0.0),ERI1(-0.16),FAM167A(0.58),FDFT1(-1.13),GATA4(1000.0),LINC00208(1000.0),LINC00599(1000.0),LOC157273(1000.0),MFHAS1(-1.19),MIR124-1(1000.0),MIR1322(1000.0),MIR4660(1000.0),MIR597(1000.0),MIR598(1000.0),MSRA(-0.96),MTMR9(-0.82),NEIL2(0.13),PINX1(0.89),PPP1R3B(0.04),PRSS55(0.98),RP1L1(7.25),SLC35G5(1.36),SOX7(-0.42),TDH(1000.0),TNKS(-2…	-2.45	not applicable	0
SP0028220	M	9	14088196-14155893	DEL	67698	100	NFIB	1	NFIB(600728)	1	NFIB						NFIB(4/4)	NFIB(0.990809167019)	0.990809	NFIB(-0.255)	-0.255			NFIB(0.183521)	0.183521	NFIB(-0.45)	-0.45	not applicable	0
SP0000820	F	11	111154801-111957546	DUP	802746	99.66	ALG9,BTG4,C11orf1,C11orf52,C11orf53,C11orf57,C11orf88,COLCA1,COLCA2,CRYAB,DIXDC1,DLAT,FDXACB1,HSPB2,HSPB2-C11orf52,LAYN,LOC100132078,LOC728196,MIR34B,MIR34C,MIR4491,PIH1D2,POU2AF1,PPP2R1B,SIK2,TIMM8B	26	ALG9(606941), BTG4(605673), COLCA1(615693), COLCA2(615694), CRYAB(123590), DIXDC1(610493), DLAT(608770), HSPB2(602179), MIR34B(611374), MIR34C(611375), POU2AF1(601206), PPP2R1B(603113), SIK2(608973), TIMM8B(606659)	14	ALG9,C11orf57	DIXDC1				ALG9(20),BTG4(1),C11orf1(2),C11orf52(1),C11orf57(7),C11orf88(2),COLCA1(6),COLCA2(3),CRYAB(4),DIXDC1(3),DLAT(1),FDXACB1(2),HSPB2(1),HSPB2-C11orf52(1),LAYN(4),LOC100132078(1),LOC728196(1),MIR34B(1),MIR34C(1),MIR4491(1),PIH1D2(2),POU2AF1(1),PPP2R1B(5),SIK2(1),TIMM8B(2)	C11orf53(1/1)	ALG9(0.00122530850136),BTG4(0.256389240572),C11orf1(7.80824715196E-7),C11orf52(0.0237243779474),C11orf53(7.52888554834E-5),C11orf57(0.913210185651),C11orf88(0.0986136578441),COLCA1(0.026615540457),CRYAB(0.00909092009196),DIXDC1(4.26871314763E-6),DLAT(6.6760319315E-6),FDXACB1(3.1467130031E-7),HSPB2(0.211781189195),LAYN(2.17830732748E-6),PIH1D2(1.30201269552E-4),POU2AF1(0.752817874787),PPP2R1B(2.18…	0.999837	BTG4(-0.666),C11orf1(-0.801),C11orf52(-0.814),C11orf53(-0.758),C11orf57(-0.885),C11orf88(-0.725),COLCA1(-0.783),COLCA2(-0.807),CRYAB(-0.943),DIXDC1(-0.681),DLAT(-0.95),FDXACB1(-0.812),HSPB2(-0.845),LAYN(-0.67),LOC100132078(-0.754),LOC728196(-0.718),PIH1D2(-0.758),POU2AF1(-0.873),PPP2R1B(-0.901),SIK2(-0.804),TIMM8B(-0.96)	-0.666	DIXDC1(4),PPP2R1B(4)	4	ALG9(0.861197),BTG4(0.99434),C11orf1(0.947545),C11orf52(0.694104),C11orf53(0.570935),C11orf57(0.930183),C11orf88(0.624635),CRYAB(0.757362),DIXDC1(0.996477),DLAT(0.861197),FDXACB1(0.949372),HSPB2(0.277369),HSPB2-C11orf52(0.921559),LAYN(0.976693),LOC100132078(0.921559),MIR34B(0.921559),MIR34C(0.921559),MIR4491(0.921559),PIH1D2(0.978708),POU2AF1(0.107057),PPP2R1B(0.923732),SIK2(0.250613),TIMM8B(0.99…	0.996477	ALG9(0.51),BTG4(-0.3),C11orf1(0.15),C11orf52(0.41),C11orf53(-0.18),C11orf57(-0.21),C11orf88(1.15),CRYAB(-0.25),DIXDC1(1000.0),DLAT(0.36),FDXACB1(0.43),HSPB2(0.01),HSPB2-C11orf52(1000.0),LAYN(0.15),LOC100132078(1000.0),MIR34B(1000.0),MIR34C(1000.0),MIR4491(1000.0),PIH1D2(0.64),POU2AF1(-0.32),PPP2R1B(0.09),SIK2(-0.42),TIMM8B(-0.14)	-0.42	not applicable	0
SP0000820	F	11	111966526-112131313	DUP	164788	94.05	BCO2,IL18,LOC100132686,PLET1,PTS,TEX12	6	BCO2(611740), IL18(600953), PLET1(611904), PTS(612719), TEX12(605791)	5						BCO2(5),IL18(2),PTS(1),TEX12(1)	PLET1(1/1)	BCO2(1.83157881067E-13),IL18(0.102774109232),PTS(0.00115618802234),TEX12(0.133134681715)	0.133135	BCO2(-0.75),IL18(-0.872),LOC100132686(-0.725),PLET1(-0.803),PTS(-0.511),TEX12(-0.73)	-0.511			BCO2(0.757362),IL18(0.921559),PTS(0.993814),TEX12(0.843471)	0.993814	BCO2(1.69),IL18(-0.01),PTS(-0.12),TEX12(0.5)	-0.12	not applicable	0
SP0000820	F	11	113073100-115111141	DUP	2038042	99.08	ANKK1,C11orf71,CADM1,CLDN25,DRD2,HTR3A,HTR3B,LOC101928940,MIR4301,NCAM1,NCAM1-AS1,NNMT,NXPE1,NXPE2,NXPE4,RBM7,REXO2,TMPRSS5,TTC12,USP28,ZBTB16,ZW10	22	ANKK1(608774), CADM1(605686), DRD2(126450), HTR3A(182139), HTR3B(604654), NCAM1(116930), NNMT(600008), RBM7(612413), REXO2(607149), TMPRSS5(606751), TTC12(610732), USP28(610748), ZBTB16(176797), ZW10(603954)	14	NCAM1,RBM7	CADM1,NCAM1				ANKK1(1),C11orf71(2),CLDN25(1),DRD2(2),HTR3A(4),HTR3B(1),LOC101928940(1),MIR4301(1),NCAM1-AS1(1),NNMT(1),NXPE1(1),NXPE2(1),NXPE4(2),RBM7(5),REXO2(1),TMPRSS5(7),TTC12(5),USP28(22),ZBTB16(2),ZW10(1)	CADM1(5/5),NCAM1(5/5)	ANKK1(2.5111706591E-8),C11orf71(0.00842481501256),CADM1(0.994386404104),CLDN25(2.36412438667E-9),DRD2(0.733263888671),HTR3A(1.02839422336E-9),HTR3B(6.14952696573E-7),NNMT(0.00427916395503),NXPE1(3.48609216285E-10),NXPE2(0.244911849376),NXPE4(2.74741341116E-8),RBM7(0.769935289328),REXO2(0.888428672322),TMPRSS5(2.57785706103E-8),TTC12(1.44726952968E-7),USP28(0.0316575051955),ZBTB16(0.980087305826),…	0.994386	ANKK1(-0.782),C11orf71(-0.833),CADM1(-0.336),CLDN25(-0.826),DRD2(-0.579),HTR3A(-0.592),HTR3B(-0.614),NCAM1(-0.248),NCAM1-AS1(-0.824),NNMT(-0.904),NXPE1(-0.8),NXPE2(-0.811),NXPE4(-0.578),RBM7(-0.827),REXO2(-0.998),TMPRSS5(-0.623),TTC12(-0.86),USP28(-0.842),ZBTB16(-0.667),ZW10(-0.944)	-0.248	CADM1(4),DRD2(4),HTR3A(4),ZBTB16(4)	4	ANKK1(0.824706),C11orf71(1.0),CADM1(0.360926),CLDN25(0.984405),DRD2(0.12122),HTR3A(0.988238),HTR3B(0.999986),MIR4301(0.921559),NCAM1(0.300023),NCAM1-AS1(0.921559),NNMT(0.965867),NXPE1(0.306322),NXPE2(0.883127),NXPE4(0.907493),RBM7(0.918581),REXO2(0.624635),TMPRSS5(0.472447),TTC12(0.629664),USP28(0.933398),ZBTB16(0.243086),ZW10(0.916967)	1	ANKK1(3.85),C11orf71(0.28),CADM1(-0.14),CLDN25(-0.1),DRD2(-0.6),HTR3A(-1.11),HTR3B(1.0),MIR4301(1000.0),NCAM1(1000.0),NCAM1-AS1(1000.0),NNMT(-0.47),NXPE1(1.09),NXPE2(1.44),NXPE4(2.95),RBM7(-0.23),REXO2(-0.07),TMPRSS5(0.07),TTC12(-0.15),USP28(-0.79),ZBTB16(-0.8),ZW10(-0.97)	-1.11	not applicable	0
SP0000820	F	11	116619197-120280160	DUP	3660964	98.99	ABCG4,APOA1,APOA1-AS,APOA4,APOA5,APOC3,ARCN1,ARHGEF12,ATP5L,BACE1,BACE1-AS,BCL9L,BUD13,C1QTNF5,C2CD2L,CBL,CCDC153,CCDC84,CD3D,CD3E,CD3G,CEP164,CXCR5,DDX6,DPAGT1,DSCAML1,FOXR1,FXYD2,FXYD6,FXYD6-FXYD2,H2AFX,HINFP,HMBS,HYOU1,IFT46,IL10RA,JAML,KMT2A,LOC100131626,LOC100652768,LOC101929089,LOC102724301,LOC649133,MCAM,MFRP,MIR3656,MIR4492,MIR6716,MIR6756,MPZL2,MPZL3,NECTIN1,NLRX1,OAF,PAFAH1B2,PCSK7,PDZD…	86	ABCG4(607784), APOA1(107680), APOA4(107690), APOA5(606368), APOC3(107720), ARCN1(600820), ARHGEF12(604763), ATP5L(617473), BACE1(604252), BACE1-AS(614263), BCL9L(609004), C1QTNF5(608752), C2CD2L(617582),CBL(165360), CD3D(186790), CD3E(186830), CD3G(186740), CEP164(614848), CXCR5(601613), DDX6(600326), DPAGT1(191350), DSCAML1(611782), FOXR1(615755), FXYD2(601814), FXYD6(606683), H2AFX(601772), HIN…	63	CBL,DDX6,PAFAH1B2,RNF214,TRAPPC4	ABCG4,DDX6,HINFP,IFT46,SCN2B,SCN4B,TMEM25	KMT2A	MFRP(0.01<FDR<=0.05)	BACE1(pr:0/1;sib:0/1),BACE1-AS(pr:0/1;sib:0/1),RNF214(pr:0/1;sib:0/1)	ABCG4(4),APOA1(4),APOA1-AS(1),APOA4(1),APOA5(2),APOC3(1),ARCN1(2),ATP5L(2),BACE1(6),BACE1-AS(1),BCL9L(1),C1QTNF5(2),C2CD2L(2),CBL(1),CCDC153(1),CCDC84(4),CD3D(2),CD3E(1),CD3G(1),CEP164(2),CXCR5(2),DDX6(2),DPAGT1(1),DSCAML1(1),FOXR1(1),FXYD2(2),FXYD6(5),FXYD6-FXYD2(2),H2AFX(1),HINFP(17),HMBS(4),HYOU1(2),IFT46(2),IL10RA(2),JAML(5),KMT2A(2),LOC100131626(2),LOC100652768(1),LOC101929089(5),LOC10272430…	ARHGEF12(2/3),BUD13(2/2)	ABCG4(4.55417358401E-4),APOA1(0.0487383759438),APOA4(3.5759511814E-5),APOA5(1.37735073361E-6),APOC3(6.78026404106E-4),ARCN1(0.999850871289),ARHGEF12(0.999998925826),ATP5L(0.337891181699),BACE1(0.944278809144),BCL9L(0.998124598838),BUD13(0.00229542848917),C1QTNF5(0.830646789328),C2CD2L(0.998151740075),CBL(0.00678735718517),CCDC153(0.154452992851),CCDC84(4.7043650912E-6),CD3D(0.00662794601076),CD3E…	1	ABCG4(-0.407),APOA1(-0.781),APOA4(-0.837),APOA5(-0.793),APOC3(-0.826),ARCN1(-0.811),ARHGEF12(-0.333),ATP5L(-0.78),BACE1(-0.732),BCL9L(-0.701),BUD13(-0.824),C1QTNF5(-0.697),C2CD2L(-0.758),CBL(-0.612),CCDC153(-0.813),CCDC84(-0.843),CD3D(-0.887),CD3E(-0.741),CD3G(-0.819),CEP164(-0.747),CXCR5(-0.846),DDX6(-0.7),DPAGT1(-1.033),DSCAML1(-0.593),FOXR1(-0.754),FXYD2(-0.899),FXYD6(-0.617),H2AFX(-0.659),HIN…	-0.218	KMT2A(1S),MFRP(3)	1(has syndromic)	ABCG4(0.220979),APOA1(0.884273),APOA4(0.613506),APOA5(0.711482),APOC3(0.802639),ARCN1(0.197867),ARHGEF12(0.035872),ATP5L(0.34437),BACE1(0.682821),BACE1-AS(0.921559),BCL9L(0.010966),BUD13(0.979342),C1QTNF5(0.559267),C2CD2L(0.107057),CBL(0.981821),CCDC153(0.498223),CCDC84(0.999999),CD3D(0.441719),CD3E(0.993814),CD3G(0.947545),CEP164(0.99995),CXCR5(0.377012),DDX6(0.170686),DPAGT1(0.95864),DSCAML1(0.…	0.999999	ABCG4(-0.07),APOA1(-0.47),APOA4(0.36),APOA5(0.42),APOC3(0.37),ARCN1(-0.63),ARHGEF12(-0.32),ATP5L(-0.08),BACE1(-0.76),BACE1-AS(1000.0),BCL9L(-1.47),BUD13(0.78),C1QTNF5(1000.0),C2CD2L(-0.31),CBL(-1.04),CCDC153(0.71),CCDC84(-0.38),CD3D(-0.21),CD3E(0.37),CD3G(0.53),CEP164(0.09),CXCR5(-0.4),DDX6(-0.21),DPAGT1(0.06),DSCAML1(-4.22),FOXR1(0.15),FXYD2(0.19),FXYD6(0.24),FXYD6-FXYD2(1000.0),H2AFX(-0.08),HIN…	-4.22	not applicable	0
SP0001890	M	12	8000000-8100000	DEL	100000	84.11	SLC2A14,SLC2A3	2	SLC2A14(611039), SLC2A3(138170)	2						SLC2A3(1)	SLC2A14(5/6)	SLC2A14(0.989967414117),SLC2A3(0.519822945854)	0.989967	SLC2A14(-0.723),SLC2A3(-0.628)	-0.628			SLC2A14(0.197867),SLC2A3(0.778136)	0.778136	SLC2A14(-0.53),SLC2A3(0.62)	-0.53	not applicable	0.00367647
SP0007317	F	15	22696627-28684851	DUP	5988224	76.02	ATP10A,CYFIP1,GABRA5,GABRB3,GABRG3,GABRG3-AS1,GOLGA6L1,GOLGA6L2,GOLGA6L22,GOLGA8DP,GOLGA8EP,GOLGA8F,GOLGA8G,GOLGA8IP,GOLGA8S,HERC2,HERC2P2,HERC2P7,IPW,LINC00929,LINC02346,LOC283683,MAGEL2,MIR4508,MIR4509-1,MIR4509-2,MIR4509-3,MIR4715,MKRN3,NDN,NIPA1,NIPA2,NPAP1,OCA2,PWAR1,PWAR4,PWAR5,PWAR6,PWARSN,PWRN1,PWRN2,PWRN3,PWRN4,SNHG14,SNORD107,SNORD108,SNORD109A,SNORD109B,SNORD115-1,SNORD115-10,SNORD115-…	132	ATP10A(605855), CYFIP1(606322), GABRA5(137142), GABRB3(137192), GABRG3(600233), HERC2(605837), IPW(601491), MAGEL2(605283), MKRN3(603856), NDN(602117), NIPA1(608145), NIPA2(608146), NPAP1(610922), OCA2(611409), PWAR1(600161), PWAR5(600162), PWRN1(611215), PWRN2(611217), SNHG14(616259), SNORD115-1(609837), SNORD116-1(605436), SNRPN(182279), TUBGCP5(608147), UBE3A(601623)	24	NIPA2,UBE3A	GABRB3,NIPA1		GABRB3(0.01<FDR<=0.05)	ATP10A(pr:1/0;ESP del=0,dup=1),CYFIP1(pr:1/0;ESP del=20,dup=13),GABRA5(pr:1/0),GABRB3(pr:1/0),GABRG3(pr:1/0),GOLGA6L1(pr:1/0;ESP del=3,dup=1),GOLGA8EP(pr:1/0),HERC2(pr:1/0;ESP del=0,dup=6),MAGEL2(pr:1/0),MKRN3(pr:1/0),NDN(pr:1/0),NIPA1(pr:1/0;ESP del=20,dup=13),NIPA2(pr:1/0;ESP del=19,dup=13),NPAP1(pr:1/0),OCA2(pr:1/0),SNRPN(pr:1/0),SNURF(pr:1/0),TUBGCP5(pr:1/0;ESP del=20,dup=11),UBE3A(pr:1/0)	ATP10A(1),CYFIP1(10),GABRA5(2),GABRB3(6),GABRG3(2),GABRG3-AS1(1),GOLGA6L1(1),GOLGA6L2(1),GOLGA6L22(2),GOLGA8DP(1),GOLGA8EP(1),GOLGA8IP(1),GOLGA8S(1),HERC2(1),HERC2P2(1),HERC2P7(1),IPW(1),LINC00929(2),LINC02346(1),LOC283683(1),MAGEL2(1),MIR4508(1),MIR4715(1),MKRN3(1),NDN(1),NIPA1(2),NIPA2(6),NPAP1(1),OCA2(2),PWAR1(1),PWAR4(1),PWAR5(1),PWAR6(1),PWARSN(1),PWRN1(1),PWRN2(1),PWRN3(1),PWRN4(1),SNHG14(1…	GOLGA8F(2/4),GOLGA8G(2/4),MIR4509-1(1/3),MIR4509-2(1/3),MIR4509-3(1/3)	ATP10A(0.611013499238),CYFIP1(0.994933031618),GABRA5(0.951529195039),GABRB3(0.997073960272),GABRG3(0.993679844209),GOLGA6L2(8.97094503943E-6),GOLGA8F(0.559396882574),GOLGA8G(0.447085283334),GOLGA8S(0.00466261611098),HERC2(1.0),MAGEL2(0.922411269036),MKRN3(0.0235775059313),NDN(0.470364294439),NIPA1(0.214097495852),NIPA2(0.487193753651),NPAP1(0.273009365566),OCA2(7.67937025845E-12),SNRPN(0.84825945…	1	ATP10A(-0.653),CYFIP1(-0.78),GABRA5(-0.167),GABRB3(0.081),GABRG3(-0.468),GOLGA6L1(-0.811),GOLGA6L2(-0.733),GOLGA8DP(-0.87),GOLGA8EP(-0.76),GOLGA8F(-0.827),GOLGA8G(-0.83),HERC2(-0.58),HERC2P2(-0.796),HERC2P7(-0.765),IPW(-0.778),LINC00929(-0.775),LOC283683(-0.813),MAGEL2(-0.296),MKRN3(-0.653),NDN(-0.636),NIPA1(-0.681),NIPA2(-0.774),NPAP1(-0.788),OCA2(-0.497),PWAR1(-0.811),PWAR4(-0.824),PWAR5(-0.755…	0.081	ATP10A(3),CYFIP1(3),GABRA5(5),GABRB3(2),HERC2(S),MAGEL2(2S),NIPA1(4),NIPA2(4),SNRPN(5),TUBGCP5(4),UBE3A(3S)	2(has syndromic)	ATP10A(0.398472),CYFIP1(0.220746),GABRA5(0.360926),GABRB3(0.081143),GABRG3(0.170686),GOLGA6L1(0.921559),GOLGA8DP(0.921559),GOLGA8EP(0.921559),GOLGA8F(0.921559),GOLGA8G(0.921559),GOLGA8S(0.921559),HERC2(0.003682),HERC2P2(0.921559),HERC2P7(0.921559),IPW(0.921559),LINC00929(0.921559),LOC283683(0.921559),MAGEL2(0.052694),MIR4508(0.921559),MIR4509-1(0.921559),MIR4509-2(0.921559),MIR4509-3(0.921559),MI…	0.99994	ATP10A(1.29),CYFIP1(-1.3),GABRA5(-0.36),GABRB3(-0.49),GABRG3(-0.09),GOLGA6L1(1000.0),GOLGA8DP(1000.0),GOLGA8EP(1000.0),GOLGA8F(1000.0),GOLGA8G(1000.0),GOLGA8S(1000.0),HERC2(-5.99),HERC2P2(1000.0),HERC2P7(1000.0),IPW(1000.0),LINC00929(1000.0),LOC283683(1000.0),MAGEL2(1000.0),MIR4508(1000.0),MIR4509-1(1000.0),MIR4509-2(1000.0),MIR4509-3(1000.0),MIR4715(1000.0),MKRN3(-1.13),NDN(0.22),NIPA1(-0.32),NI…	-5.99	not applicable	0
SP0009268	M	15	43201014-45064191	DEL	1863177	89.14	ADAL,B2M,CASC4,CATSPER2,CATSPER2P1,CCNDBP1,CKMT1A,CKMT1B,CTDSPL2,EIF3J,EIF3J-AS1,ELL3,EPB42,FRMD5,HYPK,LCMT2,LOC100419583,MAP1A,MFAP1,MIR1282,PATL2,PDIA3,PIN4P1,PPIP5K1,PPIP5K1P1-CATSPER2,SERF2,SERF2-C15ORF63,SERINC4,SPG11,STRC,STRCP1,TGM5,TGM7,TMEM62,TP53BP1,TRIM69,TUBGCP4,UBR1,WDR76,ZSCAN29	40	B2M(109700), CATSPER2(607249), CCNDBP1(607089), CKMT1A(613415), CKMT1B(123290), EIF3J(603910), ELL3(609885), EPB42(177070), FRMD5(616309), HYPK(612784), LCMT2(611246), MAP1A(600178), MFAP1(600215), PATL2(614661), PDIA3(602046), PPIP5K1(610979), SERF2(605054), SERINC4(614550), SPG11(610844), STRC(606440), TGM5(603805), TGM7(606776), TP53BP1(605230), TRIM69(616017), TUBGCP4(609610), UBR1(605981)	26	CTDSPL2,LCMT2,TP53BP1,WDR76	CATSPER2,FRMD5,MAP1A,PPIP5K1,SERF2,SERF2-C15ORF63,STRC,TP53BP1				ADAL(7),B2M(1),CASC4(2),CATSPER2(4),CATSPER2P1(1),CCNDBP1(5),CKMT1A(6),CKMT1B(6),CTDSPL2(1),EIF3J(3),EIF3J-AS1(2),ELL3(1),EPB42(2),FRMD5(7),HYPK(2),LCMT2(1),LOC100419583(1),MAP1A(1),MFAP1(1),MIR1282(1),PATL2(2),PDIA3(1),PIN4P1(1),PPIP5K1(4),PPIP5K1P1-CATSPER2(1),SERF2(6),SERF2-C15ORF63(1),SERINC4(2),SPG11(2),STRC(1),STRCP1(1),TGM5(2),TGM7(1),TMEM62(35),TP53BP1(3),TRIM69(5),TUBGCP4(2),UBR1(1),WDR7…		ADAL(8.52495696644E-9),B2M(0.856561948027),CASC4(9.6772982829E-4),CATSPER2(3.04438909982E-5),CCNDBP1(0.037272546426),CKMT1A(0.0141217929368),CKMT1B(0.0732106469814),CTDSPL2(0.995978213605),EIF3J(0.85908426011),ELL3(3.17480785408E-6),EPB42(1.5618048845E-7),FRMD5(0.991843164486),HYPK(0.0210307500025),LCMT2(7.26615001082E-8),MAP1A(0.999688997602),MFAP1(0.986958816915),PATL2(0.0677100893702),PDIA3(0.…	0.999856	ADAL(-0.759),B2M(-0.727),CASC4(-0.714),CATSPER2(-0.682),CATSPER2P1(-0.843),CCNDBP1(-0.885),CKMT1A(-0.857),CKMT1B(-0.59),CTDSPL2(-0.569),EIF3J(-0.793),EIF3J-AS1(-0.904),ELL3(-0.898),EPB42(-0.72),FRMD5(-0.74),HYPK(-0.978),LCMT2(-0.826),MAP1A(-0.019),MFAP1(-0.749),PATL2(-0.804),PDIA3(-0.843),PIN4P1(-0.832),PPIP5K1(-0.763),SERF2(-0.874),SERINC4(-0.802),SPG11(-0.916),STRC(-0.743),TGM5(-0.774),TGM7(-0.…	-0.019	CASC4(4)	4	ADAL(0.975189),B2M(0.843471),CASC4(0.633068),CATSPER2(0.943351),CATSPER2P1(0.921559),CCNDBP1(0.976693),CKMT1A(0.970536),CKMT1B(0.694104),CTDSPL2(0.668737),EIF3J(0.694104),EIF3J-AS1(0.921559),ELL3(0.939147),EPB42(0.275369),FRMD5(0.129594),HYPK(0.845339),LCMT2(0.9995),MAP1A(0.095184),MFAP1(0.277369),MIR1282(0.921559),PATL2(0.998913),PDIA3(0.543634),PIN4P1(0.921559),PPIP5K1(0.818551),SERF2(0.918581)…	1	ADAL(0.26),B2M(0.1),CASC4(0.02),CATSPER2(0.91),CATSPER2P1(1000.0),CCNDBP1(-0.38),CKMT1A(1000.0),CKMT1B(1000.0),CTDSPL2(-0.03),EIF3J(0.15),EIF3J-AS1(1000.0),ELL3(0.49),EPB42(-0.19),FRMD5(0.13),HYPK(1000.0),LCMT2(-0.04),MAP1A(1.16),MFAP1(0.1),MIR1282(1000.0),PATL2(1.41),PDIA3(-0.51),PIN4P1(1000.0),PPIP5K1(1000.0),SERF2(1000.0),SERF2-C15ORF63(1000.0),SERINC4(1000.0),SPG11(-0.48),STRC(1000.0),TGM5(0.…	-0.8	not applicable	0
SP0012371	M	16	28836687-29001334	DUP	164648	100	ATP2A1,ATP2A1-AS1,ATXN2L,CD19,LAT,MIR4517,MIR4721,NFATC2IP,RABEP2,SH2B1,SPNS1,TUFM	12	ATP2A1(108730), ATXN2L(607931), CD19(107265), LAT(602354), NFATC2IP(614525), RABEP2(611869), SH2B1(608937), SPNS1(612583), TUFM(602389)	9	SPNS1	SPNS1			ATP2A1(pr:1/0;ESP del=1,dup=1),ATXN2L(pr:1/0),CD19(pr:1/0),LAT(pr:1/0),MIR4721(pr:1/0),NFATC2IP(pr:1/0),RABEP2(pr:1/0),SH2B1(pr:1/0),SPNS1(pr:1/0;ESP del=0,dup=1),TUFM(pr:1/0)	ATP2A1(3),ATP2A1-AS1(4),CD19(2),MIR4517(1),MIR4721(1),NFATC2IP(1),RABEP2(1),SH2B1(7),SPNS1(5),TUFM(1)	ATXN2L(7/7),LAT(4/4)	ATP2A1(7.03974863285E-9),ATXN2L(0.999950395533),CD19(0.853622376519),LAT(0.0974332943636),NFATC2IP(0.00232734526477),RABEP2(0.00273664449584),SH2B1(0.956829709593),SPNS1(0.258446825117),TUFM(0.651456012209)	0.99995	ATP2A1(-0.844),ATXN2L(-0.691),CD19(-0.799),LAT(-0.869),NFATC2IP(-0.915),RABEP2(-0.81),SH2B1(-0.748),SPNS1(-0.801),TUFM(-0.792)	-0.691	LAT(5)	5	ATP2A1(0.999257),ATXN2L(0.142778),CD19(0.540854),LAT(0.472447),MIR4517(0.921559),MIR4721(0.921559),NFATC2IP(0.543634),RABEP2(0.720002),SH2B1(0.973418),SPNS1(0.377012),TUFM(0.319088)	0.999257	ATP2A1(-1.39),ATXN2L(-1.73),CD19(-0.18),LAT(-0.54),MIR4517(1000.0),MIR4721(1000.0),NFATC2IP(1000.0),RABEP2(-0.69),SH2B1(-0.24),SPNS1(-0.58),TUFM(-0.4)	-1.73	not applicable	0.000127655
SP0030419	M	16	29690519-30199169	DUP	508651	100	ALDOA,ASPHD1,C16orf54,C16orf92,CDIPT,CDIPT-AS1,CORO1A,DOC2A,FAM57B,GDPD3,HIRIP3,INO80E,KCTD13,KIF22,LOC101928595,MAPK3,MAZ,MVP,PAGR1,PPP4C,PRRT2,QPRT,SEZ6L2,TAOK2,TBX6,TMEM219,YPEL3,ZG16	28	ALDOA(103850), CDIPT(605893), CORO1A(605000), DOC2A(604567), FAM57B(615175), GDPD3(616318), HIRIP3(603365), KCTD13(608947), KIF22(603213), MAPK3(601795), MAZ(600999), MVP(605088), PAGR1(612033), PPP4C(602035), PRRT2(614386), QPRT(606248), SEZ6L2(616667), TAOK2(613199), TBX6(602427), YPEL3(609724), ZG16(617311)	21	KIF22,PPP4C	ASPHD1,KCTD13,PAGR1,PRRT2,SEZ6L2			ALDOA(pr:2/3;sib:0/1;ESP del=1,dup=2),ASPHD1(pr:2/3;sib:0/1;ESP del=1,dup=2),C16orf54(pr:3/3;sib:0/1;ESP del=9,dup=2),C16orf92(pr:0/3;sib:0/1;ESP del=1,dup=2),CDIPT(pr:2/3;sib:0/1;ESP del=1,dup=2),CORO1A(pr:2/3;sib:0/1;ESP del=2,dup=2),DOC2A(pr:1/3;sib:0/1;ESP del=1,dup=2),FAM57B(pr:2/3;sib:0/1;ESP del=1,dup=2),GDPD3(pr:2/3;sib:0/1;ESP del=1,dup=4),HIRIP3(pr:1/3;sib:0/1;ESP del=1,dup=2),INO80E(pr…	ALDOA(5),ASPHD1(1),C16orf54(1),C16orf92(2),CDIPT(3),CDIPT-AS1(2),DOC2A(6),FAM57B(3),GDPD3(1),HIRIP3(2),INO80E(6),KCTD13(2),KIF22(3),LOC101928595(1),MAPK3(3),MAZ(5),MVP(4),PAGR1(1),PPP4C(5),PRRT2(3),SEZ6L2(6),TAOK2(3),TBX6(1),TMEM219(2),YPEL3(2),ZG16(1)	CORO1A(2/2),QPRT(3/4)	ALDOA(0.0248344029135),ASPHD1(0.120035612549),C16orf54(0.668080507729),C16orf92(0.018925440395),CDIPT(0.193882539035),CORO1A(0.954491479298),DOC2A(0.0185536457979),FAM57B(0.28573624552),GDPD3(1.05164952857E-7),HIRIP3(0.0190027818505),INO80E(0.0174146851193),KCTD13(0.791960933572),KIF22(4.39968359378E-6),MAPK3(0.409692328375),MAZ(0.953969621751),MVP(0.00744852498762),PAGR1(0.500965910942),PPP4C(0.…	0.998764	ALDOA(-0.428),ASPHD1(-0.606),C16orf54(-0.848),C16orf92(-0.789),CDIPT(-0.878),CDIPT-AS1(-0.731),CORO1A(-0.777),DOC2A(-0.546),FAM57B(-0.696),GDPD3(-0.837),HIRIP3(-0.87),INO80E(-0.826),KCTD13(-0.672),KIF22(-0.974),MAPK3(-0.713),MAZ(-0.527),MVP(-0.794),PAGR1(-0.854),PPP4C(-0.506),PRRT2(-0.605),QPRT(-0.908),SEZ6L2(-0.473),TAOK2(-0.606),TBX6(-0.865),TMEM219(-0.883),YPEL3(-0.705),ZG16(-0.795)	-0.428	KCTD13(4),MAPK3(4),SEZ6L2(4),TAOK2(2)	2	ALDOA(0.431533),ASPHD1(0.231986),C16orf54(0.694104),C16orf92(0.845339),CDIPT(0.757362),CDIPT-AS1(0.921559),CORO1A(0.08537),DOC2A(0.346264),FAM57B(0.543634),GDPD3(0.949082),HIRIP3(0.896359),INO80E(0.668737),KCTD13(0.543634),KIF22(0.765931),MAPK3(0.183521),MAZ(0.070822),MVP(0.574202),PAGR1(0.441719),PPP4C(0.570935),PRRT2(0.518443),QPRT(0.498223),SEZ6L2(0.398806),TAOK2(0.114954),TBX6(0.543634),TMEM2…	0.949082	ALDOA(-0.58),ASPHD1(-0.36),C16orf54(1000.0),C16orf92(0.24),CDIPT(-0.25),CDIPT-AS1(1000.0),CORO1A(-0.51),DOC2A(-0.56),FAM57B(-0.41),GDPD3(0.04),HIRIP3(0.49),INO80E(-0.07),KCTD13(-0.34),KIF22(-0.26),MAPK3(-0.41),MAZ(1000.0),MVP(-0.81),PAGR1(1000.0),PPP4C(-0.12),PRRT2(0.55),QPRT(0.53),SEZ6L2(-1.12),TAOK2(-2.85),TBX6(-0.05),TMEM219(-0.21),YPEL3(0.19),ZG16(0.92)	-2.85	not applicable	0.000229779
SP0009634	M	16	29690519-30199189	DUP	508671	100	ALDOA,ASPHD1,C16orf54,C16orf92,CDIPT,CDIPT-AS1,CORO1A,DOC2A,FAM57B,GDPD3,HIRIP3,INO80E,KCTD13,KIF22,LOC101928595,MAPK3,MAZ,MVP,PAGR1,PPP4C,PRRT2,QPRT,SEZ6L2,TAOK2,TBX6,TMEM219,YPEL3,ZG16	28	ALDOA(103850), CDIPT(605893), CORO1A(605000), DOC2A(604567), FAM57B(615175), GDPD3(616318), HIRIP3(603365), KCTD13(608947), KIF22(603213), MAPK3(601795), MAZ(600999), MVP(605088), PAGR1(612033), PPP4C(602035), PRRT2(614386), QPRT(606248), SEZ6L2(616667), TAOK2(613199), TBX6(602427), YPEL3(609724), ZG16(617311)	21	KIF22,PPP4C	ASPHD1,KCTD13,PAGR1,PRRT2,SEZ6L2			ALDOA(pr:2/3;sib:0/1;ESP del=1,dup=2),ASPHD1(pr:2/3;sib:0/1;ESP del=1,dup=2),C16orf54(pr:3/3;sib:0/1;ESP del=9,dup=2),C16orf92(pr:0/3;sib:0/1;ESP del=1,dup=2),CDIPT(pr:2/3;sib:0/1;ESP del=1,dup=2),CORO1A(pr:2/3;sib:0/1;ESP del=2,dup=2),DOC2A(pr:1/3;sib:0/1;ESP del=1,dup=2),FAM57B(pr:2/3;sib:0/1;ESP del=1,dup=2),GDPD3(pr:2/3;sib:0/1;ESP del=1,dup=4),HIRIP3(pr:1/3;sib:0/1;ESP del=1,dup=2),INO80E(pr…	ALDOA(5),ASPHD1(1),C16orf54(1),C16orf92(2),CDIPT(3),CDIPT-AS1(2),DOC2A(6),FAM57B(3),GDPD3(1),HIRIP3(2),INO80E(6),KCTD13(2),KIF22(3),LOC101928595(1),MAPK3(3),MAZ(5),MVP(4),PAGR1(1),PPP4C(5),PRRT2(3),SEZ6L2(6),TAOK2(3),TBX6(1),TMEM219(2),YPEL3(2),ZG16(1)	CORO1A(2/2),QPRT(3/4)	ALDOA(0.0248344029135),ASPHD1(0.120035612549),C16orf54(0.668080507729),C16orf92(0.018925440395),CDIPT(0.193882539035),CORO1A(0.954491479298),DOC2A(0.0185536457979),FAM57B(0.28573624552),GDPD3(1.05164952857E-7),HIRIP3(0.0190027818505),INO80E(0.0174146851193),KCTD13(0.791960933572),KIF22(4.39968359378E-6),MAPK3(0.409692328375),MAZ(0.953969621751),MVP(0.00744852498762),PAGR1(0.500965910942),PPP4C(0.…	0.998764	ALDOA(-0.428),ASPHD1(-0.606),C16orf54(-0.848),C16orf92(-0.789),CDIPT(-0.878),CDIPT-AS1(-0.731),CORO1A(-0.777),DOC2A(-0.546),FAM57B(-0.696),GDPD3(-0.837),HIRIP3(-0.87),INO80E(-0.826),KCTD13(-0.672),KIF22(-0.974),MAPK3(-0.713),MAZ(-0.527),MVP(-0.794),PAGR1(-0.854),PPP4C(-0.506),PRRT2(-0.605),QPRT(-0.908),SEZ6L2(-0.473),TAOK2(-0.606),TBX6(-0.865),TMEM219(-0.883),YPEL3(-0.705),ZG16(-0.795)	-0.428	KCTD13(4),MAPK3(4),SEZ6L2(4),TAOK2(2)	2	ALDOA(0.431533),ASPHD1(0.231986),C16orf54(0.694104),C16orf92(0.845339),CDIPT(0.757362),CDIPT-AS1(0.921559),CORO1A(0.08537),DOC2A(0.346264),FAM57B(0.543634),GDPD3(0.949082),HIRIP3(0.896359),INO80E(0.668737),KCTD13(0.543634),KIF22(0.765931),MAPK3(0.183521),MAZ(0.070822),MVP(0.574202),PAGR1(0.441719),PPP4C(0.570935),PRRT2(0.518443),QPRT(0.498223),SEZ6L2(0.398806),TAOK2(0.114954),TBX6(0.543634),TMEM2…	0.949082	ALDOA(-0.58),ASPHD1(-0.36),C16orf54(1000.0),C16orf92(0.24),CDIPT(-0.25),CDIPT-AS1(1000.0),CORO1A(-0.51),DOC2A(-0.56),FAM57B(-0.41),GDPD3(0.04),HIRIP3(0.49),INO80E(-0.07),KCTD13(-0.34),KIF22(-0.26),MAPK3(-0.41),MAZ(1000.0),MVP(-0.81),PAGR1(1000.0),PPP4C(-0.12),PRRT2(0.55),QPRT(0.53),SEZ6L2(-1.12),TAOK2(-2.85),TBX6(-0.05),TMEM219(-0.21),YPEL3(0.19),ZG16(0.92)	-2.85	not applicable	0.000229779
SP0041990	M	16	55719006-55729347	DEL	10342	100	SLC6A2	1	SLC6A2(163970)	1							SLC6A2(4/4)	SLC6A2(0.277118300004)	0.277118	SLC6A2(-0.433)	-0.433			SLC6A2(0.707241)	0.707241	SLC6A2(-0.44)	-0.44	0	not applicable
SP0041539	M	17	34842544-36104876	DUP	1262333	99.91	AATF,ACACA,C17orf78,DDX52,DHRS11,DUSP14,GGNBP2,HNF1B,LHX1,LOC102723471,MIR2909,MIR378J,MRM1,MYO19,PIGW,SNORA90,SYNRG,TADA2A,ZNHIT3	19	AATF(608463), ACACA(200350), DDX52(612500), DHRS11(616159), DUSP14(606618), GGNBP2(612275), HNF1B(189907), LHX1(601999), MYO19(617379), PIGW(610275), SYNRG(607291), TADA2A(602276), ZNHIT3(604500)	13	DDX52,SYNRG	ACACA			ACACA(pr:0/1;ESP del=0,dup=2)	AATF(1),ACACA(5),C17orf78(2),DDX52(2),DHRS11(1),DUSP14(1),GGNBP2(1),LHX1(1),LOC102723471(4),MIR2909(1),MIR378J(1),MRM1(1),MYO19(3),PIGW(3),SNORA90(1),SYNRG(7),TADA2A(4)	HNF1B(3/3),ZNHIT3(4/7)	AATF(1.62332337375E-7),ACACA(0.999999999944),C17orf78(0.0040752827677),DDX52(1.44174737875E-10),DHRS11(0.0315613338859),DUSP14(0.773652009392),GGNBP2(0.99992911201),HNF1B(0.999286182382),LHX1(0.289265565988),MRM1(5.92768053665E-5),MYO19(2.43129360081E-18),PIGW(5.93368987083E-7),SYNRG(0.972748211676),TADA2A(9.66223224552E-5),ZNHIT3(1.21465885857E-5)	1	AATF(-0.826),ACACA(-0.436),C17orf78(-0.743),DDX52(-0.941),DHRS11(-0.797),DUSP14(-0.724),GGNBP2(-0.732),HNF1B(-0.756),LHX1(-0.569),MRM1(-0.845),MYO19(-1.001),PIGW(-0.912),SYNRG(-0.876),TADA2A(-0.848),ZNHIT3(-0.691)	-0.436	GGNBP2(3)	3	AATF(0.998469),ACACA(0.185707),C17orf78(0.633068),DDX52(0.870608),DHRS11(0.884273),DUSP14(0.197867),GGNBP2(0.295445),HNF1B(0.107057),LHX1(0.197867),MIR2909(0.921559),MRM1(0.798052),MYO19(0.996941),PIGW(0.997041),SYNRG(0.589535),TADA2A(0.629664),ZNHIT3(0.998593)	0.998593	AATF(-0.29),ACACA(-1.61),C17orf78(0.35),DDX52(0.05),DHRS11(-0.18),DUSP14(-0.3),GGNBP2(-0.93),HNF1B(-0.54),LHX1(0.15),MIR2909(1000.0),MRM1(0.22),MYO19(0.52),PIGW(-0.03),SYNRG(-0.7),TADA2A(0.42),ZNHIT3(-0.41)	-1.61	not applicable	0.000102124
SP0003228	F	18	2940746-11066223	DEL	8125478	98.53	AKAIN1,ANKRD12,APCDD1,ARHGAP28,DLGAP1,DLGAP1-AS1,DLGAP1-AS2,DLGAP1-AS3,DLGAP1-AS4,DLGAP1-AS5,EPB41L3,GACAT2,GAPLINC,L3MBTL4,L3MBTL4-AS1,LAMA1,LINC00526,LINC00667,LINC00668,LINC01254,LINC01387,LINC01887,LINC01892,LINC01895,LOC100192426,LOC101927168,LOC101927188,LOC101927410,LOC104968399,LOC727896,LPIN2,LRRC30,MIR3976,MIR3976HG,MIR4317,MIR6718,MIR6788,MTCL1,MYL12A,MYL12B,MYOM1,NAPG,NDUFV2,NDUFV2-AS…	57	AKAIN1(616427), ANKRD12(610616), APCDD1(607479), ARHGAP28(610592), DLGAP1(605445), EPB41L3(605331), GACAT2(616131), L3MBTL4(617135), LAMA1(150320), LPIN2(605519), MTCL1(615766), MYL12B(609211), MYOM1(603508), NAPG(603216), NDUFV2(600532), PIEZO2(613629), PPP4R1(604908), PTPRM(176888), RAB12(616448), RAB31(605694), RALBP1(605801), TGIF1(602630), TWSG1(605049), TXNDC2(617790),VAPA(605703), ZBTB14(6…	26	PPP4R1,VAPA	ANKRD12,DLGAP1,EPB41L3	DLGAP1(CNV p=1.09E-05)			AKAIN1(2),ANKRD12(3),APCDD1(1),ARHGAP28(1),DLGAP1(9),DLGAP1-AS1(1),DLGAP1-AS2(1),DLGAP1-AS3(1),DLGAP1-AS4(1),DLGAP1-AS5(1),EPB41L3(5),GACAT2(1),GAPLINC(2),L3MBTL4(2),L3MBTL4-AS1(1),LAMA1(1),LINC00526(1),LINC00667(1),LINC00668(1),LINC01254(1),LINC01387(1),LINC01887(1),LINC01892(1),LINC01895(1),LOC100192426(1),LOC101927168(1),LOC101927188(1),LOC101927410(1),LOC104968399(3),LOC727896(1),LRRC30(1),MI…	LPIN2(1/1),PIEZO2(1/1)	ANKRD12(0.999985243735),APCDD1(6.54607968649E-4),ARHGAP28(0.00295841894406),DLGAP1(0.993045514284),EPB41L3(0.0292783880452),L3MBTL4(4.20004377573E-8),LAMA1(1.39176131838E-24),LPIN2(0.673512974846),LRRC30(2.18765652609E-8),MYL12A(0.00150150767486),MYL12B(0.290511998768),MYOM1(1.07700259965E-21),NAPG(0.0861319351364),NDUFV2(0.00763022340314),PIEZO2(0.603955312623),PPP4R1(0.998557751833),PTPRM(0.999…	0.999985	ANKRD12(-0.546),APCDD1(-0.754),ARHGAP28(-0.67),DLGAP1(-0.304),DLGAP1-AS1(-0.793),DLGAP1-AS2(-0.773),DLGAP1-AS3(-0.727),DLGAP1-AS5(-0.821),EPB41L3(-0.574),L3MBTL4(-0.722),LAMA1(-0.655),LINC00526(-0.785),LINC00667(-0.892),LINC00668(-0.749),LPIN2(-0.771),LRRC30(-0.824),MYL12A(-0.893),MYL12B(-0.847),MYOM1(-0.764),NAPG(-0.805),NDUFV2(-0.751),PIEZO2(-0.544),PPP4R1(-0.616),PTPRM(-0.651),RAB12(-0.741),RA…	-0.304	DLGAP1(3),LAMA1(4)	3	ANKRD12(0.097317),APCDD1(0.235602),ARHGAP28(0.734951),DLGAP1(0.194933),DLGAP1-AS1(0.921559),DLGAP1-AS3(0.921559),DLGAP1-AS4(0.921559),DLGAP1-AS5(0.921559),EPB41L3(0.019764),L3MBTL4(0.824419),LAMA1(0.967392),LINC00526(0.921559),LINC00667(0.921559),LINC00668(0.921559),LOC100192426(0.921559),LOC727896(0.921559),LPIN2(0.953924),LRRC30(0.849217),MIR3976(0.921559),MIR4317(0.921559),MYL12A(0.970536),MYL…	0.993483	ANKRD12(-0.11),APCDD1(-1.37),ARHGAP28(-0.35),DLGAP1(-1.59),DLGAP1-AS1(1000.0),DLGAP1-AS3(1000.0),DLGAP1-AS4(1000.0),DLGAP1-AS5(1000.0),EPB41L3(0.9),L3MBTL4(-0.95),LAMA1(0.73),LINC00526(1000.0),LINC00667(1000.0),LINC00668(1000.0),LOC100192426(1000.0),LOC727896(1000.0),LPIN2(-0.79),LRRC30(0.17),MIR3976(1000.0),MIR4317(1000.0),MYL12A(0.04),MYL12B(0.04),MYOM1(0.56),NAPG(-0.21),NDUFV2(0.13),PIEZO2(100…	-2.03	not applicable	0

## Sheet: columns' description
Column name	Description
SPID	proband's SPARK id
Gender	proband's gender
CHR	chromosome
OVERLAP	CNV's coordinates on CHR defined as either overlap between SF CNV and UW CNV, or as coordinates of either SF CNV or UW CNV in the case of non-overlapping CNVs
TYPE	CNV's type: DEL or DUP
SIZE	CNV's length in bp
% of CNV not in SegDup overlap	portion of the CNV that is not covered by segmental duplications (segDups track for hg19 from UCSC browser)
Gene List	list of the genes with coding region overlapping with the CNV (refGene for hg19 from UCSC browser)
No. of Genes	number of the genes in Gene List
OMIM Gene List	list of OMIM genes with coding region overlapping with the CNV (refGene for hg19 from UCSC browser); for each gene, its OMIM ID is given in parentheses
No. of OMIM Genes	number of OMIM genes in OMIM Gene List
Genes(Brain Embryonically Expressed)	list of brain embryonically expressed genes with coding region overlapping with the CNV (from Iossifov I., et al, "The contribution of de novo coding mutations to autism spectrum disorder", Nature (2014))
Genes(Brain critical)	list of brain critical genes with coding region overlapping with the CNV (from Uddin M, et al, "Brain-expressed exons under purifying selection are enriched for de novo mutations in autism spectrum disorder", Nat Genetics (2014))
Genes in Stessman et al 2017	list of the genes from 91 significant for ASD Stessman’s genes with coding region overlapping with the CNV; if p CNV is availlable, it is given in the parentheses after the corresponding gene name (from Stessman et al, "Targeted sequencing identifies 91 neurodevelopmental-disorder risk genes with autism and developmental-disability biases", Nat Genetics (2017))
Genes in Sanders et al 2015	list of the genes from 65 Sander’s genes related to ASD with coding region overlapping with the CNV; each gene name is followed by the reported FDR range in the parentheses (from Sanders et al, "Insights into Autism Spectrum Disorder Genomic Architecture and Biology from 71 Risk Loci", Neuron(2015))
Genes in Krumm 2015 (pr: de novo/inherited; sib: de novo/inherited; ESP del, ESP dup)	list of the genes from Krumm’s genes with coding region overlapping with the CNV; each gene name is followed by the following information in the parentheses: the number of de novo and inherited CNVs in proband and sibling that affect the gene as well as the number of the reported DELs and DUPs for the gene in the Exome Sequencing Project(ESP) (from Krumm et al, "Excess of rare, inherited truncati…
Genes:completely in CNV(#Transcripts)	list of the genes with coding region being completely covered by the CNV; for each gene, the number of transcripts is given in the parentheses (refGene for hg19 from UCSC browser)
Genes:partially in CNV(#AffTranscripts/#Transcripts)	list of the genes with at least 90% of at least 1 exon inside the CNV; each gene name is followed by the following information in the parentheses: number of the affected transcripts("with at least 90% of at least 1 exon inside the CNV"), '/' and the number of gene's transcripts (refGene for hg19 from UCSC browser)
Genes(pLI)	the genes from Gene List with pLI in parentheses (from ExAC release 0.3, http://exac.broadinstitute.org/downloads)
max pLI on Genes with affTranscripts	max pLI among genes in Genes:completely in CNV(#Transcripts) and Genes:partially in CNV(#AffTranscripts/#Transcripts)
Genes(ASD)	the genes from Gene List with ASD score in parentheses (from Krishnan et al, "Genome-wide prediction and functional characterization of the genetic basis of autism spectrum disorder", Nature Neuroscience (2016))
max ASD on Genes with affTranscripts	max ASD among genes in Genes:completely in CNV(#Transcripts) and Genes:partially in CNV(#AffTranscripts/#Transcripts)
Genes(SFARI)	the genes from Gene List with SFARIgene score in parentheses (SFARIgene 2018, q1 release)
min SFARI on Genes with affTranscripts	min SFARI among genes in Genes:completely in CNV(#Transcripts) and Genes:partially in CNV(#AffTranscripts/#Transcripts); note in parentheses "has syndromic" means that there is a syndromic gene among those genes
Genes(LGD)	the genes from Gene List with LGD in parentheses (from from Iossifov et al, "Low load for disruptive mutations in autism genes and their biased transmission", Proc Natl Acad Sci USA(2015))
max LGD on Genes with affTranscripts	max LGD among genes in Genes:completely in CNV(#Transcripts) and Genes:partially in CNV(#AffTranscripts/#Transcripts)
Genes(RVIS)	the genes from Gene List with RVIS in parentheses (from Iossifov et al, "Low load for disruptive mutations in autism genes and their biased transmission", Proc Natl Acad Sci USA(2015))
min RVIS on Genes with affTranscripts	min RVIS among genes in Genes:completely in CNV(#Transcripts) and Genes:partially in CNV(#AffTranscripts/#Transcripts)
Allele frequency in 1000 genomes (CNVs < 50 kbp)	Allele frequency of the CNV event based on overlap with CNVs identified in Sudmant et al. 2015, Nature (PMID: 26432246, n=2,504 individuals). This was based on a 50% reciprocal overlap and was only applied to events under 50 kbp.
Allele frequency in Morbidity Map Controls (CNVs >= 50 kbp)	Allele frequency of the CNV event based on overlap with CNVs identified in Coe et al. 2014, Nature Genetics (PMID: 25217958, n=19,584 individuals). This was based on a 50% reciprocal overlap and was only applied to events equal to or greater than 50 kbp.
