# Supplementary material for: Exome sequencing of 457 autism families recruited online provides evidence for autism risk genes
Source: NPJ Genom Med. 2019 Aug 23;4:19. doi: 10.1038/s41525-019-0093-8 (PMC6707204; doi:10.1038/s41525-019-0093-8)
Supplement: Supplementary file 8 — Data Set 6 [file 41525_2019_93_MOESM8_ESM.xlsx]

## Sheet: Mosaic calls
SPID	GENDER (1=male, 2=female)	CHROM	POS	REF	ALT	gene	vfunc	vtype	aachange	CUMC_refdp	CUMC_altdp	CUMC_VAF	maxfreq	af_exac	af_esp	af_1kg	cosmic_id	cosmic_count	cadd	cadd_flag	pLI	CUMC_adfref	CUMC_adfalt	CUMC_adrref	CUMC_adralt	OHSU_dp_fa	OHSU_dp_mo	OHSU_dp_pro	OHSU_dpalt_fa	OHSU_dpalt_mo	OHSU_dpalt_pro	OHSU_af_fa	OHSU_af_mo	OHSU_af_pro	af_L90CI_AC_pro	af_U90CI_AC_pro	phet_fa	phet_mo	phet_pro	CALLED_VARSCAN	CALLED_LOFREQ	CALLED_MPUP	xm_alt_med	error_rate	dpalt_bin	error_bin	af_bin	ref_cg	xm_alt_1
SP0026933	1	16	3777957	G	A	CREBBP	exonic	nonsynonymous	p.S2326L,p.S2364L	48	9	0.157895	0	NA	NA	NA	NA	NA	24.4	Dmis	1	30	5	18	4	56	52	57	0	0	9	0	0	0.157895	0.0928056	0.253989	1.39e-17	2.22e-16	7.6e-08	TRUE	TRUE	TRUE	1	8.44e-05	TRUE	low	med	TRUE	TRUE
SP0018055	1	21	44590630	C	T	CRYAA;LOC102724652	exonic	stopgain	p.R65X,p.R65X,p.R28X	112	9	0.0743802	0	NA	NA	NA	NA	NA	24.1	LGD	0.52102	93	7	19	2	108	161	120	0	0	9	0	0	0.075	0.0430993	0.125642	3.08e-33	3.42e-49	8.55e-24	TRUE	TRUE	TRUE	1	0.000366811	TRUE	high	low	TRUE	TRUE
SP0042217	1	1	39789949	C	T	MACF1	exonic	stopgain	p.Q1446X	82	8	0.0888889	0	NA	NA	NA	NA	NA	38	LGD	1	34	6	48	2	58	86	89	0	0	8	0	0	0.0898876	0.0500062	0.153968	3.47e-18	1.29e-26	1.26e-16	TRUE	TRUE	TRUE	1	0.0001495	TRUE	low	low	TRUE	TRUE
SP0036741	2	1	144946624	C	T	PDE4DIP	splicing	.	.	114	44	0.278481	0	NA	NA	NA	NA	NA	34	LGD	N/A	.	.	.	.	107	128	136	0	0	38	0	0	0.279412	0.220755	0.346674	6.16e-33	2.94e-39	1.36e-07	TRUE	TRUE	TRUE	1	0.000194384	TRUE	med	high	TRUE	TRUE
SP0000972	2	20	55966762	C	T	RBM38	exonic	nonsynonymous	p.P42L,p.P42L,p.P42L	180	50	0.217391	0	NA	NA	NA	NA	NA	3.064	Dmis	0.859283	139	40	41	10	111	93	230	0	0	50	0	0	0.217391	0.175961	0.265393	3.85e-34	1.01e-28	1.01e-18	TRUE	TRUE	TRUE	1	0.000198551	TRUE	med	high	TRUE	TRUE
SP0014959	2	1	245026983	C	T	HNRNPU	exonic	synonymous	p.Q209Q,p.Q209Q	99	15	0.131579	3.759e-05	1.83e-05	NA	NA	NA	NA	.	synonymous	0.999903	78	11	21	4	128	103	114	0	0	15	0	0	0.131579	0.0872693	0.192971	2.94e-39	9.86e-32	1.18e-16	TRUE	TRUE	TRUE	1	5.37e-05	TRUE	low	med	TRUE	TRUE
SP0019703	2	1	32198613	C	A	ADGRB2	exonic	nonsynonymous	p.G1162V,p.G1195V	112	7	0.0588235	0	NA	NA	NA	NA	NA	34	Dmis	0.995235	65	5	47	2	126	168	118	0	0	8	0	0	0.0677966	0.0374568	0.117512	1.18e-38	2.67e-51	2.37e-24	TRUE	TRUE	TRUE	1	0.000219697	TRUE	med	low	TRUE	TRUE
SP0011595	1	5	86674234	G	A	RASA1	exonic	nonsynonymous	p.R789Q,p.R612Q	158	6	0.0365854	0	NA	NA	NA	COSM673687	1	35	Dmis	0.999998	121	6	37	0	119	167	165	0	0	7	0	0	0.0424242	0.0221749	0.0774375	1.5e-36	5.35e-51	1.3e-38	TRUE	TRUE	TRUE	1	0.00016607	TRUE	med	low	TRUE	TRUE
SP0007272	1	16	72991377	C	T	ZFHX3	exonic	nonsynonymous	p.G890R	329	10	0.0294985	6.51e-05	8.28e-06	NA	NA	NA	NA	26.8	Dmis	1	179	8	150	2	363	363	338	0	0	10	0	0	0.0295858	0.017327986 0.049314732		5.32e-110	5.32e-110	8.63e-84	TRUE	TRUE	TRUE	1	0.000233864	TRUE	med	low	TRUE	TRUE
SP0044301	2	16	85691077	C	T	GSE1	exonic	nonsynonymous	p.R399W	77	7	0.0833333	NA	4.22e-05	7.7e-05	NA	NA	NA	34	Dmis	N/A	NA	NA	NA	NA	47	47	77	1	0	7	0.0212766	0	0.0909091	0.0483647	0.161226	3.41e-13	7.11e-15	1.76e-14	TRUE	TRUE	TRUE	1	0.000915227	TRUE	high	low	TRUE	TRUE
SP0002305	1	1	156012621	G	A	UBQLN4	exonic	nonsynonymous	p.P384S,p.P404S	31	8	0.205128	0	NA	NA	NA	NA	NA	28.3	Dmis	0.997522	19	5	12	3	36	38	38	0	0	8	0	0	0.210526	0.12131	0.338223	1.46e-11	3.64e-12	0.000235993	TRUE	TRUE	TRUE	1	8.16e-05	TRUE	low	high	TRUE	TRUE
SP0026155	2	7	131122661	G	A	MKLN1	exonic	nonsynonymous	p.D153N,p.D360N,p.D337N	44	14	0.241379	0	NA	NA	NA	NA	NA	33	Dmis	0.999578	27	8	17	6	64	56	58	0	0	14	0	0	0.241379	0.16114	0.344671	5.42e-20	1.39e-17	5.02e-05	TRUE	TRUE	TRUE	1	8.04e-05	TRUE	low	high	TRUE	TRUE
SP0019700	1	19	1460797	C	T	APC2	exonic	nonsynonymous	p.R487C,p.R488C	190	50	0.208333	5.82e-05	3.44e-05	NA	NA	NA	NA	33	Dmis	0.999981	92	15	98	35	218	219	239	0	0	51	0	0	0.213389	0.173016	0.260179	2.37e-66	1.19e-66	6.26e-20	TRUE	TRUE	TRUE	1	0.000191746	TRUE	med	high	TRUE	TRUE
SP0023802	1	13	21746785	G	A	SKA3	exonic	nonsynonymous	p.L47F,p.L47F	83	30	0.265487	0	NA	NA	NA	NA	NA	26.6	Dmis	2.99579e-07	45	12	38	18	129	157	113	0	0	30	0	0	0.265487	0.203006	0.338935	1.47e-39	5.47e-48	3.15e-07	TRUE	TRUE	TRUE	1	6.99e-05	TRUE	low	high	TRUE	TRUE
SP0002657	1	21	43836572	C	A	UBASH3A	exonic	nonsynonymous	p.T192N,p.T192N,p.T230N	38	8	0.173913	0	NA	NA	NA	NA	NA	19.62	Bmis	3.97257e-07	26	5	12	3	60	91	47	0	0	9	0	0	0.191489	0.113541	0.303023	8.67e-19	4.04e-28	1.25e-05	TRUE	TRUE	TRUE	1	0.000123464	TRUE	low	med	TRUE	TRUE
SP0037695	1	7	75613120	G	C	POR	exonic	nonsynonymous	p.G338R	165	66	0.285714	0	NA	NA	NA	NA	NA	24.7	Dmis	4.33906e-05	103	49	62	17	261	251	232	0	0	67	0	0	0.288793	0.242448	0.340007	2.7e-79	2.76e-76	5.06e-11	TRUE	TRUE	TRUE	1	3.9e-05	TRUE	low	high	TRUE	TRUE
SP0042217	1	1	110167952	C	T	AMPD2	exonic	nonsynonymous	p.P94L,p.P13L,p.P94L	121	55	0.3125	0.0003	2.54e-05	NA	NA	NA	NA	24.7	Dmis	0.0085425	57	30	64	25	144	183	175	0	0	55	0	0	0.314286	0.259694	0.374533	4.48e-44	8.16e-56	4.98e-07	TRUE	TRUE	TRUE	1	0.000186223	TRUE	med	high	TRUE	TRUE
SP0003228	2	16	28989359	C	T	SPNS1	exonic	synonymous	p.P124P,p.P146P,p.P146P,p.P146P,p.P73P	89	23	0.205357	0.0002	NA	NA	NA	NA	NA	.	synonymous	0.258447	.	.	.	.	62	94	90	0	0	20	0	0	0.222222	0.1584	0.302258	2.17e-19	5.05e-29	5.68e-08	TRUE	TRUE	TRUE	1	0.000172694	TRUE	med	high	TRUE	TRUE
SP0018150	1	6	116747941	C	T	DSE	exonic	synonymous	p.P207P,p.P226P,p.P20P,p.P207P,p.P207P,p.P207P,p.P207P,p.P207P,p.P20P	157	51	0.245192	0	NA	NA	NA	NA	NA	.	synonymous	0.385415	92	28	65	23	265	255	207	0	0	51	0	0	0.246377	0.200488	0.29881	1.69e-80	1.73e-77	7.16e-14	TRUE	TRUE	TRUE	1	9.87e-05	TRUE	low	high	TRUE	TRUE
SP0002235	1	8	22548278	T	C	EGR3	exonic	nonsynonymous	p.E253G,p.E237G,p.E291G	50	20	0.285714	0	NA	NA	NA	NA	NA	26.5	Dmis	0.811098	37	17	13	3	70	106	72	0	0	21	0	0	0.291667	0.212068	0.386355	8.47e-22	1.23e-32	0.000267482	TRUE	TRUE	TRUE	1	0.000124025	TRUE	low	high	FALSE	TRUE
SP0036288	2	3	156979150	G	A	VEPH1	exonic	nonsynonymous	p.P714S,p.P759S,p.P759S	56	25	0.308642	0	NA	NA	NA	NA	NA	13.5	Bmis	9.32877e-12	25	11	31	14	61	63	81	0	0	25	0	0	0.308642	0.231327	0.398327	4.34e-19	1.08e-19	0.000376063	TRUE	TRUE	TRUE	1	7.5e-05	TRUE	low	high	TRUE	TRUE
SP0016360	1	19	3821372	G	C	ZFR2	exonic	nonsynonymous	p.L533V	43	17	0.283333	0	NA	NA	NA	NA	NA	13.08	Bmis	5.37164e-09	36	13	7	4	73	98	60	0	0	17	0	0	0.283333	0.198171	0.387192	1.06e-22	3.16e-30	0.000532883	TRUE	TRUE	TRUE	1	4.4e-05	TRUE	low	high	TRUE	TRUE
SP0018718	1	22	20749663	T	A	ZNF74	exonic	nonsynonymous	p.N25K,p.N25K	55	21	0.276316	0	NA	NA	NA	NA	NA	24.4	Dmis	0.000355878	38	11	17	10	51	79	76	0	0	21	0	0	0.276316	0.200398	0.367612	4.44e-16	1.65e-24	6.03e-05	TRUE	TRUE	TRUE	1	3.29e-05	TRUE	low	high	FALSE	TRUE
SP0018753	1	11	14989331	G	A	CALCA	exonic	synonymous	p.S99S	32	11	0.255814	0	NA	NA	NA	NA	NA	.	synonymous	0.00139556	17	2	15	9	30	42	42	0	0	10	0	0	0.238095	0.146867	0.361024	9.31e-10	2.27e-13	0.000470337	TRUE	TRUE	TRUE	1	0.000320941	TRUE	high	high	TRUE	TRUE
SP0020685	1	6	46047705	T	A	CLIC5	exonic	nonsynonymous	p.Q92L	38	12	0.24	0	NA	NA	NA	NA	NA	14.58	Bmis	0.00187685	23	7	15	5	30	27	50	0	0	12	0	0	0.24	0.154806	0.351887	9.31e-10	7.45e-09	0.000152932	TRUE	TRUE	TRUE	1	0.000138903	TRUE	low	high	FALSE	TRUE
SP0025497	1	5	150028910	C	T	SYNPO	exonic	nonsynonymous	p.A358V,p.A358V,p.A602V,p.A602V	53	19	0.263889	6.571e-05	NA	NA	NA	NA	NA	0.006	Bmis	0.980249	31	10	22	9	72	58	71	0	0	19	0	0	0.267606	0.190478	0.361794	2.12e-22	3.47e-18	5.61e-05	TRUE	TRUE	TRUE	1	0.000974317	TRUE	high	high	TRUE	TRUE
SP0014959	2	17	13400033	C	G	HS3ST3A1	exonic	nonsynonymous	p.K234N	175	68	0.279835	0	NA	NA	NA	NA	NA	20.5	Dmis	N/A	47	25	128	43	53	75	66	0	0	26	0	0	0.393939	0.300977	0.495255	1.11e-16	2.65e-23	0.0544285	TRUE	TRUE	TRUE	NA	NA	NA	NA	NA	NA	NA
SP0026933	1	5	13922289	C	T	DNAH5	exonic	nonsynonymous	p.R196H	62	13	0.173333	0.0002	2.47e-05	NA	NA	COSM1433553	1	22.8	Dmis	5.78868e-37	34	5	28	8	91	45	75	0	0	13	0	0	0.173333	0.112297	0.257117	4.04e-28	2.84e-14	4.2e-09	TRUE	TRUE	TRUE	1	0.00055989	TRUE	high	med	TRUE	TRUE
SP0010732	1	1	32118364	G	A	COL16A1	exonic	nonsynonymous	p.P1568L	81	7	0.0795455	0	NA	NA	NA	NA	NA	23.4	Dmis	3.38474e-15	37	2	44	5	118	94	87	0	0	7	0	0	0.0804598	0.0426471	0.143579	3.01e-36	5.05e-29	4.13e-17	TRUE	TRUE	TRUE	1	0.000165674	TRUE	med	low	TRUE	TRUE
SP0003494	1	20	43851022	C	T	SEMG2	exonic	nonsynonymous	p.P250L	83	17	0.17	8.12e-05	5.79e-05	0.0002	NA	NA	NA	1.684	Bmis	6.7703e-15	54	7	29	10	101	66	99	0	0	17	0	0	0.171717	0.117728	0.243172	3.94e-31	1.36e-20	1.09e-11	TRUE	TRUE	TRUE	1	0.000144982	TRUE	low	med	TRUE	TRUE
SP0042592	1	1	20009856	C	T	TMCO4	exonic	nonsynonymous	p.E528K,p.E528K,p.E528K,p.E528K	140	7	0.047619	8.94e-05	4.2e-05	7.7e-05	NA	NA	NA	25.8	Dmis	9.98392e-13	62	5	78	2	137	162	147	0	0	7	0	0	0.047619	0.0249388	0.0866506	5.74e-42	1.71e-49	1.5e-33	TRUE	TRUE	TRUE	1	0.000185394	TRUE	med	low	TRUE	TRUE
SP0043178	1	5	125885642	C	A	ALDH7A1	exonic	nonsynonymous	p.A426S,p.A490S,p.A462S	128	18	0.123288	0	NA	NA	NA	NA	NA	33	Dmis	1.95313e-12	75	9	53	9	108	127	145	0	0	18	0	0	0.124138	0.0853553	0.17669	3.08e-33	5.88e-39	1.09e-21	TRUE	TRUE	TRUE	1	0.000163682	TRUE	med	med	TRUE	TRUE
SP0000333	1	4	155507895	A	G	FGA	exonic	nonsynonymous	p.V229A,p.V229A	62	6	0.0882353	0	NA	NA	NA	NA	NA	7.527	Bmis	6.34646e-10	27	1	35	5	32	49	69	0	0	7	0	0	0.101449	0.0541716	0.178803	2.33e-10	1.78e-15	2.05e-12	TRUE	TRUE	TRUE	1	0.000164906	TRUE	med	med	FALSE	TRUE
SP0036458	1	4	106639055	A	G	GSTCD	exonic	synonymous	p.E95E	78	6	0.0714286	0	NA	NA	NA	NA	NA	.	synonymous	1.33357e-07	41	2	37	4	107	88	85	0	0	7	0	0	0.0823529	0.0436801	0.146793	6.16e-33	3.23e-27	1.4e-16	TRUE	TRUE	TRUE	1	9.95e-05	TRUE	low	low	FALSE	TRUE
SP0026272	1	18	55328434	A	G	ATP8B1	exonic	synonymous	p.D893D	434	12	0.0269058	2.98e-05	NA	NA	NA	NA	NA	.	synonymous	3.66504e-07	293	8	141	4	357	343	445	0	0	13	0	0	0.0292135	0.0183646	0.0457524	3.41e-108	5.58e-104	4.1e-110	TRUE	TRUE	TRUE	1	7.76e-05	TRUE	low	low	FALSE	TRUE
SP0044186	1	5	140720586	T	A	PCDHGA2	exonic	nonsynonymous	p.I683K	176	8	0.0434783	0.0008	0.0002	NA	0.000199681	NA	NA	3.064	Bmis	8.23181e-07	NA	NA	NA	NA	180	199	164	0	0	8	0	0	0.0487805	0.0267872	0.0854199	6.53e-55	1.24e-60	4.92e-37	TRUE	TRUE	TRUE	1	9.55e-05	TRUE	low	low	FALSE	TRUE
SP0023093	1	8	145579317	C	G	FBXL6	exonic	synonymous	p.P498P,p.P492P	143	7	0.0466667	3.25e-05	8.76e-06	NA	NA	NA	NA	.	synonymous	3.69521e-06	64	5	79	2	142	141	149	0	0	7	0	0	0.0469799	0.0245982	0.0855201	1.79e-43	3.59e-43	4.13e-34	TRUE	TRUE	TRUE	1	4.08e-05	TRUE	low	low	TRUE	TRUE
SP0008212	1	14	81610383	A	G	TSHR	exonic	nonsynonymous	p.I661V	70	9	0.113924	0	NA	NA	NA	NA	NA	11.04	Bmis	5.80342e-06	39	4	31	5	66	82	81	0	0	11	0	0	0.135802	0.0838089	0.211339	1.36e-20	2.07e-25	5.91e-12	TRUE	TRUE	TRUE	1	7.23e-05	TRUE	low	med	FALSE	TRUE
SP0024711	2	1	211542919	C	G	TRAF5	exonic	nonsynonymous	p.F305L,p.F316L,p.F305L,p.F305L	157	28	0.151351	0	NA	NA	NA	NA	NA	12.03	Bmis	8.82904e-06	74	9	83	19	226	223	186	0	0	29	0	0	0.155914	0.116856	0.204838	9.27e-69	7.42e-68	9.21e-23	TRUE	TRUE	TRUE	1	7.52e-05	TRUE	low	med	TRUE	TRUE
SP0002040	1	4	59968	C	T	ZNF595,ZNF718	exonic	nonsynonymous	p.P50S,p.P18S	60	8	0.117647	0	0	NA	NA	NA	NA	15.91	Bmis	1.77527e-05	NA	NA	NA	NA	42	83	68	1	0	8	0.0238095	0	0.117647	0.0660051	0.19855	9.78e-12	1.03e-25	2.87e-11	TRUE	TRUE	TRUE	1	0.00012429	TRUE	low	med	TRUE	TRUE
SP0018301	1	16	1841996	C	T	IGFALS	exonic	synonymous	p.T179T,p.T141T	210	8	0.0366972	0.0002	4.85e-05	NA	NA	NA	NA	.	synonymous	2.79991e-05	144	5	66	3	155	162	217	0	0	8	0	0	0.0368664	0.0201664	0.0649728	2.19e-47	1.71e-49	5.28e-52	TRUE	TRUE	TRUE	2.5	0.000167502	TRUE	med	low	TRUE	FALSE
SP0001532	2	20	25187782	A	T	ENTPD6	exonic	nonsynonymous	p.K25M,p.K25M,p.K25M,p.K39M,p.K24M,p.K25M,p.K24M,p.K39M,p.K39M,p.K42M,p.K41M,p.K42M,p.K42M,p.K42M,p.K42M,p.K41M,p.K42M,p.K42M	67	6	0.0821918	0	NA	NA	NA	NA	NA	24.8	Dmis	4.98993e-05	44	4	23	2	56	67	72	0	0	6	0	0	0.0833333	0.0417341	0.155113	1.39e-17	6.78e-21	3.63e-14	TRUE	TRUE	TRUE	1	0.000131307	FALSE	low	low	FALSE	TRUE
SP0033221	1	4	66201702	T	G	EPHA5	exonic	nonsynonymous	p.K913Q,p.K912Q,p.K935Q,p.K935Q,p.K866Q,p.K934Q	63	10	0.136986	0	NA	NA	NA	NA	NA	28.1	Dmis	0.00039007	39	5	24	5	100	95	72	0	0	10	0	0	0.138889	0.0836495	0.220284	7.89e-31	2.52e-29	1.34e-10	TRUE	TRUE	TRUE	1	5.38e-05	TRUE	low	med	FALSE	TRUE
SP0041178	1	17	39577668	C	G	KRT37	exonic	nonsynonymous	p.E398Q	93	10	0.0970874	0	NA	NA	NA	NA	NA	24.6	Dmis	0.000453721	64	3	29	7	111	86	104	0	0	11	0	0	0.105769	0.0648195	0.166711	3.85186e-34	1.29247e-26	1.24331e-17	TRUE	TRUE	TRUE	NA	NA	NA	NA	NA	NA	NA
SP0008634	1	18	2577754	A	C	NDC80	exonic	synonymous	p.G63G	69	7	0.0921053	0	NA	NA	NA	NA	NA	0.021	synonymous	0.00148617	58	7	11	0	67	58	75	0	0	7	0	0	0.0933333	0.0496968	0.165288	6.78e-21	3.47e-18	5.84e-14	TRUE	TRUE	TRUE	1	2.98e-05	TRUE	low	low	FALSE	TRUE
SP0040624	2	19	50912023	G	A	POLD1	exonic	nonsynonymous	p.R612H	212	18	0.0782609	0.0002	2.52e-05	NA	NA	NA	NA	1.096	Bmis	0.00180701	109	11	103	7	191	233	228	0	0	18	0	0	0.0789474	0.0538648	0.113906	3.19e-58	7.24e-71	5.51e-43	TRUE	TRUE	TRUE	1	0.000221893	TRUE	med	low	TRUE	TRUE
SP0001665	1	9	96870154	G	A	PTPDC1	exonic	synonymous	p.L785L,p.L783L,p.L726L,p.L731L	148	7	0.0451613	0	NA	NA	NA	NA	NA	.	synonymous	0.00209572	79	3	69	4	165	182	155	0	0	7	0	0	0.0451613	0.0236298	0.0822989	2.14e-50	1.63e-55	8.54e-36	TRUE	TRUE	TRUE	1	0.000127608	TRUE	low	low	TRUE	TRUE
SP0006477	1	2	54080910	C	G	GPR75	exonic	synonymous	p.L328L	64	12	0.157895	0	NA	NA	NA	NA	NA	.	synonymous	0.0031948	46	6	18	6	56	76	76	0	0	12	0	0	0.157895	0.100066	0.239243	1.39e-17	1.32e-23	5.01e-10	TRUE	TRUE	TRUE	1.5	6.16e-05	TRUE	low	med	TRUE	FALSE
SP0030457	1	4	83719459	C	G	SCD5	exonic	nonsynonymous	p.A78P,p.A78P	88	12	0.12	0	NA	NA	NA	NA	NA	31	Dmis	0.00501709	86	11	2	1	87	116	99	0	0	12	0	0	0.121212	0.076207	0.18637	6.46e-27	1.2e-35	1.68e-15	TRUE	TRUE	TRUE	1	3.83e-05	TRUE	low	med	TRUE	TRUE
SP0049129	2	17	77914772	G	A	TBC1D16	exonic	synonymous	p.P355P,p.P368P,p.P730P	186	13	0.0653266	0.0004	0.0001	NA	NA	NA	NA	.	synonymous	0.00619826	75	5	111	8	164	213	200	0	0	14	0	0	0.07	0.0451723	0.106306	4.28e-50	7.6e-65	7.93e-40	TRUE	TRUE	TRUE	1	0.000191996	TRUE	med	low	TRUE	TRUE
SP0022360	1	11	113725007	G	T	USP28	exonic	nonsynonymous	p.D36E,p.D36E,p.D36E,p.D36E,p.D36E,p.D33E	29	7	0.194444	0	NA	NA	NA	NA	NA	25.8	Dmis	0.0316575	17	6	12	1	45	37	36	0	0	7	0	0	0.194444	0.10704	0.324566	2.84e-14	7.28e-12	0.000156276	TRUE	TRUE	TRUE	1	0.000202444	TRUE	med	med	TRUE	TRUE
SP0010944	1	9	6014374	C	G	RANBP6	exonic	nonsynonymous	p.V412L	42	7	0.142857	0	NA	NA	NA	NA	NA	24.4	Dmis	0.0417425	28	4	14	3	64	65	48	0	0	7	0	0	0.145833	0.0790468	0.250415	5.42e-20	2.71e-20	3.12e-07	TRUE	TRUE	TRUE	1	6.01e-05	TRUE	low	med	TRUE	TRUE
SP0011734	1	X	109919532	C	T	CHRDL1	exonic	nonsynonymous	p.R355H,p.R435H,p.R434H,p.R433H	325	11	0.0327381	0.0002	4.57e-05	0.0002	0.000264901	NA	NA	26.8	Dmis	0.0536285	182	6	143	5	336	667	335	0	0	11	0	0	0.0328358	0.0197758	0.0533812	7.14e-102	1.63e-201	1.87e-81	TRUE	TRUE	TRUE	1	0.000337683	TRUE	high	low	TRUE	TRUE
SP0000978	1	8	25279142	C	T	GNRH1	exonic	nonsynonymous	p.E66K,p.E62K	49	6	0.109091	5.97e-05	8.43e-06	NA	NA	COSM1098455	1	23.6	Dmis	0.0986916	24	5	25	1	47	62	55	0	0	6	0	0	0.109091	0.0552186	0.199619	7.11e-15	2.17e-19	9.11e-10	TRUE	TRUE	TRUE	1	0.000230487	FALSE	med	med	TRUE	TRUE
SP0040244	1	X	154292294	G	A	CMC4	exonic	nonsynonymous	p.P2L	214	9	0.0403587	0.0002	1.15e-05	NA	NA	NA	NA	23.7	Dmis	0.164578	125	5	89	4	217	475	222	0	0	9	0	0	0.0405405	0.0230688	0.0690764	4.75e-66	1.03e-143	4.74e-52	TRUE	TRUE	TRUE	1	0.000211687	TRUE	med	low	TRUE	TRUE
SP0020471	1	1	11708834	C	G	FBXO2	exonic	nonsynonymous	p.E270Q	102	8	0.0727273	NA	NA	NA	NA	NA	NA	24.1	Dmis	0.273383	NA	NA	NA	NA	116	121	102	1	0	8	0.00862069	0	0.0784314	0.0434777	0.135171	1.41e-33	3.76e-37	4.72e-20	TRUE	TRUE	TRUE	1	3.97e-05	TRUE	low	low	TRUE	TRUE
SP0004662	1	2	28268610	C	T	BABAM2	exonic	nonsynonymous	p.R172C	127	18	0.124138	NA	2.65e-05	0.0002	NA	NA	NA	35	Dmis	0.279976	NA	NA	NA	NA	165	132	127	1	0	18	0.00606061	0	0.141732	0.0977475	0.200663	3.55e-48	1.84e-40	2.28e-17	TRUE	TRUE	TRUE	1	0.000159459	TRUE	med	med	TRUE	TRUE
SP0040585	2	3	128780759	C	T	GP9	exonic	synonymous	p.A59A	159	16	0.0914286	0	NA	NA	NA	NA	NA	.	synonymous	0.570608	90	12	69	4	156	183	174	0	0	16	0	0	0.091954	0.0613789	0.135024	1.09e-47	8.16e-56	7.69e-31	TRUE	TRUE	TRUE	1	0.000124935	TRUE	low	low	TRUE	TRUE
SP0030457	1	10	25465148	C	T	GPR158	exonic	nonsynonymous	p.P267S	37	10	0.212766	0	NA	NA	NA	NA	NA	14.35	Bmis	0.678505	16	4	21	6	43	44	46	0	0	10	0	0	0.217391	0.133441	0.332739	1.14e-13	5.68e-14	7.82e-05	TRUE	TRUE	TRUE	1	1.99e-05	TRUE	low	high	TRUE	TRUE
SP0002235	1	14	101004512	C	T	BEGAIN	exonic	nonsynonymous	p.V526M,p.V526M	190	16	0.0776699	0	NA	NA	NA	NA	NA	10.22	Bmis	0.89071	114	9	76	7	88	198	206	0	0	17	0	0	0.0825243	0.0556916	0.120181	3.23e-27	2.49e-60	3.3e-38	TRUE	TRUE	TRUE	1	0.000124311	TRUE	low	low	TRUE	TRUE
SP0033119	1	12	6838575	C	T	COPS7A	exonic	nonsynonymous	p.R164C,p.R164C,p.R164C,p.R164C	47	9	0.160714	2.69e-05	1.65e-05	NA	NA	COSM179567	1	15.91	Dmis	0.922073	17	1	30	8	60	52	55	0	0	8	0	0	0.145455	0.0822814	0.241874	8.67e-19	2.22e-16	4.03e-08	TRUE	TRUE	TRUE	1	0.000346935	TRUE	high	med	TRUE	TRUE
SP0018150	1	9	130941262	C	A	CIZ1	exonic	nonsynonymous	p.Q307H,p.Q408H,p.Q438H,p.Q408H	33	7	0.175	2.98e-05	NA	NA	NA	NA	NA	16.08	Bmis	0.993096	19	4	14	3	60	44	40	0	0	7	0	0	0.175	0.0957516	0.295428	8.67362e-19	5.68434e-14	2.11385e-05	TRUE	TRUE	TRUE	NA	NA	NA	NA	NA	NA	NA
SP0000665	1	5	137548882	C	T	CDC23	exonic	synonymous	p.A40A	55	14	0.202899	0	NA	NA	NA	NA	NA	.	synonymous	0.999308	30	7	25	7	142	72	70	0	0	14	0	0	0.2	0.132433	0.289895	1.79e-43	2.12e-22	2.15e-07	TRUE	TRUE	TRUE	1	0.00017139	TRUE	med	high	TRUE	TRUE
SP0021080	1	3	39116316	C	T	WDR48	exonic	synonymous	p.L176L,p.L83L,p.L249L,p.L201L,p.L188L,p.L258L,p.L296L	108	18	0.142857	0	NA	NA	NA	NA	NA	.	synonymous	0.999806	56	8	52	10	90	105	125	0	0	18	0	0	0.144	0.0993501	0.203734	8.08e-28	2.47e-32	6.75e-17	TRUE	TRUE	TRUE	1	0.000143576	TRUE	low	med	TRUE	TRUE
SP0025437	1	X	32632434	C	T	DMD	exonic	nonsynonymous	p.V482I,p.V490I,p.V486I,p.V367I	373	16	0.0411311	0	NA	NA	NA	NA	NA	6.594	Bmis	1	280	12	93	4	447	944	389	0	0	16	0	0	0.0411311	0.0271999	0.0614012	2.75e-135	6.72e-285	7.96e-90	TRUE	TRUE	TRUE	1	8.59e-05	TRUE	low	low	TRUE	TRUE
[truncated: 5 more columns]

## Sheet: KEY
SPID	SPARK ID
GENDER (1=male, 2=female)	Probands' gender: "1" means male, "2" means female
CHROM	Chromosome
POS	Hg19 position (Build 37)
REF	Reference allele
ALT	Alternative allele
gene	RefGene gene symbol
vfunc	Variant function (annovar)
vtype	Functional consequence (annovar)
aachange	Amino acid change
CUMC_refdp	Reference read count
CUMC_altdp	Alternative allele read count
CUMC_VAF	Variant allele fraction in proband (CUMC)
maxfreq	Maximum among all population frequencies in 1000G, ExAC, and gnomAD
af_exac	Population frequency of variant within ESP database
af_esp	Population frequency of variant within 1000 genomes database
af_1kg	Population frequency of variant within ExAC database
cosmic_id	Variant ID if in cosmic database
cosmic_count	Variant count if in cosmic database
cadd	CADD phred score
cadd_flag	CADD prediction
pLI	ExAC probability of loss-of-function intolerance score
src	either 'working group' if found in the working group denovo list, or 'samtools' if called by samtools only
CUMC_adfref	samtools DP4 information
CUMC_adfalt	samtools DP4 information
CUMC_adrref	samtools DP4 information
CUMC_adralt	samtools DP4 information
OHSU_dp_fa	Q20 coverage depth of variant site in father
OHSU_dp_mo	Q20 coverage depth of variant site in mother
OHSU_dp_pro	Q20 coverage depth of variant site in proband
OHSU_dpalt_fa	Q20 read count of alternative allele in father
OHSU_dpalt_mo	Q20 read count of alternative allele in mother
OHSU_dpalt_pro	Q20 read count of alternative allele in proband
OHSU_af_fa	Variant allele fraction in father
OHSU_af_mo	Variant allele fraction in mother
OHSU_af_pro	Variant allele fraction in proband
af_L90CI_AC_pro	Lower 90% CI of variant allele fraction in main person
af_U90CI_AC_pro	Upper 90% CI of variant allele fraction in main person
phet_fa	Probability heterozygous in father
phet_mo	Probability heterozygous in mother
phet_pro	Probability heterozygous in proband
CALLED_VARSCAN	If variant called by Varscan
CALLED_LOFREQ	If variant called by Lofreq
CALLED_MPUP	If variant called by pileup parser
xm_alt_med	Median cohort site mismatch
error_rate	Site error rate
dpalt_bin	If DPALT <=7, model parameter
error_bin	Site error rate, scored as high >= 0.0003, medium < 0.0003 and >= 0.00015, low < 0.00015, model parameter
af_bin	AF scored as high >= 0.2, medium < 0.2 and >= 0.1, low <0.1, model paramter
ref_cg	If reference is a C or G, model parameter
xm_alt_1	If mismatch median is 1 model parameter
score	model score
meets_45	If joint coverage meets 45x
Called_DeNovo_Germ	If Germline DeNovo Working Group called variant as well
SET	Which group(s) called variant
initial_filter_flag	Reason variant may have been filtered by a group
site_key
spid
chrom
pos
ref
alt
gene
vfunc
vtype
aachange
shen_refdp
shen_altdp
maxfreq
af_exac
af_esp
af_1kg
cosmic_id
cosmic_count
cadd
cadd_flag
meta
meta_flag
mcap
mcap_flag
revel
revel_flag
mvp
mvp_flag
vclass
src
shen_adfref
shen_adfalt
shen_adrref
shen_adralt
oroak_dp_fa
oroak_dp_mo
oroak_dp_pro
oroak_dpalt_fa
oroak_dpalt_mo
oroak_dpalt_pro
oroak_af_fa
oroak_af_mo
oroak_af_pro
af_L90CI_AC_pro
af_U90CI_AC_pro
phet_fa
phet_mo
phet_pro
CALLED_VARSCAN
CALLED_LOFREQ
CALLED_MPUP
xm_alt_med
error_rate
dpalt_bin
error_bin
af_bin
ref_cg
xm_alt_1
score
meets_45
SET
initial_filter_flag
IGV_interpretation
site_key
spid
chrom
pos
ref
alt
gene
vfunc
vtype
aachange
shen_refdp
shen_altdp
maxfreq
af_exac
af_esp
af_1kg
cosmic_id
cosmic_count
cadd
cadd_flag
meta
meta_flag
mcap
mcap_flag
revel
revel_flag
mvp
mvp_flag
vclass
src
shen_adfref
shen_adfalt
shen_adrref
shen_adralt
oroak_dp_fa
oroak_dp_mo
oroak_dp_pro
oroak_dpalt_fa
oroak_dpalt_mo
oroak_dpalt_pro
oroak_af_fa
oroak_af_mo
oroak_af_pro
af_L90CI_AC_pro
af_U90CI_AC_pro
phet_fa
phet_mo
phet_pro
CALLED_VARSCAN
CALLED_LOFREQ
CALLED_MPUP
xm_alt_med
error_rate
dpalt_bin
error_bin
af_bin
ref_cg
xm_alt_1
score
meets_45
SET
initial_filter_flag
IGV_interpretation
site_key
spid
chrom
pos
ref
alt
gene
vfunc
vtype
aachange
shen_refdp
shen_altdp
maxfreq
af_exac
af_esp
af_1kg
cosmic_id
cosmic_count
cadd
cadd_flag
meta
meta_flag
mcap
mcap_flag
revel
revel_flag
mvp
mvp_flag
vclass
src
shen_adfref
shen_adfalt
shen_adrref
shen_adralt
oroak_dp_fa
oroak_dp_mo
oroak_dp_pro
oroak_dpalt_fa
oroak_dpalt_mo
oroak_dpalt_pro
oroak_af_fa
oroak_af_mo
oroak_af_pro
af_L90CI_AC_pro
af_U90CI_AC_pro
phet_fa
phet_mo
phet_pro
CALLED_VARSCAN
CALLED_LOFREQ
CALLED_MPUP
xm_alt_med
error_rate
dpalt_bin
error_bin
af_bin
ref_cg
xm_alt_1
score
meets_45
SET
initial_filter_flag
IGV_interpretation
site_key
spid
chrom
pos
ref
alt
gene
vfunc
vtype
aachange
shen_refdp
shen_altdp
maxfreq
af_exac
af_esp
af_1kg
cosmic_id
cosmic_count
cadd
cadd_flag
meta
meta_flag
mcap
mcap_flag
revel
revel_flag
mvp
mvp_flag
vclass
src
shen_adfref
shen_adfalt
shen_adrref
shen_adralt
oroak_dp_fa
oroak_dp_mo
oroak_dp_pro
oroak_dpalt_fa
oroak_dpalt_mo
oroak_dpalt_pro
oroak_af_fa
oroak_af_mo
oroak_af_pro
af_L90CI_AC_pro
af_U90CI_AC_pro
phet_fa
phet_mo
phet_pro
CALLED_VARSCAN
CALLED_LOFREQ
CALLED_MPUP
xm_alt_med
error_rate
dpalt_bin
error_bin
af_bin
ref_cg
xm_alt_1
score
meets_45
SET
initial_filter_flag
IGV_interpretation
site_key
spid
chrom
pos
ref
alt
gene
vfunc
vtype
aachange
shen_refdp
shen_altdp
maxfreq
af_exac
af_esp
af_1kg
cosmic_id
cosmic_count
cadd
cadd_flag
meta
meta_flag
mcap
mcap_flag
revel
revel_flag
mvp
mvp_flag
vclass
src
shen_adfref
shen_adfalt
shen_adrref
shen_adralt
oroak_dp_fa
oroak_dp_mo
oroak_dp_pro
oroak_dpalt_fa
oroak_dpalt_mo
oroak_dpalt_pro
oroak_af_fa
oroak_af_mo
oroak_af_pro
af_L90CI_AC_pro
af_U90CI_AC_pro
phet_fa
phet_mo
phet_pro
CALLED_VARSCAN
CALLED_LOFREQ
CALLED_MPUP
xm_alt_med
error_rate
dpalt_bin
error_bin
af_bin
ref_cg
xm_alt_1
score
meets_45
SET
initial_filter_flag
IGV_interpretation
site_key
spid
chrom
pos
ref
alt
gene
vfunc
vtype
aachange
shen_refdp
shen_altdp
maxfreq
af_exac
af_esp
af_1kg
cosmic_id
cosmic_count
cadd
cadd_flag
meta
meta_flag
mcap
mcap_flag
revel
revel_flag
mvp
mvp_flag
vclass
src
shen_adfref
shen_adfalt
shen_adrref
shen_adralt
oroak_dp_fa
oroak_dp_mo
oroak_dp_pro
oroak_dpalt_fa
oroak_dpalt_mo
oroak_dpalt_pro
oroak_af_fa
oroak_af_mo
oroak_af_pro
af_L90CI_AC_pro
af_U90CI_AC_pro
phet_fa
phet_mo
phet_pro
CALLED_VARSCAN
CALLED_LOFREQ
CALLED_MPUP
xm_alt_med
error_rate
dpalt_bin
error_bin
af_bin
ref_cg
xm_alt_1
score
meets_45
SET
initial_filter_flag
IGV_interpretation
site_key
spid
chrom
pos
ref
alt
gene
vfunc
vtype
aachange
shen_refdp
shen_altdp
maxfreq
af_exac
af_esp
af_1kg
cosmic_id
cosmic_count
cadd
cadd_flag
meta
meta_flag
mcap
mcap_flag
revel
revel_flag
mvp
mvp_flag
vclass
src
shen_adfref
shen_adfalt
shen_adrref
shen_adralt
oroak_dp_fa
oroak_dp_mo
oroak_dp_pro
oroak_dpalt_fa
oroak_dpalt_mo
oroak_dpalt_pro
oroak_af_fa
oroak_af_mo
oroak_af_pro
af_L90CI_AC_pro
af_U90CI_AC_pro
phet_fa
phet_mo
phet_pro
CALLED_VARSCAN
CALLED_LOFREQ
CALLED_MPUP
xm_alt_med
error_rate
dpalt_bin
error_bin
af_bin
ref_cg
xm_alt_1
score
meets_45
SET
initial_filter_flag
IGV_interpretation
site_key
spid
chrom
pos
ref
alt
gene
vfunc
vtype
aachange
shen_refdp
shen_altdp
maxfreq
af_exac
af_esp
af_1kg
cosmic_id
cosmic_count
cadd
cadd_flag
meta
meta_flag
mcap
mcap_flag
revel
revel_flag
mvp
mvp_flag
vclass
src
shen_adfref
shen_adfalt
shen_adrref
shen_adralt
oroak_dp_fa
oroak_dp_mo
oroak_dp_pro
oroak_dpalt_fa
oroak_dpalt_mo
oroak_dpalt_pro
oroak_af_fa
oroak_af_mo
oroak_af_pro
af_L90CI_AC_pro
af_U90CI_AC_pro
phet_fa
phet_mo
phet_pro
CALLED_VARSCAN
CALLED_LOFREQ
CALLED_MPUP
xm_alt_med
error_rate
dpalt_bin
error_bin
af_bin
ref_cg
xm_alt_1
score
meets_45
SET
initial_filter_flag
IGV_interpretation
site_key
spid
chrom
pos
ref
alt
gene
vfunc
vtype
aachange
shen_refdp
shen_altdp
maxfreq
af_exac
af_esp
af_1kg
cosmic_id
cosmic_count
cadd
cadd_flag
meta
meta_flag
mcap
mcap_flag
revel
revel_flag
mvp
mvp_flag
vclass
src
shen_adfref
shen_adfalt
shen_adrref
shen_adralt
oroak_dp_fa
oroak_dp_mo
oroak_dp_pro
oroak_dpalt_fa
oroak_dpalt_mo
oroak_dpalt_pro
oroak_af_fa
oroak_af_mo
oroak_af_pro
af_L90CI_AC_pro
af_U90CI_AC_pro
phet_fa
phet_mo
phet_pro
CALLED_VARSCAN
CALLED_LOFREQ
CALLED_MPUP
xm_alt_med
error_rate
dpalt_bin
error_bin
af_bin
ref_cg
xm_alt_1
score
meets_45
SET
initial_filter_flag
IGV_interpretation
site_key
spid
chrom
pos
ref
alt
gene
vfunc
vtype
aachange
shen_refdp
shen_altdp
maxfreq
af_exac
af_esp
af_1kg
cosmic_id
cosmic_count
cadd
cadd_flag
meta
meta_flag
mcap
mcap_flag
revel
revel_flag
mvp
mvp_flag
vclass
src
shen_adfref
shen_adfalt
shen_adrref
shen_adralt
oroak_dp_fa
oroak_dp_mo
oroak_dp_pro
oroak_dpalt_fa
oroak_dpalt_mo
oroak_dpalt_pro
oroak_af_fa
oroak_af_mo
oroak_af_pro
af_L90CI_AC_pro
af_U90CI_AC_pro
phet_fa
phet_mo
phet_pro
CALLED_VARSCAN
CALLED_LOFREQ
CALLED_MPUP
xm_alt_med
error_rate
dpalt_bin
error_bin
af_bin
ref_cg
xm_alt_1
score
meets_45
SET
initial_filter_flag
IGV_interpretation
site_key
spid
chrom
pos
ref
alt
gene
vfunc
vtype
aachange
shen_refdp
shen_altdp
maxfreq
af_exac
af_esp
af_1kg
cosmic_id
cosmic_count
cadd
cadd_flag
meta
meta_flag
mcap
mcap_flag
revel
revel_flag
mvp
mvp_flag
vclass
src
shen_adfref
shen_adfalt
shen_adrref
shen_adralt
oroak_dp_fa
oroak_dp_mo
oroak_dp_pro
oroak_dpalt_fa
oroak_dpalt_mo
oroak_dpalt_pro
oroak_af_fa
oroak_af_mo
oroak_af_pro
af_L90CI_AC_pro
af_U90CI_AC_pro
phet_fa
phet_mo
phet_pro
CALLED_VARSCAN
CALLED_LOFREQ
CALLED_MPUP
xm_alt_med
error_rate
dpalt_bin
error_bin
af_bin
ref_cg
xm_alt_1
score
meets_45
SET
initial_filter_flag
IGV_interpretation
site_key
spid
chrom
pos
ref
alt
gene
vfunc
vtype
aachange
shen_refdp
shen_altdp
maxfreq
af_exac
af_esp
af_1kg
cosmic_id
cosmic_count
cadd
cadd_flag
meta
meta_flag
mcap
mcap_flag
revel
revel_flag
mvp
mvp_flag
vclass
src
shen_adfref
shen_adfalt
shen_adrref
shen_adralt
oroak_dp_fa
oroak_dp_mo
oroak_dp_pro
oroak_dpalt_fa
oroak_dpalt_mo
oroak_dpalt_pro
oroak_af_fa
oroak_af_mo
oroak_af_pro
af_L90CI_AC_pro
af_U90CI_AC_pro
phet_fa
phet_mo
phet_pro
CALLED_VARSCAN
CALLED_LOFREQ
CALLED_MPUP
xm_alt_med
error_rate
dpalt_bin
error_bin
af_bin
ref_cg
xm_alt_1
score
meets_45
SET
initial_filter_flag
IGV_interpretation
site_key
spid
chrom
pos
ref
alt
gene
vfunc
vtype
aachange
shen_refdp
shen_altdp
maxfreq
af_exac
af_esp
af_1kg
cosmic_id
cosmic_count
cadd
cadd_flag
meta
meta_flag
mcap
mcap_flag
revel
revel_flag
mvp
mvp_flag
vclass
src
shen_adfref
shen_adfalt
shen_adrref
shen_adralt
oroak_dp_fa
oroak_dp_mo
oroak_dp_pro
oroak_dpalt_fa
oroak_dpalt_mo
oroak_dpalt_pro
oroak_af_fa
oroak_af_mo
oroak_af_pro
af_L90CI_AC_pro
af_U90CI_AC_pro
phet_fa
phet_mo
phet_pro
CALLED_VARSCAN
CALLED_LOFREQ
CALLED_MPUP
xm_alt_med
error_rate
dpalt_bin
error_bin
af_bin
ref_cg
xm_alt_1
score
meets_45
SET
initial_filter_flag
IGV_interpretation
site_key
spid
chrom
pos
ref
alt
gene
vfunc
vtype
aachange
shen_refdp
shen_altdp
maxfreq
af_exac
af_esp
af_1kg
cosmic_id
cosmic_count
cadd
cadd_flag
meta
meta_flag
mcap
mcap_flag
revel
revel_flag
mvp
mvp_flag
vclass
src
shen_adfref
shen_adfalt
shen_adrref
shen_adralt
oroak_dp_fa
oroak_dp_mo
oroak_dp_pro
oroak_dpalt_fa
oroak_dpalt_mo
oroak_dpalt_pro
oroak_af_fa
oroak_af_mo
oroak_af_pro
af_L90CI_AC_pro
af_U90CI_AC_pro
phet_fa
phet_mo
phet_pro
CALLED_VARSCAN
CALLED_LOFREQ
CALLED_MPUP
xm_alt_med
error_rate
dpalt_bin
error_bin
af_bin
ref_cg
xm_alt_1
score
meets_45
SET
initial_filter_flag
IGV_interpretation
site_key
spid
chrom
pos
ref
alt
gene
vfunc
vtype
aachange
shen_refdp
shen_altdp
maxfreq
af_exac
af_esp
af_1kg
cosmic_id
cosmic_count
cadd
cadd_flag
meta
meta_flag
mcap
mcap_flag
revel
revel_flag
mvp
mvp_flag
vclass
src
shen_adfref
shen_adfalt
shen_adrref
shen_adralt
oroak_dp_fa
oroak_dp_mo
oroak_dp_pro
oroak_dpalt_fa
oroak_dpalt_mo
oroak_dpalt_pro
oroak_af_fa
oroak_af_mo
oroak_af_pro
af_L90CI_AC_pro
af_U90CI_AC_pro
phet_fa
phet_mo
phet_pro
CALLED_VARSCAN
CALLED_LOFREQ
CALLED_MPUP
xm_alt_med
error_rate
dpalt_bin
error_bin
af_bin
ref_cg
xm_alt_1
score
meets_45
SET
initial_filter_flag
IGV_interpretation
site_key
spid
chrom
pos
ref
alt
gene
vfunc
vtype
aachange
shen_refdp
shen_altdp
maxfreq
af_exac
af_esp
af_1kg
cosmic_id
cosmic_count
cadd
cadd_flag
meta
meta_flag
mcap
mcap_flag
revel
revel_flag
mvp
mvp_flag
vclass
src
shen_adfref
shen_adfalt
shen_adrref
shen_adralt
oroak_dp_fa
oroak_dp_mo
oroak_dp_pro
oroak_dpalt_fa
oroak_dpalt_mo
oroak_dpalt_pro
oroak_af_fa
oroak_af_mo
oroak_af_pro
af_L90CI_AC_pro
af_U90CI_AC_pro
phet_fa
phet_mo
phet_pro
CALLED_VARSCAN
CALLED_LOFREQ
CALLED_MPUP
xm_alt_med
error_rate
dpalt_bin
error_bin
af_bin
ref_cg
xm_alt_1
score
meets_45
SET
initial_filter_flag
IGV_interpretation
site_key
spid
chrom
pos
ref
alt
gene
vfunc
vtype
aachange
shen_refdp
shen_altdp
maxfreq
af_exac
af_esp
af_1kg
cosmic_id
cosmic_count
cadd
cadd_flag
meta
meta_flag
mcap
mcap_flag
revel
revel_flag
mvp
mvp_flag
vclass
src
shen_adfref
shen_adfalt
shen_adrref
shen_adralt
oroak_dp_fa
oroak_dp_mo
oroak_dp_pro
oroak_dpalt_fa
oroak_dpalt_mo
oroak_dpalt_pro
oroak_af_fa
oroak_af_mo
oroak_af_pro
af_L90CI_AC_pro
af_U90CI_AC_pro
phet_fa
phet_mo
phet_pro
CALLED_VARSCAN
CALLED_LOFREQ
CALLED_MPUP
xm_alt_med
error_rate
dpalt_bin
error_bin
af_bin
ref_cg
xm_alt_1
score
meets_45
SET
initial_filter_flag
IGV_interpretation
site_key
spid
chrom
pos
ref
alt
gene
vfunc
vtype
aachange
shen_refdp
shen_altdp
maxfreq
af_exac
af_esp
af_1kg
cosmic_id
cosmic_count
cadd
cadd_flag
meta
meta_flag
mcap
mcap_flag
revel
revel_flag
mvp
mvp_flag
vclass
src
shen_adfref
shen_adfalt
shen_adrref
shen_adralt
oroak_dp_fa
oroak_dp_mo
oroak_dp_pro
oroak_dpalt_fa
oroak_dpalt_mo
oroak_dpalt_pro
oroak_af_fa
oroak_af_mo
oroak_af_pro
af_L90CI_AC_pro
af_U90CI_AC_pro
phet_fa
phet_mo
phet_pro
CALLED_VARSCAN
CALLED_LOFREQ
CALLED_MPUP
xm_alt_med
error_rate
dpalt_bin
error_bin
af_bin
ref_cg
xm_alt_1
score
meets_45
SET
initial_filter_flag
IGV_interpretation
site_key
spid
chrom
pos
ref
alt
gene
vfunc
vtype
aachange
shen_refdp
shen_altdp
maxfreq
af_exac
af_esp
af_1kg
cosmic_id
cosmic_count
cadd
cadd_flag
meta
meta_flag
mcap
mcap_flag
revel
revel_flag
mvp
mvp_flag
vclass
src
shen_adfref
shen_adfalt
shen_adrref
shen_adralt
oroak_dp_fa
oroak_dp_mo
oroak_dp_pro
oroak_dpalt_fa
oroak_dpalt_mo
oroak_dpalt_pro
oroak_af_fa
oroak_af_mo
oroak_af_pro
af_L90CI_AC_pro
af_U90CI_AC_pro
phet_fa
phet_mo
phet_pro
CALLED_VARSCAN
CALLED_LOFREQ
CALLED_MPUP
xm_alt_med
error_rate
dpalt_bin
error_bin
af_bin
ref_cg
xm_alt_1
score
meets_45
SET
initial_filter_flag
IGV_interpretation
site_key
spid
chrom
pos
ref
alt
gene
vfunc
vtype
aachange
shen_refdp
shen_altdp
maxfreq
af_exac
af_esp
af_1kg
cosmic_id
cosmic_count
cadd
cadd_flag
meta
meta_flag
mcap
mcap_flag
revel
revel_flag
mvp
mvp_flag
vclass
src
shen_adfref
shen_adfalt
shen_adrref
shen_adralt
oroak_dp_fa
oroak_dp_mo
oroak_dp_pro
oroak_dpalt_fa
oroak_dpalt_mo
oroak_dpalt_pro
oroak_af_fa
oroak_af_mo
oroak_af_pro
af_L90CI_AC_pro
af_U90CI_AC_pro
phet_fa
phet_mo
phet_pro
CALLED_VARSCAN
CALLED_LOFREQ
CALLED_MPUP
xm_alt_med
error_rate
dpalt_bin
error_bin
af_bin
ref_cg
xm_alt_1
score
meets_45
SET
initial_filter_flag
IGV_interpretation
site_key
spid
chrom
pos
ref
alt
gene
vfunc
vtype
aachange
shen_refdp
shen_altdp
maxfreq
af_exac
af_esp
af_1kg
cosmic_id
cosmic_count
cadd
cadd_flag
meta
meta_flag
mcap
mcap_flag
revel
revel_flag
mvp
mvp_flag
vclass
src
shen_adfref
shen_adfalt
shen_adrref
shen_adralt
oroak_dp_fa
oroak_dp_mo
oroak_dp_pro
oroak_dpalt_fa
oroak_dpalt_mo
oroak_dpalt_pro
oroak_af_fa
oroak_af_mo
oroak_af_pro
af_L90CI_AC_pro
af_U90CI_AC_pro
phet_fa
phet_mo
phet_pro
CALLED_VARSCAN
CALLED_LOFREQ
CALLED_MPUP
xm_alt_med
error_rate
dpalt_bin
error_bin
af_bin
ref_cg
xm_alt_1
score
meets_45
SET
initial_filter_flag
IGV_interpretation
site_key
spid
chrom
pos
ref
alt
gene
vfunc
vtype
aachange
shen_refdp
shen_altdp
maxfreq
af_exac
af_esp
af_1kg
cosmic_id
cosmic_count
cadd
cadd_flag
meta
meta_flag
mcap
mcap_flag
revel
revel_flag
mvp
mvp_flag
vclass
src
shen_adfref
shen_adfalt
shen_adrref
shen_adralt
oroak_dp_fa
oroak_dp_mo
oroak_dp_pro
oroak_dpalt_fa
oroak_dpalt_mo
oroak_dpalt_pro
oroak_af_fa
oroak_af_mo
oroak_af_pro
af_L90CI_AC_pro
af_U90CI_AC_pro
phet_fa
phet_mo
phet_pro
CALLED_VARSCAN
CALLED_LOFREQ
CALLED_MPUP
xm_alt_med
error_rate
dpalt_bin
error_bin
af_bin
ref_cg
xm_alt_1
score
meets_45
SET
initial_filter_flag
IGV_interpretation
site_key
spid
chrom
pos
ref
alt
gene
vfunc
vtype
aachange
shen_refdp
shen_altdp
maxfreq
af_exac
af_esp
af_1kg
cosmic_id
cosmic_count
cadd
cadd_flag
meta
meta_flag
mcap
mcap_flag
revel
revel_flag
mvp
mvp_flag
vclass
src
shen_adfref
shen_adfalt
shen_adrref
shen_adralt
oroak_dp_fa
oroak_dp_mo
oroak_dp_pro
oroak_dpalt_fa
oroak_dpalt_mo
oroak_dpalt_pro
oroak_af_fa
oroak_af_mo
oroak_af_pro
af_L90CI_AC_pro
af_U90CI_AC_pro
phet_fa
phet_mo
phet_pro
CALLED_VARSCAN
CALLED_LOFREQ
CALLED_MPUP
xm_alt_med
error_rate
dpalt_bin
error_bin
af_bin
ref_cg
xm_alt_1
score
meets_45
SET
initial_filter_flag
IGV_interpretation
site_key
spid
chrom
pos
ref
alt
gene
vfunc
vtype
aachange
shen_refdp
shen_altdp
maxfreq
af_exac
af_esp
af_1kg
cosmic_id
cosmic_count
cadd
cadd_flag
meta
meta_flag
mcap
mcap_flag
revel
revel_flag
mvp
mvp_flag
vclass
src
shen_adfref
shen_adfalt
shen_adrref
shen_adralt
oroak_dp_fa
oroak_dp_mo
oroak_dp_pro
oroak_dpalt_fa
oroak_dpalt_mo
oroak_dpalt_pro
oroak_af_fa
oroak_af_mo
oroak_af_pro
af_L90CI_AC_pro
af_U90CI_AC_pro
phet_fa
phet_mo
phet_pro
CALLED_VARSCAN
CALLED_LOFREQ
CALLED_MPUP
xm_alt_med
error_rate
dpalt_bin
error_bin
af_bin
ref_cg
xm_alt_1
score
meets_45
SET
initial_filter_flag
IGV_interpretation
site_key
spid
chrom
pos
ref
alt
gene
vfunc
vtype
aachange
shen_refdp
shen_altdp
maxfreq
af_exac
af_esp
af_1kg
cosmic_id
cosmic_count
cadd
cadd_flag
meta
meta_flag
mcap
mcap_flag
revel
revel_flag
mvp
mvp_flag
vclass
src
shen_adfref
shen_adfalt
shen_adrref
shen_adralt
oroak_dp_fa
oroak_dp_mo
oroak_dp_pro
oroak_dpalt_fa
oroak_dpalt_mo
oroak_dpalt_pro
oroak_af_fa
oroak_af_mo
oroak_af_pro
af_L90CI_AC_pro
af_U90CI_AC_pro
phet_fa
phet_mo
phet_pro
CALLED_VARSCAN
CALLED_LOFREQ
CALLED_MPUP
xm_alt_med
error_rate
dpalt_bin
error_bin
af_bin
ref_cg
xm_alt_1
score
meets_45
SET
initial_filter_flag
IGV_interpretation
site_key
spid
chrom
pos
ref
alt
gene
vfunc
vtype
aachange
shen_refdp
shen_altdp
maxfreq
af_exac
af_esp
af_1kg
cosmic_id
cosmic_count
cadd
cadd_flag
meta
meta_flag
mcap
mcap_flag
revel
revel_flag
mvp
mvp_flag
vclass
src
shen_adfref
shen_adfalt
shen_adrref
shen_adralt
oroak_dp_fa
oroak_dp_mo
oroak_dp_pro
oroak_dpalt_fa
oroak_dpalt_mo
oroak_dpalt_pro
oroak_af_fa
oroak_af_mo
oroak_af_pro
af_L90CI_AC_pro
af_U90CI_AC_pro
phet_fa
phet_mo
phet_pro
CALLED_VARSCAN
CALLED_LOFREQ
CALLED_MPUP
xm_alt_med
error_rate
dpalt_bin
error_bin
af_bin
ref_cg
xm_alt_1
score
meets_45
SET
initial_filter_flag
IGV_interpretation
site_key
spid
chrom
pos
ref
alt
gene
vfunc
vtype
aachange
shen_refdp
shen_altdp
maxfreq
af_exac
af_esp
af_1kg
cosmic_id
cosmic_count
cadd
cadd_flag
meta
meta_flag
mcap
mcap_flag
revel
revel_flag
mvp
mvp_flag
vclass
src
shen_adfref
shen_adfalt
shen_adrref
shen_adralt
oroak_dp_fa
oroak_dp_mo
oroak_dp_pro
oroak_dpalt_fa
oroak_dpalt_mo
oroak_dpalt_pro
oroak_af_fa
oroak_af_mo
oroak_af_pro
af_L90CI_AC_pro
af_U90CI_AC_pro
phet_fa
phet_mo
phet_pro
CALLED_VARSCAN
CALLED_LOFREQ
CALLED_MPUP
xm_alt_med
error_rate
dpalt_bin
error_bin
af_bin
ref_cg
xm_alt_1
score
meets_45
SET
initial_filter_flag
IGV_interpretation
site_key
spid
chrom
pos
ref
alt
gene
vfunc
vtype
aachange
shen_refdp
shen_altdp
maxfreq
af_exac
af_esp
af_1kg
cosmic_id
cosmic_count
cadd
cadd_flag
meta
meta_flag
mcap
mcap_flag
revel
revel_flag
mvp
mvp_flag
vclass
src
shen_adfref
shen_adfalt
shen_adrref
shen_adralt
oroak_dp_fa
oroak_dp_mo
oroak_dp_pro
oroak_dpalt_fa
oroak_dpalt_mo
oroak_dpalt_pro
oroak_af_fa
oroak_af_mo
oroak_af_pro
af_L90CI_AC_pro
af_U90CI_AC_pro
phet_fa
phet_mo
phet_pro
CALLED_VARSCAN
CALLED_LOFREQ
CALLED_MPUP
xm_alt_med
error_rate
dpalt_bin
error_bin
af_bin
ref_cg
xm_alt_1
score
meets_45
SET
initial_filter_flag
IGV_interpretation
site_key
spid
chrom
pos
ref
alt
gene
vfunc
vtype
aachange
shen_refdp
shen_altdp
maxfreq
af_exac
af_esp
af_1kg
cosmic_id
cosmic_count
cadd
cadd_flag
meta
meta_flag
mcap
mcap_flag
revel
revel_flag
mvp
mvp_flag
vclass
src
shen_adfref
shen_adfalt
shen_adrref
shen_adralt
oroak_dp_fa
oroak_dp_mo
oroak_dp_pro
oroak_dpalt_fa
oroak_dpalt_mo
oroak_dpalt_pro
oroak_af_fa
oroak_af_mo
oroak_af_pro
af_L90CI_AC_pro
af_U90CI_AC_pro
phet_fa
phet_mo
phet_pro
CALLED_VARSCAN
CALLED_LOFREQ
CALLED_MPUP
xm_alt_med
error_rate
dpalt_bin
error_bin
af_bin
ref_cg
xm_alt_1
score
meets_45
SET
initial_filter_flag
IGV_interpretation
site_key
spid
chrom
pos
ref
alt
gene
vfunc
vtype
aachange
shen_refdp
shen_altdp
maxfreq
af_exac
af_esp
af_1kg
cosmic_id
cosmic_count
cadd
cadd_flag
meta
meta_flag
mcap
mcap_flag
revel
revel_flag
mvp
mvp_flag
vclass
src
shen_adfref
shen_adfalt
shen_adrref
shen_adralt
oroak_dp_fa
oroak_dp_mo
oroak_dp_pro
oroak_dpalt_fa
oroak_dpalt_mo
oroak_dpalt_pro
oroak_af_fa
oroak_af_mo
oroak_af_pro
af_L90CI_AC_pro
af_U90CI_AC_pro
phet_fa
phet_mo
phet_pro
CALLED_VARSCAN
CALLED_LOFREQ
CALLED_MPUP
xm_alt_med
error_rate
dpalt_bin
error_bin
af_bin
ref_cg
xm_alt_1
score
meets_45
SET
initial_filter_flag
IGV_interpretation
site_key
spid
chrom
pos
ref
alt
gene
vfunc
vtype
aachange
shen_refdp
shen_altdp
maxfreq
af_exac
af_esp
af_1kg
cosmic_id
cosmic_count
cadd
cadd_flag
meta
meta_flag
mcap
mcap_flag
revel
revel_flag
mvp
mvp_flag
vclass
src
shen_adfref
shen_adfalt
shen_adrref
shen_adralt
oroak_dp_fa
oroak_dp_mo
oroak_dp_pro
oroak_dpalt_fa
oroak_dpalt_mo
oroak_dpalt_pro
oroak_af_fa
oroak_af_mo
oroak_af_pro
af_L90CI_AC_pro
af_U90CI_AC_pro
phet_fa
phet_mo
phet_pro
CALLED_VARSCAN
CALLED_LOFREQ
CALLED_MPUP
xm_alt_med
error_rate
dpalt_bin
[truncated: 2,025 more rows]
