# Supplementary material for: Exome sequencing of 457 autism families recruited online provides evidence for autism risk genes
Source: NPJ Genom Med. 2019 Aug 23;4:19. doi: 10.1038/s41525-019-0093-8 (PMC6707204; doi:10.1038/s41525-019-0093-8)
Supplement: Supplementary file 11 — Data Set 9 [file 41525_2019_93_MOESM11_ESM.xlsx]

## Sheet: go_table_020418.tsv
ONTOLOGY	ID	Description	GeneRatio	BgRatio	pvalue	p.adjust	qvalue	geneID	Count	label	cluster
BP	GO:0043401	steroid hormone mediated signaling pathway	26/134	56/1463	6.51039e-14	7.04127e-11	6.93686e-11	ARNTL/CLOCK/CRY2/ESRRG/MED1/MED12/MED13/MED14/MED16/MED17/MED24/MED4/NCOA1/NCOA3/NCOA6/NR1D2/NR2C2/NR2E1/NR2F1/NR4A2/PIAS2/PPARGC1A/RARB/RNF4/RORA/RORB	26	steroid signaling	1
BP	GO:0009755	hormone-mediated signaling pathway	26/134	57/1463	1.10898e-13	7.04127e-11	6.93686e-11	ARNTL/CLOCK/CRY2/ESRRG/MED1/MED12/MED13/MED14/MED16/MED17/MED24/MED4/NCOA1/NCOA3/NCOA6/NR1D2/NR2C2/NR2E1/NR2F1/NR4A2/PIAS2/PPARGC1A/RARB/RNF4/RORA/RORB	26	steroid signaling	1
BP	GO:0006367	transcription initiation from RNA polymerase II promoter	25/134	53/1463	1.34034e-13	7.04127e-11	6.93686e-11	ESRRG/MED1/MED12/MED13/MED14/MED15/MED16/MED17/MED20/MED23/MED24/MED25/MED4/MED6/NCOA6/NR1D2/NR2C2/NR2E1/NR2F1/NR4A2/PPARGC1A/PSMC5/RARB/RORA/RORB	25	steroid signaling	1
BP	GO:0071383	cellular response to steroid hormone stimulus	27/134	64/1463	3.7222e-13	1.46655e-10	1.4448e-10	ARNTL/CLOCK/CRY2/ESRRG/MED1/MED12/MED13/MED14/MED16/MED17/MED24/MED4/NCOA1/NCOA3/NCOA6/NR1D2/NR2C2/NR2E1/NR2F1/NR4A2/PIAS2/PPARGC1A/RARB/RNF4/RORA/RORB/TFAP4	27	steroid signaling	1
BP	GO:0070647	protein modification by small protein conjugation or removal	46/134	176/1463	6.04575e-13	1.90562e-10	1.87737e-10	ASB1/ASB4/BTBD6/CUL1/CUL2/CUL3/CUL5/DCUN1D3/EGR2/FBXL13/FBXL16/HECTD1/HECW1/HECW2/HERC3/KBTBD7/KLHL14/KLHL22/LTN1/MED1/MED12/MED20/NAE1/PER2/PIAS2/PIAS4/PSMC5/PSMD12/RNF146/RNF4/SPOP/TRIM2/TRIP12/UBA1/UBE2K/UBE4B/USP1/USP11/USP14/USP15/USP29/USP46/USP7/VCPIP1/WDR48/YOD1	46	steroid signaling	1
BP	GO:0006836	neurotransmitter transport	29/71	53/1463	5.02654e-27	5.16729e-24	4.59267e-24	ASIC1/DGKI/GAD1/GAD2/NRXN2/PPFIA1/PPFIA2/PPFIA3/RAB3A/RIMS1/RIMS4/SLC17A6/SLC17A7/SLC32A1/SLC6A1/SLC6A12/SLC6A13/SLC6A5/SNAP25/SNPH/STX1A/STX1B/STXBP1/SV2B/SYT1/SYT4/SYT7/UNC13A/UNC13B	29	neurotransmitter transport	2
CC	GO:0098793	presynapse	33/73	87/1473	5.17879e-24	9.89148e-22	7.08676e-22	BSN/DGKI/ERC1/ERC2/FBXO45/GAD1/GAD2/NLGN2/NRXN2/PPFIA1/PPFIA2/PPFIA3/RAB3A/RIMS1/RIMS4/SLC17A6/SLC17A7/SLC32A1/SNAP25/SNPH/STX1A/STX1B/STXBP1/STXBP5/SV2B/SYT1/SYT4/SYT7/UNC13A/UNC13B/VTI1A/WDR7/ZDHHC17	33	neurotransmitter transport	2
CC	GO:0048786	presynaptic active zone	17/73	19/1473	1.51391e-21	1.44579e-19	1.03583e-19	BSN/DGKI/ERC1/ERC2/GAD1/PPFIA1/PPFIA2/PPFIA3/RIMS1/RIMS4/SLC17A7/SLC32A1/STX1A/STX1B/STXBP1/UNC13A/UNC13B	17	neurotransmitter transport	2
BP	GO:0006865	amino acid transport	20/71	29/1463	2.27661e-21	1.17018e-18	1.04005e-18	GLS/PPFIA1/PPFIA2/PPFIA3/RAB3A/RIMS1/SLC17A6/SLC17A7/SLC25A22/SLC32A1/SLC6A1/SLC6A12/SLC6A13/SLC6A5/SNAP25/STX1A/STXBP1/SYT1/SYT4/UNC13B	20	neurotransmitter transport	2
BP	GO:0007269	neurotransmitter secretion	22/71	41/1463	4.9352e-20	1.01468e-17	9.01842e-18	ASIC1/DGKI/GAD1/GAD2/NRXN2/PPFIA1/PPFIA2/PPFIA3/RAB3A/RIMS1/RIMS4/SLC32A1/SNAP25/SNPH/STX1A/STX1B/STXBP1/SYT1/SYT4/SYT7/UNC13A/UNC13B	22	neurotransmitter transport	2
CC	GO:0034707	chloride channel complex	14/54	14/1473	1.32968e-21	2.31364e-19	1.95953e-19	CLCNKB/GABRA1/GABRA2/GABRA4/GABRA5/GABRB1/GABRB2/GABRB3/GABRD/GABRG2/GABRG3/GABRR2/GLRA2/TTYH3	14	GABA signaling	3
MF	GO:0016917	GABA receptor activity	13/49	13/1446	1.42849e-20	1.93269e-18	1.60156e-18	GABBR1/GABBR2/GABRA1/GABRA2/GABRA4/GABRA5/GABRB1/GABRB2/GABRB3/GABRD/GABRG2/GABRG3/GABRR2	13	GABA signaling	3
MF	GO:0005253	anion channel activity	14/49	16/1446	4.11211e-20	1.93269e-18	1.60156e-18	CLCNKB/GABRA1/GABRA2/GABRA4/GABRA5/GABRB1/GABRB2/GABRB3/GABRD/GABRG2/GABRG3/GABRR2/GLRA2/TTYH3	14	GABA signaling	3
MF	GO:0005254	chloride channel activity	14/49	16/1446	4.11211e-20	1.93269e-18	1.60156e-18	CLCNKB/GABRA1/GABRA2/GABRA4/GABRA5/GABRB1/GABRB2/GABRB3/GABRD/GABRG2/GABRG3/GABRR2/GLRA2/TTYH3	14	GABA signaling	3
MF	GO:0015103	inorganic anion transmembrane transporter activity	14/49	17/1446	2.27698e-19	6.42109e-18	5.32094e-18	CLCNKB/GABRA1/GABRA2/GABRA4/GABRA5/GABRB1/GABRB2/GABRB3/GABRD/GABRG2/GABRG3/GABRR2/GLRA2/TTYH3	14	GABA signaling	3
BP	GO:0015672	monovalent inorganic cation transport	45/62	77/1463	2.02277e-50	1.66676e-47	1.5075e-47	ANK2/ANK3/CACNA1H/CACNA1I/CNTN1/DPP10/HCN1/HCN2/HCN4/KCNA1/KCNA2/KCNA3/KCNA4/KCNA6/KCNAB2/KCNB1/KCNB2/KCNC1/KCNC3/KCND2/KCND3/KCNF1/KCNH1/KCNH2/KCNH3/KCNH5/KCNJ2/KCNJ3/KCNJ4/KCNJ9/KCNK2/KCNMA1/KCNQ2/KCNQ3/KCNQ5/KCNS3/KCNT2/SCN11A/SCN1A/SCN2A/SCN3A/SCN3B/SCN5A/SCN7A/SCN8A	45	cation transport	4
MF	GO:0015077	monovalent inorganic cation transmembrane transporter activity	41/61	62/1446	1.3731e-48	1.68891e-46	1.21411e-46	CACNA1H/CACNA1I/HCN1/HCN2/HCN4/KCNA1/KCNA2/KCNA3/KCNA4/KCNA6/KCNAB2/KCNB1/KCNB2/KCNC1/KCNC3/KCND2/KCND3/KCNF1/KCNH1/KCNH2/KCNH3/KCNH5/KCNJ2/KCNJ3/KCNJ4/KCNJ9/KCNK2/KCNMA1/KCNQ2/KCNQ3/KCNQ5/KCNS3/KCNT2/SCN11A/SCN1A/SCN2A/SCN3A/SCN3B/SCN5A/SCN7A/SCN8A	41	cation transport	4
MF	GO:0005244	voltage-gated ion channel activity	42/61	70/1446	2.73963e-47	8.81301e-46	6.33541e-46	CACNA1B/CACNA1H/CACNA1I/HCN1/HCN2/HCN4/KCNA1/KCNA2/KCNA3/KCNA4/KCNA6/KCNAB2/KCNB1/KCNB2/KCNC1/KCNC3/KCND2/KCND3/KCNF1/KCNH1/KCNH2/KCNH3/KCNH5/KCNJ2/KCNJ3/KCNJ4/KCNJ9/KCNK2/KCNMA1/KCNQ2/KCNQ3/KCNQ5/KCNS3/KCNT2/SCN11A/SCN1A/SCN2A/SCN3A/SCN3B/SCN5A/SCN7A/SCN8A	42	cation transport	4
MF	GO:0022832	voltage-gated channel activity	42/61	70/1446	2.73963e-47	8.81301e-46	6.33541e-46	CACNA1B/CACNA1H/CACNA1I/HCN1/HCN2/HCN4/KCNA1/KCNA2/KCNA3/KCNA4/KCNA6/KCNAB2/KCNB1/KCNB2/KCNC1/KCNC3/KCND2/KCND3/KCNF1/KCNH1/KCNH2/KCNH3/KCNH5/KCNJ2/KCNJ3/KCNJ4/KCNJ9/KCNK2/KCNMA1/KCNQ2/KCNQ3/KCNQ5/KCNS3/KCNT2/SCN11A/SCN1A/SCN2A/SCN3A/SCN3B/SCN5A/SCN7A/SCN8A	42	cation transport	4
MF	GO:0005249	voltage-gated potassium channel activity	31/61	31/1446	2.86602e-47	8.81301e-46	6.33541e-46	HCN1/HCN2/HCN4/KCNA1/KCNA2/KCNA3/KCNA4/KCNA6/KCNAB2/KCNB1/KCNB2/KCNC1/KCNC3/KCND2/KCND3/KCNF1/KCNH1/KCNH2/KCNH3/KCNH5/KCNJ2/KCNJ3/KCNJ4/KCNJ9/KCNK2/KCNMA1/KCNQ2/KCNQ3/KCNQ5/KCNS3/KCNT2	31	cation transport	4
MF	GO:0046872	metal ion binding	38/44	440/1446	7.26987e-15	6.73979e-13	5.52626e-13	CAPN12/CNOT4/FBXL19/HIVEP1/KLF13/KLF6/PATZ1/PEG3/REPIN1/SP3/SP4/UTY/VEZF1/ZBTB11/ZBTB17/ZBTB2/ZBTB4/ZBTB41/ZFP2/ZNF131/ZNF18/ZNF281/ZNF335/ZNF33A/ZNF366/ZNF410/ZNF423/ZNF462/ZNF490/ZNF528/ZNF559/ZNF568/ZNF614/ZNF644/ZNF681/ZNF774/ZNF778/ZRANB3	38	metal ion binding	5
MF	GO:0043169	cation binding	38/44	448/1446	1.4189e-14	6.73979e-13	5.52626e-13	CAPN12/CNOT4/FBXL19/HIVEP1/KLF13/KLF6/PATZ1/PEG3/REPIN1/SP3/SP4/UTY/VEZF1/ZBTB11/ZBTB17/ZBTB2/ZBTB4/ZBTB41/ZFP2/ZNF131/ZNF18/ZNF281/ZNF335/ZNF33A/ZNF366/ZNF410/ZNF423/ZNF462/ZNF490/ZNF528/ZNF559/ZNF568/ZNF614/ZNF644/ZNF681/ZNF774/ZNF778/ZRANB3	38	metal ion binding	5
MF	GO:0003677	DNA binding	34/44	385/1446	1.47745e-12	4.67858e-11	3.83618e-11	CUL4B/FBXL19/HIVEP1/KLF13/KLF6/PATZ1/REPIN1/SP3/SP4/VEZF1/ZBTB11/ZBTB17/ZBTB2/ZBTB4/ZBTB41/ZFP2/ZNF131/ZNF18/ZNF281/ZNF335/ZNF33A/ZNF366/ZNF410/ZNF423/ZNF462/ZNF490/ZNF528/ZNF559/ZNF568/ZNF614/ZNF644/ZNF681/ZNF774/ZNF778	34	metal ion binding	5
MF	GO:0003700	DNA binding transcription factor activity	20/44	184/1446	5.20504e-08	1.2362e-06	1.01361e-06	HIVEP1/KLF13/KLF6/PATZ1/PEG3/SP3/SP4/VEZF1/ZBTB17/ZBTB2/ZBTB4/ZFP2/ZNF131/ZNF18/ZNF281/ZNF33A/ZNF490/ZNF528/ZNF568/ZNF681	20	metal ion binding	5
MF	GO:0140110	transcription regulator activity	22/44	281/1446	3.49541e-06	6.64128e-05	5.44548e-05	ATF7IP/HIVEP1/KLF13/KLF6/PATZ1/PEG3/SP3/SP4/VEZF1/ZBTB17/ZBTB2/ZBTB4/ZFP2/ZNF131/ZNF18/ZNF281/ZNF33A/ZNF366/ZNF490/ZNF528/ZNF568/ZNF681	22	metal ion binding	5
MF	GO:0003723	RNA binding	160/211	261/1446	1.03636e-95	2.24889e-93	2.0618e-93	ADAR/AGO1/AGO4/ATXN2/ATXN2L/BCCIP/CAPRIN1/CDC40/CDC5L/CELF1/CHERP/CNOT1/CNOT6/CNOT8/CPSF2/CPSF3/CPSF7/CRNKL1/CSDE1/CSTF1/CSTF2T/DDX23/DDX25/DDX3X/DDX3Y/DDX42/DDX5/DDX60/DENR/DHX15/DHX29/DHX30/DHX8/DICER1/EIF2AK2/EIF3G/EIF4G2/ELAVL2/ELAVL3/ELAVL4/ERI1/EWSR1/EXOSC7/EXOSC8/GIGYF2/GTF2F1/HDLBP/HNRNPA0/HNRNPA1/HNRNPD/HNRNPK/HNRNPM/HNRNPR/HNRNPU/HNRNPUL1/HTATSF1/ILF2/ILF3/IPO5/KHDRBS1/KHSRP/KPNB1/LUC7L…	160	mRNA process	6
BP	GO:0016071	mRNA metabolic process	116/210	156/1463	1.04952e-77	1.48087e-74	1.34228e-74	ADAR/AGO1/AGO4/CDC40/CDC5L/CELF1/CHERP/CNOT1/CNOT3/CNOT6/CNOT8/CPSF2/CPSF3/CPSF7/CRNKL1/CSDE1/CSTF1/CSTF2T/DDX23/DDX42/DDX5/DHX15/DHX8/ELAVL2/ELAVL4/EXOSC7/EXOSC8/GIGYF2/GTF2F1/HNRNPA0/HNRNPA1/HNRNPD/HNRNPK/HNRNPM/HNRNPR/HNRNPU/HNRNPUL1/HTATSF1/KHDRBS1/KHSRP/LUC7L2/MBNL1/MOV10/NCBP1/NONO/NUP98/PABPC1/PAPOLA/PAPOLG/PARN/PCF11/POLR2B/PRPF39/PRPF4/PRPF40A/PRPF4B/PRPF6/PSIP1/PSPC1/PTBP2/PUF60/PUM1/PU…	116	mRNA process	6
BP	GO:0006396	RNA processing	110/210	150/1463	1.01533e-71	7.16312e-69	6.49274e-69	ADAR/AGO1/AGO4/CDC40/CDC5L/CELF1/CHERP/CPSF2/CPSF3/CPSF7/CRNKL1/CSTF1/CSTF2T/DDX23/DDX25/DDX42/DDX5/DHX15/DHX29/DHX30/DHX8/DICER1/DUS1L/ELAVL2/ELAVL4/ERI1/EXOSC7/EXOSC8/GTF2F1/HNRNPA0/HNRNPA1/HNRNPD/HNRNPK/HNRNPM/HNRNPR/HNRNPU/HNRNPUL1/HTATSF1/KHDRBS1/KHSRP/LUC7L2/MBNL1/NCBP1/NOL6/NONO/NOP14/NUP98/PABPC1/PAPOLA/PAPOLG/PCF11/POLR2B/PRPF39/PRPF4/PRPF40A/PRPF4B/PRPF6/PSIP1/PSPC1/PTBP2/PUF60/PUM1/PUM…	110	mRNA process	6
CC	GO:0030529	intracellular ribonucleoprotein complex	91/209	113/1473	1.88485e-64	1.89428e-62	1.71621e-62	ADAR/AGO1/AGO4/ASZ1/ATXN2/ATXN2L/CAPRIN1/CDC40/CDC5L/CELF1/CNOT1/CNOT3/CNOT8/CPSF3/CRNKL1/DDX23/DDX25/DDX3X/DDX3Y/DDX5/DENR/DHX15/DHX29/DHX30/DHX8/DICER1/EIF2AK2/ERI1/GIGYF2/HNRNPA0/HNRNPA1/HNRNPD/HNRNPK/HNRNPM/HNRNPR/HNRNPU/HNRNPUL1/HTATSF1/ILF2/ILF3/KHSRP/LUC7L2/MBNL1/MOV10/NCBP1/NOL6/NOP14/NUP98/PABPC1/PRPF39/PRPF4/PRPF40A/PRPF4B/PRPF6/PTBP2/PUF60/PUM1/PUM2/RBM25/RBM5/RBMX/RPL12/SART1/SART3/SC…	91	mRNA process	6
CC	GO:1990904	ribonucleoprotein complex	91/209	113/1473	1.88485e-64	1.89428e-62	1.71621e-62	ADAR/AGO1/AGO4/ASZ1/ATXN2/ATXN2L/CAPRIN1/CDC40/CDC5L/CELF1/CNOT1/CNOT3/CNOT8/CPSF3/CRNKL1/DDX23/DDX25/DDX3X/DDX3Y/DDX5/DENR/DHX15/DHX29/DHX30/DHX8/DICER1/EIF2AK2/ERI1/GIGYF2/HNRNPA0/HNRNPA1/HNRNPD/HNRNPK/HNRNPM/HNRNPR/HNRNPU/HNRNPUL1/HTATSF1/ILF2/ILF3/KHSRP/LUC7L2/MBNL1/MOV10/NCBP1/NOL6/NOP14/NUP98/PABPC1/PRPF39/PRPF4/PRPF40A/PRPF4B/PRPF6/PTBP2/PUF60/PUM1/PUM2/RBM25/RBM5/RBMX/RPL12/SART1/SART3/SC…	91	mRNA process	6
BP	GO:0006325	chromatin organization	168/250	236/1463	5.42334e-100	9.70777e-97	9.23109e-97	ACTL6B/ACTR6/AEBP2/ARID1A/ARID1B/ARID2/ARID4A/ARID4B/ASH1L/ASXL1/ATAD2B/ATRX/BAHD1/BAP1/BAZ1A/BAZ2A/BCOR/BCORL1/BPTF/BRD1/BRD2/BRD3/BRD4/BRMS1L/BRPF1/BRPF3/CARM1/CBX3/CBX4/CBX6/CDC73/CECR2/CHD1/CHD2/CHD3/CHD4/CHD5/CHD6/CHD7/CHD8/CHD9/CTBP1/DNMT1/DNMT3A/DOT1L/DPF3/EED/EHMT1/EHMT2/EP400/EPC2/EZH1/EZH2/GATAD2B/H2AFY/H2AFY2/H2AFZ/H3F3B/HCFC1/HDAC1/HDAC2/HDAC4/HDAC5/HDAC6/HDAC9/HIRA/HIST1H2AE/HIST1H2B…	168	chromatin organization	7
BP	GO:0016569	covalent chromatin modification	151/250	208/1463	8.65517e-89	7.74638e-86	7.36601e-86	ACTL6B/AEBP2/ARID1A/ARID1B/ARID2/ARID4A/ARID4B/ASH1L/ASXL1/ATRX/BAHD1/BAP1/BAZ2A/BCOR/BCORL1/BPTF/BRD1/BRD2/BRD3/BRD4/BRMS1L/BRPF1/BRPF3/CARM1/CBX3/CBX4/CBX6/CDC73/CECR2/CHD1/CHD2/CHD3/CHD4/CHD5/CHD6/CHD7/CHD8/CHD9/CTBP1/DNMT1/DNMT3A/DOT1L/DPF3/EED/EHMT1/EHMT2/EP400/EPC2/EZH1/EZH2/H2AFY/H2AFY2/HCFC1/HDAC1/HDAC2/HDAC4/HDAC5/HDAC6/HDAC9/HIRA/HLTF/ING2/ING3/IWS1/JARID2/KANSL1/KAT2A/KAT2B/KAT6A/KAT6B…	151	chromatin organization	7
BP	GO:0051276	chromosome organization	169/250	279/1463	8.7588e-83	5.22608e-80	4.96947e-80	ACTL6B/ACTR6/AEBP2/ARID1A/ARID1B/ARID2/ARID4A/ARID4B/ASH1L/ASXL1/ATAD2B/ATRX/BAHD1/BAP1/BAZ1A/BAZ2A/BCOR/BCORL1/BPTF/BRD1/BRD2/BRD3/BRD4/BRMS1L/BRPF1/BRPF3/CARM1/CBX3/CBX4/CBX6/CDC73/CECR2/CHD1/CHD2/CHD3/CHD4/CHD5/CHD6/CHD7/CHD8/CHD9/CTBP1/DNMT1/DNMT3A/DOT1L/DPF3/EED/EHMT1/EHMT2/EP400/EPC2/EZH1/EZH2/GATAD2B/H2AFY/H2AFY2/H2AFZ/H3F3B/HCFC1/HDAC1/HDAC2/HDAC4/HDAC5/HDAC6/HDAC9/HIRA/HIST1H2AE/HIST1H2B…	169	chromatin organization	7
BP	GO:0016570	histone modification	111/250	156/1463	2.86564e-59	1.28237e-56	1.2194e-56	ARID4A/ARID4B/ASH1L/ASXL1/ATRX/BAP1/BAZ2A/BCOR/BRD1/BRMS1L/BRPF1/BRPF3/CARM1/CDC73/CHD3/CHD4/CHD5/CTBP1/DNMT1/DOT1L/EED/EHMT1/EHMT2/EP400/EPC2/EZH1/EZH2/H2AFY/HCFC1/HDAC1/HDAC2/HDAC4/HDAC5/HDAC6/HDAC9/ING2/ING3/IWS1/JARID2/KANSL1/KAT2A/KAT2B/KAT6A/KAT6B/KAT7/KDM1A/KDM2A/KDM2B/KDM3A/KDM3B/KDM4A/KDM4B/KDM4C/KDM5A/KDM5B/KDM5C/KDM6A/KDM6B/KMT2A/KMT2C/KMT2D/KMT2E/LEO1/MECP2/MORF4L1/MORF4L2/MSL1/MSL2/M…	111	chromatin organization	7
CC	GO:0005694	chromosome	112/253	208/1473	7.58268e-41	1.47104e-38	1.12543e-38	ACTL6B/AFF4/ARID1A/ARID1B/ASH1L/ATRX/BAHD1/BAZ1A/BAZ2A/BCAS3/BPTF/BRD4/BRMS1L/CBX3/CBX6/CDC73/CDK12/CDK13/CECR2/CHD3/CHD4/CHD5/DNMT1/DNMT3A/DOT1L/DPF1/DPF3/EED/EHMT1/EHMT2/EP400/EZH2/GATAD2B/H2AFY/H2AFY2/H2AFZ/H3F3B/HDAC1/HDAC2/HIRA/HIST1H2AE/HIST1H2BJ/HIST1H4C/ING2/ING3/INO80/KANSL1/KAT2A/KAT2B/KAT6A/KAT6B/KDM1A/KDM3A/KDM3B/KDM4A/KDM4C/MBD2/MECP2/MLLT3/MORF4L1/MPHOSPH8/MTA2/NCOR1/NFRKB/NSD1/PBRM…	112	chromatin organization	7
CC	GO:0005856	cytoskeleton	56/148	230/1473	1.90649e-12	4.86154e-10	3.25106e-10	ACTB/APPBP2/ARHGAP32/ARHGDIB/CAMSAP1/CEP164/CLASP1/CLTC/DAG1/DMD/DNAH10/DNM1/DYNC1H1/DYNC1LI2/EHD2/FBLIM1/FERMT1/HTT/IFT88/KIF1A/KIF1B/KIF3C/KIF5C/KLC1/KLC2/LASP1/LATS1/LYST/MAPK6/MAPRE2/MYH10/MYO1E/MYO9B/NAV3/NCKIPSD/NEDD9/NINL/OPHN1/PCM1/PIK3R4/PXN/RABGAP1/SPTB/SPTBN1/SPTBN2/SPTBN4/SSH2/TCP1/TCTE3/TUBA1A/TUBB3/TUBB4B/TUBG1/VIL1/VPS4A/ZYX	56	cellular movement	8
MF	GO:0003774	motor activity	14/148	17/1446	4.04198e-12	9.13487e-10	6.6799e-10	APPBP2/DNAH10/DYNC1H1/DYNC1LI2/KIF1A/KIF1B/KIF3C/KIF5C/KLC1/KLC2/MYH10/MYO1E/MYO9B/TCTE3	14	cellular movement	8
CC	GO:0044430	cytoskeletal part	46/148	173/1473	1.46318e-11	1.86556e-09	1.24756e-09	APPBP2/CAMSAP1/CEP164/CLASP1/CLTC/DNAH10/DNM1/DYNC1H1/DYNC1LI2/FBLIM1/FERMT1/HTT/IFT88/KIF1A/KIF1B/KIF3C/KIF5C/KLC1/KLC2/LASP1/LATS1/MAPRE2/MYH10/MYO1E/MYO9B/NAV3/NCKIPSD/NEDD9/NINL/PCM1/PIK3R4/PXN/RABGAP1/SPTB/SPTBN1/SPTBN2/SPTBN4/TCP1/TCTE3/TUBA1A/TUBB3/TUBB4B/TUBG1/VIL1/VPS4A/ZYX	46	cellular movement	8
BP	GO:0006928	movement of cell or subcellular component	63/147	276/1463	8.72407e-13	1.46215e-09	1.30953e-09	ABR/ACTB/AMOTL1/ANGPTL3/AP2S1/ARHGDIB/BST2/CELSR3/CLASP1/CLTC/DAG1/DMD/DNAH10/DOCK5/DSCAM/DYNC1H1/DYNC1LI2/FERMT1/GRB2/HTT/IFT88/ITGA5/KIF1A/KIF1B/KIF3C/KIF5C/KLC1/KLC2/LAMB1/LYST/MYH10/MYO1E/MYO9B/MYOC/NAV3/OPHN1/OSBPL8/PAK2/PAK3/PAK6/PCM1/PIP5K1C/PLEKHG5/PLVAP/PRKD1/PRKD2/PTPRK/PTPRM/PTPRR/PXN/RHOT1/RHOT2/SMURF2/SPATA13/SPTB/SPTBN1/SPTBN2/SPTBN4/TUBB3/TUBB4B/VIL1/VNN1/WWC1	63	cellular movement	8
CC	GO:0031410	cytoplasmic vesicle	49/148	205/1473	1.87997e-10	1.19848e-08	8.01461e-09	AMOTL1/ANGPTL3/AP1G1/AP1M1/AP2S1/APPBP2/ARHGAP30/ARHGAP32/ARHGAP44/ARHGDIB/BST2/CLTC/DNM1/DYNC1H1/DYNC1LI2/EHD2/EPN2/GRB2/HGS/HSP90AB1/HTT/ITGA5/KIDINS220/KIF1A/KIF1B/KLC1/MTMR2/MYO1E/MYOC/OCRL/PAK3/PFKL/PIK3R4/PIKFYVE/PIP5K1C/PLEKHG5/RAB2A/SNAP91/STAM/SYN3/TCP1/TUBA1A/TUBB4B/TUBG1/ULK2/VNN1/VPS4A/YWHAG/ZFYVE9	49	cellular movement	8
CC	GO:0044425	membrane part	138/231	458/1473	5.90873e-23	8.56746e-21	5.03761e-21	ABL2/ADCY1/ADCY3/ADCY5/ADCY9/ADD2/AKAP9/ATP1A1/ATP1B1/AXL/CACNA1A/CACNA1C/CACNA1D/CACNA1E/CACNA1G/CACNA2D1/CACNA2D2/CACNA2D3/CACNA2D4/CACNB1/CACNB3/CACNB4/CACNG1/CACNG2/CACNG3/CACNG4/CACNG7/CACNG8/CALM1/CAMK2A/CAMK2B/CASK/CCPG1/CDAN1/CLSTN1/CRHR1/CTNNA2/DCC/DCLK1/DIAPH1/DLG1/DLG2/DLG3/DLG5/DLGAP1/DLGAP3/DLK2/DSG3/EFNB2/EPB41L3/EPHA4/EPHA5/EPHA7/EPHB1/EPHB2/EPHB3/FCAR/GNAI1/GNAQ/GNAS/GOPC/GRIA1/GR…	138	calcium ion transport	9
CC	GO:0044459	plasma membrane part	111/231	319/1473	6.69333e-23	8.56746e-21	5.03761e-21	ABL2/ADCY1/ADCY3/ADCY9/ADD2/AKAP9/ATP1A1/ATP1B1/AXL/CACNA1A/CACNA1C/CACNA1D/CACNA1E/CACNA1G/CACNA2D1/CACNA2D2/CACNA2D4/CACNB1/CACNB3/CACNB4/CACNG1/CACNG2/CACNG3/CACNG4/CACNG7/CACNG8/CAMK2A/CASK/CLSTN1/CRHR1/CTNNA2/DCLK1/DIAPH1/DLG1/DLG2/DLG3/DLG5/DLGAP1/DLGAP3/EFNB2/EPB41L3/EPHA4/EPHA5/EPHA7/EPHB1/EPHB2/EPHB3/FCAR/GNAI1/GNAQ/GNAS/GOPC/GRIA1/GRIA2/GRIA4/GRIK1/GRIK2/GRIK3/GRIK5/GRIN1/GRIN2A/GRIN2C/…	111	calcium ion transport	9
CC	GO:0032279	asymmetric synapse	49/231	79/1473	3.34619e-22	2.85541e-20	1.67896e-20	ADD2/ADD3/ATP1A1/CACNA1C/CACNG2/CACNG8/CALM1/CAMK2A/CAP2/CLSTN1/CTNNA2/DCLK1/DLG1/DLG2/DLG3/DLG5/DLGAP1/DLGAP3/EPB41L3/EPHA4/GOPC/GRIA1/GRIK2/GRIK5/GRIN1/GRIN2A/GRIN2C/GRIN3A/GRM1/GRM3/GRM5/GRM7/HOMER1/ITPR1/LRRC7/MAGI2/MPDZ/NLGN1/PICK1/PKP4/PPP1R9A/PRKCG/PTK2B/SEMA4C/SHANK1/SHANK2/SRC/SYNGAP1/TIAM1	49	calcium ion transport	9
CC	GO:0014069	postsynaptic density	48/231	77/1473	6.9969e-22	3.21414e-20	1.88989e-20	ADD2/ADD3/ATP1A1/CACNA1C/CACNG2/CACNG8/CALM1/CAMK2A/CAP2/CLSTN1/CTNNA2/DCLK1/DLG1/DLG2/DLG3/DLG5/DLGAP1/DLGAP3/EPB41L3/EPHA4/GOPC/GRIA1/GRIK2/GRIK5/GRIN1/GRIN2A/GRIN2C/GRIN3A/GRM1/GRM3/GRM5/HOMER1/ITPR1/LRRC7/MAGI2/MPDZ/NLGN1/PICK1/PKP4/PPP1R9A/PRKCG/PTK2B/SEMA4C/SHANK1/SHANK2/SRC/SYNGAP1/TIAM1	48	calcium ion transport	9
CC	GO:0099572	postsynaptic specialization	48/231	77/1473	6.9969e-22	3.21414e-20	1.88989e-20	ADD2/ADD3/ATP1A1/CACNA1C/CACNG2/CACNG8/CALM1/CAMK2A/CAP2/CLSTN1/CTNNA2/DCLK1/DLG1/DLG2/DLG3/DLG5/DLGAP1/DLGAP3/EPB41L3/EPHA4/GOPC/GRIA1/GRIK2/GRIK5/GRIN1/GRIN2A/GRIN2C/GRIN3A/GRM1/GRM3/GRM5/HOMER1/ITPR1/LRRC7/MAGI2/MPDZ/NLGN1/PICK1/PKP4/PPP1R9A/PRKCG/PTK2B/SEMA4C/SHANK1/SHANK2/SRC/SYNGAP1/TIAM1	48	calcium ion transport	9
BP	GO:0031325	positive regulation of cellular metabolic process	160/258	454/1463	3.36481e-30	7.42277e-27	2.89019e-27	ABL1/ACVR1B/AKT1/AMBRA1/APBB1/AR/ARNTL2/ATF2/BAG6/BCL2/BIRC3/BMPR2/BTRC/CAMKK2/CBFA2T3/CDH2/CEBPG/CNTN2/CREB1/CREBBP/CRTC1/CRTC3/CSF1/CTNNB1/DAB2IP/DAPK1/DLL1/DLX1/DLX2/DVL3/DYRK1A/EGFR/EGR1/EP300/ERBB4/ETV1/ETV2/FBXW11/FOXJ2/FOXJ3/FOXK2/FOXN2/FOXN3/FOXO3/GLI3/GSK3A/GSK3B/HGF/HIF1A/HLF/IFNA10/IGF1R/IKBKB/IL27/IL3/INSR/ITGAV/JAG1/JUN/JUNB/KCTD20/KDR/KIT/KRAS/LARP4B/LDB1/LDB2/LHX2/LRP6/LRP8/MAML1/M…	160	cell metabolism	10
BP	GO:0051173	positive regulation of nitrogen compound metabolic process	157/258	443/1463	1.09858e-29	1.21173e-26	4.71812e-27	ABL1/ACVR1B/AKT1/APBB1/AR/ARNTL2/ATF2/BAG6/BCL2/BIRC3/BMPR2/BTRC/CAMKK2/CBFA2T3/CDH2/CEBPG/CNTN2/CREB1/CREBBP/CRTC1/CRTC3/CSF1/CSNK2A1/CTNNB1/DAB2IP/DAPK1/DLL1/DLX1/DLX2/DVL3/DYRK1A/EGFR/EGR1/EP300/ERBB4/ETV1/ETV2/FBXW11/FOXJ2/FOXJ3/FOXK2/FOXN2/FOXN3/FOXO3/GLI3/GSK3A/GSK3B/HGF/HIF1A/HLF/IFNA10/IGF1R/IKBKB/IL27/IL3/INSR/ITGAV/JAG1/JUN/JUNB/KDR/KIT/KRAS/LARP4B/LDB1/LDB2/LHX2/LRP6/LRP8/MAML1/MAP2K1/…	157	cell metabolism	10
BP	GO:0009893	positive regulation of metabolic process	166/258	494/1463	8.75369e-29	6.43688e-26	2.50632e-26	ABL1/ACVR1B/AKT1/AMBRA1/APBB1/AR/ARNTL2/ATF2/BAG6/BCL2/BIRC3/BMPR2/BTRC/CAMKK2/CBFA2T3/CDH2/CDK6/CEBPG/CNTN2/CREB1/CREBBP/CRTC1/CRTC3/CSF1/CSNK2A1/CTNNB1/DAB2IP/DAPK1/DLL1/DLX1/DLX2/DVL3/DYRK1A/EGFR/EGR1/EP300/ERBB4/ETV1/ETV2/FAM98B/FBXW11/FOXJ2/FOXJ3/FOXK2/FOXN2/FOXN3/FOXO3/GLI3/GSK3A/GSK3B/HGF/HIF1A/HLF/IFNA10/IGF1R/IKBKB/IL27/IL3/INSR/ITGAV/JAG1/JUN/JUNB/KCTD20/KDR/KIT/KRAS/LARP4B/LDB1/LDB2/LH…	166	cell metabolism	10
BP	GO:0048584	positive regulation of response to stimulus	110/258	249/1463	4.02937e-28	2.2222e-25	8.65254e-26	ABL1/ACVR1B/AKT1/AKT3/APBB1/AR/ARC/BAG6/BCL2/BDNF/BIRC3/BMPR2/BTRC/CDH2/CEBPG/CNTN2/CREBBP/CSF1/CSNK2A1/CTNNB1/DAB2IP/DAPK3/DLL1/DVL3/EGFR/EP300/ERBB4/FBXW11/FOXO3/GSK3A/GSK3B/HGF/HIF1A/IKBKB/IL17RA/IL1RL1/IL3/INSR/ITGAV/JAG1/JUN/JUP/KDR/KIT/KRAS/LMO3/LRP6/MAP2K1/MAP2K7/MAP3K5/MAPK1/MAPK14/MAPK8/MAPK8IP1/MCL1/MEF2C/MEN1/MINK1/MLH1/MTOR/MYB/MYCN/NDRG4/NEUROD2/NF1/NFE2L2/NOS1/NOTCH1/NTRK2/NTRK3/PAX…	110	cell metabolism	10
BP	GO:0051247	positive regulation of protein metabolic process	94/258	198/1463	2.22883e-26	7.54598e-24	2.93817e-24	ABL1/ACVR1B/AKT1/AR/BAG6/BCL2/BIRC3/BMPR2/BTRC/CAMKK2/CBFA2T3/CDH2/CEBPG/CNTN2/CSF1/CSNK2A1/CTNNB1/DAB2IP/DAPK1/DVL3/DYRK1A/EGFR/EGR1/ERBB4/FBXW11/GSK3A/GSK3B/HGF/IFNA10/IL27/IL3/INSR/ITGAV/JUN/KDR/KIT/KRAS/LARP4B/LDB1/LRP8/MAP2K1/MAP2K7/MAP3K5/MAPK1/MAPK14/MAPK8/MAPK8IP1/MAPT/MARK2/MINK1/MTOR/MYB/NCOR2/NDRG4/NEDD4L/NFE2L2/NOS1/NOTCH1/NTRK2/NTRK3/OGT/PDGFD/PDGFRA/PIK3CA/PINK1/PML/PROX1/PSEN1/PSMC…	94	cell metabolism	10
