# Supplementary material for: Exome sequencing of 457 autism families recruited online provides evidence for autism risk genes
Source: NPJ Genom Med. 2019 Aug 23;4:19. doi: 10.1038/s41525-019-0093-8 (PMC6707204; doi:10.1038/s41525-019-0093-8)
Supplement: Supplementary file 12 — Data Set 10 [file 41525_2019_93_MOESM12_ESM.xlsx]

## Sheet: de novo CNV
SPID	Does the family self-report this genetic finding?	Pathogenic or Probable?	Genetic Finding	Additional variants of interest	PedType	Sex	Cognitive Impairment?	Chrom	Start	End	Type	N_Genes	N_ConsGenes	PathoCNV	DDG2P	SFARI	ConsGenes	Allele frequency in Morbidity Map Controls (CNVs >= 50 kbp)	Allele frequency in Morbidity Map Cases (CNVs >= 50 kbp)	One-sided Fisher's exact test p-value (Morbidity map cases versus controls)	Fisher's exact test odds ratio (Morbidity map cases versus controls)
SP0007317	No	Pathogenic	15q11.2-15q13.1		Simplex	F	TRUE	chr15	22696627	28684851	DUP	132	11	15q11.2dup,PWS/AS_dup	GABRB3	GABRB3(2),MAGEL2(2S),ATP10A(3),CYFIP1(3),UBE3A(3S),NIPA1(4),NIPA2(4),TUBGCP5(4),GABRA5(5),SNRPN(5),HERC2(S)	ATP10A(0.61),CYFIP1(0.99),GABRA5(0.95),GABRB3(1.00),GABRG3(0.99),GOLGA8F(0.56),HERC2(1.00),MAGEL2(0.92),SNRPN(0.85),SNURF(0.78),UBE3A(1.00)	0	0.00116899	6.159e-16	Inf
SP0009268	No	Pathogenic	15q15.2-15q21.1		Simplex	M	TRUE	chr15	43201014	45064191	DEL	40	8			CASC4(4)	B2M(0.86),CTDSPL2(1.00),EIF3J(0.86),FRMD5(0.99),MAP1A(1.00),MFAP1(0.99),PDIA3(0.96),TP53BP1(1.00)	0	0	1	0
SP0009634	No	Pathogenic	16p11.2		Simplex	M	TRUE	chr16	29690519	30199189	DUP	28	8	16p11.2dup	PRRT2	TAOK2(2),KCTD13(4),MAPK3(4),SEZ6L2(4)	C16orf54(0.67),CORO1A(0.95),KCTD13(0.79),MAZ(0.95),PAGR1(0.50),PPP4C(0.76),QPRT(0.59),TAOK2(1.00)	0.000229779	0.00106584	3.533e-07	4.64236
SP0011734	No	Pathogenic	8p23.1		Simplex	M	TRUE	chr8	8175676	11777366	DUP	41	3	8p23.1.dup		PINX1(5)	GATA4(0.80),TNKS(0.78),XKR6(0.96)	0	0.000103146	0.04555	Inf
SP0012371	No	Pathogenic	16p11.2		Simplex	M	TRUE	chr16	28836687	29001334	DUP	12	4	16p11.2distal_dup		LAT(5)	ATXN2L(1.00),CD19(0.85),SH2B1(0.96),TUFM(0.65)	0.000127655	0.00051573	0.0008653	4.04153
SP0034531	No	Pathogenic	1q21.1-1q21.2		Simplex	M	TRUE	chr1	146631143	147381394	DUP	9	2	1q21.1dup			BCL9(0.83),PRKAB2(0.77)	7.65931e-05	0.00068764	1.019e-06	8.98414
SP0041539	No	Pathogenic	17q12		Simplex	M	TRUE	chr17	34842544	36104876	DUP	19	5	17q12dup		GGNBP2(3)	ACACA(1.00),DUSP14(0.77),GGNBP2(1.00),HNF1B(1.00),SYNRG(0.97)	0.000102124	0.000532921	0.0001947	5.22053
SP0046081	No	Pathogenic	1q21.1	Inherited AUTS2 c.309+2T>C	Simplex	M	TRUE	chr1	145414782	145747254	DEL	18	3	TAR_del		RBM8A(5)	ANKRD34A(0.97),PIAS3(1.00),RBM8A(0.96)	5.10621e-05	0.000429775	0.0001636	8.42082
SP0028220	No	Probable	9p23		Simplex	M	TRUE	chr9	14088196	14155893	DEL	1	1				NFIB(0.99)	0	0	1	0
SP0000820	Yes	Pathogenic	11q23.1-11q23.3	Inherited 15q11.2 del	Simplex	F	TRUE	chr11	111154801	120280160	DUP	140	34		ARCN1,KMT2A	KMT2A(1S),MFRP(3),CADM1(4),DIXDC1(4),DRD2(4),HTR3A(4),PPP2R1B(4),ZBTB16(4)	C11orf57(0.91),POU2AF1(0.75),SIK2(1.00), CADM1(0.99),DRD2(0.73),RBM7(0.77),REXO2(0.89),ZBTB16(0.98),ARCN1(1.00),ARHGEF12(1.00),BACE1(0.94),BCL9L(1.00),C1QTNF5(0.83),C2CD2L(1.00),DDX6(1.00),DSCAML1(1.00),FXYD2(0.70),FXYD6(0.83),FXYD6-FXYD2(0.64),H2AFX(0.62),HINFP(0.98),HMBS(0.94),HYOU1(1.00),IFT46(0.95),IL10RA(0.97),KMT2A(1.00),PAFAH1B2(0.96),PHLDB1(0.82),RNF214(0.83),RNF26(0.68),RPS25(0.81),SIK3(…	0	1.7191e-05	0.5976	Inf
SP0003228	Yes	Pathogenic	18p11.21-18p11.31		Simplex	F	TRUE	chr18	2940746	11066223	DEL	57	10		TGIF1	DLGAP1(3),LAMA1(4)	ANKRD12(1.00),DLGAP1(0.99),LPIN2(0.67),PIEZO2(0.60),PPP4R1(1.00),PTPRM(1.00),RAB12(0.72),RALBP1(0.67),TWSG1(0.89),ZBTB14(0.63)	0	0.000326629	5.642e-05	Inf
SP0030419	Yes	Pathogenic	16p11.2		Simplex	M	TRUE	chr16	29690519	30199169	DUP	28	8	16p11.2dup	PRRT2	TAOK2(2),KCTD13(4),MAPK3(4),SEZ6L2(4)	C16orf54(0.67),CORO1A(0.95),KCTD13(0.79),MAZ(0.95),PAGR1(0.50),PPP4C(0.76),QPRT(0.59),TAOK2(1.00)	0.000229779	0.00106584	3.533e-07	4.64236
SP0018980	Yes	Probable	4q21.22-4q21.23	de novo CLCN4 p.R723W	Simplex	F	TRUE	chr4	83276487	84525921	DEL	21	4				COPS4(1.00),HNRNPD(0.96),HNRNPDL(0.92),LIN54(1.00)	0	1.7191e-05	0.5976	Inf
SP0024794	Yes	Probable	6q27		Simplex	F	TRUE	chr6	170592076	170892836	DEL	6	2				DLL1(1.00),PSMB1(0.72)	2.5531e-05	6.8764e-05	0.3328	2.69341

## Sheet: Inherited CNV
SPID	Does the family self-report this genetic finding?	Pathogenic or Probable?	Genetic Finding	Additional variants of interest	PedType	Sex	Cognitive Impairment?	Chrom	Start	End	Type	Inherit	N_Genes	N_ConsGenes	PathoCNV	DDG2P	SFARI	ConsGenes	Allele frequency in Morbidity Map Controls (CNVs >= 50 kbp)	Allele frequency in Morbidity Map Cases (CNVs >= 50 kbp)	One-sided Fisher's exact test p-value (Morbidity map cases versus controls)	Fisher's exact test odds ratio (Morbidity map cases versus controls)
SP0002235	Yes	?	3p26.1		Simplex	M	TRUE	chr3	4345055	4887910	DUP	maternal	5	1		ITPR1	ITPR1(4)	ITPR1(1.00)	0	0	1	0
SP0017106	Yes	Pathogenic	1q21.1		Simplex	M	TRUE	chr1	145414781	145747254	DEL	paternal	18	3	TAR_del	RBM8A	RBM8A(5)	ANKRD34A(0.97),PIAS3(1.00),RBM8A(0.96)	5.10621e-05	0.000429775	0.0001636	8.42082
SP0040523	Yes	Pathogenic	16p11.2		Simplex	M	TRUE	chr16	29690519	30199898	DEL	maternal	28	8	16p11.2del	PRRT2	TAOK2(2),KCTD13(4),MAPK3(4),SEZ6L2(4)	C16orf54(0.67),CORO1A(0.95),KCTD13(0.79),MAZ(0.95),PAGR1(0.50),PPP4C(0.76),QPRT(0.59),TAOK2(1.00)	0.000153186	0.00173629	< 2.2e-16	11.353
SP0046982	Yes	Pathogenic	15q11.2		Multiplex	M	TRUE	chr15	22835915	23062320	DEL	maternal	4	1	15q11.2del		CYFIP1(3),NIPA1(4),NIPA2(4),TUBGCP5(4)	CYFIP1(0.99)	0.000459559	0.0034382	< 2.2e-16	7.50503
SP0000820	No	Pathogenic	15q11.2	de novo 11q23 duplication	Simplex	F	TRUE	chr15	22835915	23062320	DEL	maternal	4	1	15q11.2del		CYFIP1(3),NIPA1(4),NIPA2(4),TUBGCP5(4)	CYFIP1(0.99)	0.000459559	0.0034382	< 2.2e-16	7.50503
SP0001111	No	Pathogenic	17q12		Simplex	F	TRUE	chr17	34848656	36104876	DUP	paternal	19	5	17q12dup		GGNBP2(3)	ACACA(1.00),DUSP14(0.77),GGNBP2(1.00),HNF1B(1.00),SYNRG(0.97)	0.000102124	0.000532921	0.0001947	5.22053
SP0001116	No	Pathogenic	2p16.3		Multiplex	M	TRUE	chr2	50847044	50883527	DEL	paternal	1	1		NRXN1	NRXN1(2)	NRXN1(1.00)	not applicable	not applicable	not applicable	not applicable
SP0001151	No	Pathogenic	2p16.3		Multiplex	M	TRUE	chr2	50847044	50883527	DEL	paternal	1	1		NRXN1	NRXN1(2)	NRXN1(1.00)	not applicable	not applicable	not applicable	not applicable
SP0002040	No	Pathogenic	16p11.2		Simplex	M	TRUE	chr16	28836945	29001334	DEL	paternal	12	4	16p11.2distal_del		LAT(5)	ATXN2L(1.00),CD19(0.85),SH2B1(0.96),TUFM(0.65)	2.5531e-05	0.000446966	1.759e-05	17.5142
SP0003496	No	Pathogenic	16p11.2	NBEA p.R145*	Multiplex	F	TRUE	chr16	29690519	30199898	DUP	maternal	28	8	16p11.2dup	PRRT2	TAOK2(2),MAPK3(4),SEZ6L2(4),TD13(4)	C16orf54(0.67),CORO1A(0.95),KCTD13(0.79),MAZ(0.95),PAGR1(0.50),PPP4C(0.76),QPRT(0.59),TAOK2(1.00)	0.000229779	0.00106584	3.533e-07	4.64236
SP0008074	No	Pathogenic	1q21.1-1q21.2	RALGAPB p.C525Lfs*2	Multiplex	F	TRUE	chr1	146633291	147381394	DUP	maternal	9	2	1q21.1dup			BCL9(0.83),PRKAB2(0.77)	7.65931e-05	0.00068764	1.019e-06	8.98414
SP0024732	No	Pathogenic	22q11.21		Simplex	M	TRUE	chr22	18899052	20940992	DUP	maternal	56	10	22q11.2dup	TBX1	PRODH(3S),CLTCL1(4),GNB1L(4),TBX1(4)	CLDN5(0.74),DGCR8(1.00),HIRA(1.00),KLHL22(0.70),MED15(0.96),RTN4R(0.53),SEPT5(0.91),SLC25A1(0.63),TBX1(0.98),ZDHHC8(0.99)	0.000280842	0.00149562	2.13e-10	5.33188
SP0025497	No	Pathogenic	2p16.2-2p16.3		Simplex	M	TRUE	chr2	50883422	53897859	DEL	maternal	7	1		NRXN1	NRXN1(2)	NRXN1(1.00)	0	1.7191e-05	0.5976	Inf
SP0033400	No	Pathogenic	13q34		Simplex	F	TRUE	chr13	114005164	115092697	DEL	paternal	23	3		CHAMP1		CDC16(0.95),CHAMP1(0.99),TFDP1(0.96)	0	5.1573e-05	0.2134	Inf
SP0036288	No	Pathogenic	2q36.2		Simplex	F	TRUE	chr2	225338962	225811669	DEL	maternal	2	1			CUL3(1),DOCK10(5)	CUL3(0.97)	0	0	1	0
SP0038120	No	Pathogenic	15q11.2		Simplex	M	TRUE	chr15	22835915	23060906	DEL	paternal	4	1	15q11.2del		CYFIP1(3),NIPA1(4),NIPA2(4),TUBGCP5(4)	CYFIP1(0.99)	0.000459559	0.0034382	< 2.2e-16	7.50503
SP0038516	No	Pathogenic	16p12.2		Simplex	M	TRUE	chr16	21968737	22336588	DEL	paternal	6	1	16p12.1del, recurrent 16p12.1 del			PDZD9(0.55)	0.000178717	0.00085955	3.7e-06	4.81275
SP0042391	No	Pathogenic	15q11.2		Simplex	M	TRUE	chr15	22835915	23062320	DEL	maternal	4	1	15q11.2del		CYFIP1(3),NIPA1(4),NIPA2(4),TUBGCP5(4)	CYFIP1(0.99)	0.000459559	0.0034382	< 2.2e-16	7.50503
SP0013116	No	Probable	3p26.1		Simplex	M	TRUE	chr3	7340371	7503410	DEL	maternal	1	1			GRM7(4)	GRM7(1.00)	0	0	1	0

## Sheet: de novo SNV_indel
SPID	Does the family self-report this genetic finding?	Pathogenic or Probable?	Genetic Finding (HGNC)	Additional variants of interest?	PedType	Cognitive Impairment?	Sex	Gene.GENCODE	pLI	CytoBand	GeneInfo	EntrezGene	CHR	POS	REF	ALT	Effect.GENCODE	Conseq.GENCODE	ExAC_ALL	CADD	MPC
SP0000759	Yes	Pathogenic	CHD8		Simplex	TRUE		ENSG00000100888	1	14q11.2	DDG2P(probable|loss of function);SFARI(Score=1.|FDR=1.08E-05,3.06E-10,0)	57680	14	21871807	A	AT	frameshift_insertion	ENSG00000100888:ENST00000399982.2:exon16:c.3322dupA:p.I1108fs,ENSG00000100888:ENST00000557364.1:exon17:c.3322dupA:p.I1108fs,ENSG00000100888:ENST00000430710.3:exon17:c.2485dupA:p.I829fs	NA	NA	NA
SP0033656	Yes	Pathogenic	SCN2A		Simplex	TRUE		ENSG00000136531	1	2q24.3	DDG2P(confirmed|loss of function);SFARI(Score=1.|FDR=9.81E-09,3.57E-10,3.70E-11)	6326	2	166170524	A	C	nonsynonymous_SNV	ENSG00000136531:ENST00000375437.2:exon10:c.A1289C:p.E430A,ENSG00000136531:ENST00000357398.3:exon10:c.A1289C:p.E430A,ENSG00000136531:ENST00000283256.6:exon10:c.A1289C:p.E430A,ENSG00000136531:ENST00000375427.2:exon9:c.A1289C:p.E430A	NA	27.9	2.01945
SP0001740	No	Pathogenic	ADNP		Multiplex	TRUE		ENSG00000101126	1	20q13.13	DDG2P(confirmed|loss of function);SFARI(Score=1.|FDR=0.0004245127,3.25E-05,2.05E-07)	23394	20	49508976	GACCCTTGGGGTCTAAAGCTAAAACA	G	frameshift_deletion	ENSG00000101126:ENST00000396032.3:exon4:c.2250_2274del:p.V750fs,ENSG00000101126:ENST00000396029.3:exon5:c.2250_2274del:p.V750fs,ENSG00000101126:ENST00000349014.3:exon4:c.2250_2274del:p.V750fs,ENSG00000101126:ENST00000371602.4:exon3:c.2250_2274del:p.V750fs	NA	NA	NA
SP0037695	No	Pathogenic	BRSK2		Simplex	TRUE		ENSG00000174672	0.78	11p15.5	NewImp	9024	11	1472606	AC	A	frameshift_deletion	ENSG00000174672:ENST00000382179.1:exon15:c.1640delC:p.T547fs,ENSG00000174672:ENST00000308230.5:exon16:c.1568delC:p.T523fs,ENSG00000174672:ENST00000544817.1:exon10:c.587delC:p.T196fs,ENSG00000174672:ENST00000528710.1:exon15:c.1322delC:p.T441fs,ENSG00000174672:ENST00000531197.1:exon15:c.1502delC:p.T501fs,ENSG00000174672:ENST00000528841.1:exon15:c.1502delC:p.T501fs,ENSG00000174672:ENST00000308219.9:…	NA	NA	NA
SP0010429	No	Pathogenic	FOXP1		Multiplex	TRUE		ENSG00000114861	1	3p13	DDG2P(confirmed|loss of function);SFARI(Score=2.|FDR=.,0.0424344251,0.0245852612)	27086	3	71101750	GT	G	frameshift_deletion	ENSG00000114861:ENST00000475937.1:exon8:c.447delA:p.K149fs,ENSG00000114861:ENST00000493089.1:exon9:c.447delA:p.K149fs,ENSG00000114861:ENST00000491238.1:exon4:c.453delA:p.K151fs,ENSG00000114861:ENST00000498215.1:exon5:c.447delA:p.K149fs,ENSG00000114861:ENST00000318789.4:exon9:c.447delA:p.K149fs,ENSG00000114861:ENST00000468577.1:exon4:c.447delA:p.K149fs	NA	NA	NA
SP0028603	No	Pathogenic	IRF2BPL		Simplex	TRUE		ENSG00000119669	0.97	14q24.3	SFARI(Score=2.|FDR=.,0.0863757163,.);NewImp	64207	14	77492342	CG	C	frameshift_deletion	ENSG00000119669:ENST00000238647.3:exon1:c.1793delC:p.P598fs	NA	NA	NA
SP0039864	No	Pathogenic	MBD5		Simplex	TRUE		ENSG00000204406	1	2q23.1	DDG2P(possible|loss of function);SFARI(Score=3.|FDR=.,0.0942118247,0.0187548791)	55777	2	149227521	TCAGA	T	frameshift_deletion	ENSG00000204406:ENST00000404807.1:exon4:c.2010_2013del:p.L670fs,ENSG00000204406:ENST00000407073.1:exon9:c.2010_2013del:p.L670fs	NA	NA	NA
SP0041645	No	Pathogenic	NR4A2		Simplex	TRUE		ENSG00000153234	0.99	2q24.1	NewImp	4929	2	157186006	GC	G	frameshift_deletion	ENSG00000153234:ENST00000409572.1:exon3:c.692delG:p.G231fs,ENSG00000153234:ENST00000426264.1:exon3:c.503delG:p.G168fs,ENSG00000153234:ENST00000539077.1:exon2:c.725delG:p.G242fs,ENSG00000153234:ENST00000429376.1:exon2:c.503delG:p.G168fs,ENSG00000153234:ENST00000339562.4:exon3:c.692delG:p.G231fs,ENSG00000153234:ENST00000409108.2:exon2:c.692delG:p.G231fs	NA	NA	NA
SP0042394	No	Pathogenic	POGZ		Simplex	TRUE		ENSG00000143442	1	1q21.3	DDG2P(confirmed|loss of function);SFARI(Score=1.|FDR=0.001506652,4.68E-05,6.91E-05)	23126	1	151378053	CCT	C	frameshift_deletion	ENSG00000143442:ENST00000531094.1:exon18:c.3270_3271del:p.T1090fs,ENSG00000143442:ENST00000540984.1:exon13:c.1542_1543del:p.T514fs,ENSG00000143442:ENST00000491586.1:exon18:c.3324_3325del:p.T1108fs,ENSG00000143442:ENST00000368863.2:exon17:c.3171_3172del:p.T1057fs,ENSG00000143442:ENST00000271715.2:exon19:c.3456_3457del:p.T1152fs,ENSG00000143442:ENST00000392723.1:exon17:c.3297_3298del:p.T1099fs,ENSG…	NA	NA	NA
SP0031524	No	Pathogenic	SETD1A		Simplex	TRUE		ENSG00000099381	1	16p11.2	DDG2P(probable|loss of function)	9739	16	30976438	T	TC	frameshift_insertion	ENSG00000099381:ENST00000262519.8:exon7:c.1376dupC:p.S459fs	NA	NA	NA
SP0051409	No	Pathogenic	SHANK3		Simplex	TRUE		ENSG00000251322	1	22q13.33	DDG2P(probable|loss of function);SFARI(Score=1.|FDR=0.2905725875,0.0009855282,0.0004819703)	85358	22	51159932	T	TG	frameshift_insertion	ENSG00000251322:ENST00000414786.2:exon21:c.3630dupG:p.L1210fs,ENSG00000251322:ENST00000262795.3:exon22:c.3720dupG:p.L1240fs,ENSG00000251322:ENST00000445220.2:exon21:c.3678dupG:p.L1226fs	0.0006	NA	NA
SP0041178	No	Pathogenic	ACTB		Simplex	TRUE		ENSG00000075624	0.94	7p22.1	DDG2P(confirmed|all missense/in frame);DDG2P(probable|loss of function)	60	7	5568164	C	A	nonsynonymous_SNV	ENSG00000075624:ENST00000331789.5:exon4:c.G550T:p.D184Y	NA	26.1	3.36242
SP0042217	No	Pathogenic	BRSK2		Simplex	TRUE		ENSG00000174672	0.78	11p15.5	NewImp	9024	11	1466523	G	A	splicing	ENSG00000174672:ENST00000308219.9:exon10:c.813-1G>A,ENSG00000174672:ENST00000308230.5:exon10:c.813-1G>A,ENSG00000174672:ENST00000382179.1:exon10:c.951-1G>A,ENSG00000174672:ENST00000526678.1:exon10:c.813-1G>A,ENSG00000174672:ENST00000528710.1:exon10:c.633-1G>A,ENSG00000174672:ENST00000528841.1:exon10:c.813-1G>A,ENSG00000174672:ENST00000531197.1:exon10:c.813-1G>A,ENSG00000174672:ENST00000544817.1:e…	NA	22.6	NA
SP0027448	No	Pathogenic	CHD3		Simplex	TRUE		ENSG00000170004	1	17p13.1		1107	17	7809304	TTAAG	T	splicing	ENSG00000170004:ENST00000380358.4:exon28:c.4533_4535del:p.1511_1512del,ENSG00000170004:ENST00000358181.4:exon28:c.4356_4358del:p.1452_1453del,ENSG00000170004:ENST00000330494.7:exon28:c.4356_4358del:p.1452_1453del	NA	NA	NA
SP0026093	No	Pathogenic	FOXP1		Simplex	TRUE		ENSG00000114861	1	3p13	DDG2P(confirmed|loss of function);SFARI(Score=2.|FDR=.,0.0424344251,0.0245852612)	27086	3	71019886	C	CCTGTAAAGCTGCA	splicing	ENSG00000114861:ENST00000318789.4:exon19:c.1722+1->TGCAGCTTTACAG,ENSG00000114861:ENST00000475937.1:exon18:c.1722+1->TGCAGCTTTACAG,ENSG00000114861:ENST00000484350.1:exon14:c.1494+1->TGCAGCTTTACAG,ENSG00000114861:ENST00000491238.1:exon14:c.1728+1->TGCAGCTTTACAG,ENSG00000114861:ENST00000493089.1:exon19:c.1719+1->TGCAGCTTTACAG,ENSG00000114861:ENST00000498215.1:exon15:c.1722+1->TGCAGCTTTACAG	NA	NA	NA
SP0001367	No	Pathogenic	SHANK3		Simplex	TRUE		ENSG00000251322	1	22q13.33	DDG2P(probable|loss of function);SFARI(Score=1.|FDR=0.2905725875,0.0009855282,0.0004819703)	85358	22	51160866	G	T	splicing	ENSG00000251322:ENST00000262795.3:exon22:c.4652+1G>T,ENSG00000251322:ENST00000414786.2:exon21:c.4562+1G>T,ENSG00000251322:ENST00000445220.2:exon21:c.4610+1G>T	NA	24.6	NA
SP0006454	No	Pathogenic	SYNGAP1		Simplex	TRUE		ENSG00000197283	1	6p21.32	DDG2P(confirmed|loss of function);SFARI(Score=1.|FDR=6.63E-08,3.73E-07,6.09E-10)	8831	6	33403084	T	C	splicing	ENSG00000197283:ENST00000293748.5:exon6:c.663+2T>C,ENSG00000197283:ENST00000418600.2:exon6:c.663+2T>C,ENSG00000197283:ENST00000428982.2:exon4:c.486+2T>C	NA	24.4	NA
SP0045640	No	Pathogenic	CHD2		Simplex	TRUE		ENSG00000173575	1	15q26.1	DDG2P(confirmed|loss of function);SFARI(Score=1.|FDR=.,6.74E-06,1.99E-06)	1106	15	93540530	G	A	stopgain	ENSG00000173575:ENST00000557381.1:exon30:c.G3782A:p.W1261X,ENSG00000173575:ENST00000394196.4:exon30:c.G3782A:p.W1261X	NA	39	NA
SP0003489	No	Pathogenic	CHD8		Simplex	TRUE		ENSG00000100888	1	14q11.2	DDG2P(probable|loss of function);SFARI(Score=1.|FDR=1.08E-05,3.06E-10,0)	57680	14	21899097	G	A	stopgain	ENSG00000100888:ENST00000399982.2:exon1:c.C706T:p.Q236X,ENSG00000100888:ENST00000557364.1:exon2:c.C706T:p.Q236X	NA	36	NA
SP0017274	No	Pathogenic	GIGYF1		Simplex	TRUE		ENSG00000146830	0.98	7q22.1	SFARI(Score=3.|FDR=.,0.0186338891,9.26E-05)	64599	7	100284305	G	A	stopgain	ENSG00000146830:ENST00000275732.5:exon7:c.C661T:p.R221X	NA	35	NA
SP0023172	No	Pathogenic	HNRNPU		Simplex	TRUE		ENSG00000153187	1	1q44	DDG2P(confirmed|loss of function)	3192	1	245027102	G	A	stopgain	ENSG00000153187:ENST00000283179.9:exon1:c.C508T:p.Q170X,ENSG00000153187:ENST00000444376.2:exon1:c.C508T:p.Q170X	NA	35	NA
SP0018758	No	Pathogenic	QRICH1		Simplex	TRUE		ENSG00000198218	1	3p21.31	DDG2P(confirmed|loss of function);SFARI(Score=4.|FDR=0.2547143139,0.2835523767,0.1155251585)	54870	3	49069683	G	A	stopgain	ENSG00000198218:ENST00000424300.1:exon10:c.C2071T:p.Q691X,ENSG00000198218:ENST00000357496.2:exon10:c.C2071T:p.Q691X,ENSG00000198218:ENST00000395443.2:exon9:c.C2071T:p.Q691X	NA	42	NA
SP0034975	No	Pathogenic	RERE		Simplex	TRUE		ENSG00000142599	1	1p36.23	DDG2P(confirmed|loss of function)	473	1	8716308	G	A	stopgain	ENSG00000142599:ENST00000400907.2:exon1:c.C49T:p.R17X,ENSG00000142599:ENST00000400908.2:exon2:c.C49T:p.R17X,ENSG00000142599:ENST00000337907.3:exon3:c.C49T:p.R17X	NA	36	NA
SP0037822	No	Pathogenic	SCN2A		Simplex	TRUE		ENSG00000136531	1	2q24.3	DDG2P(confirmed|loss of function);SFARI(Score=1.|FDR=9.81E-09,3.57E-10,3.70E-11)	6326	2	166187917	A	T	stopgain	ENSG00000136531:ENST00000375437.2:exon14:c.A2227T:p.K743X,ENSG00000136531:ENST00000357398.3:exon14:c.A2227T:p.K743X,ENSG00000136531:ENST00000283256.6:exon14:c.A2227T:p.K743X,ENSG00000136531:ENST00000375427.2:exon13:c.A2227T:p.K743X	NA	42	NA
SP0001272	No	Pathogenic	KDM5B	de novo AKAP10 c.1641+1G>A	Simplex	TRUE		ENSG00000117139	0	1q32.1	DDG2P(confirmed|loss of function);SFARI(Score=2.|FDR=0.2122812476,2.29E-05,4.44E-05)	10765	1	202698891	C	CA	stopgain	ENSG00000117139:ENST00000367265.3:exon26:c.4440dupT:p.E1481_D1482delinsX,ENSG00000117139:ENST00000367264.2:exon27:c.4548dupT:p.E1517_D1518delinsX	NA	NA	NA
SP0037344	No	Probable	FEZF2		Simplex	TRUE		ENSG00000153266	0.9	3p14.2	NewImp	55079	3	62355946	AG	A	frameshift_deletion	ENSG00000153266:ENST00000475839.1:exon4:c.1191delC:p.A397fs,ENSG00000153266:ENST00000283268.3:exon5:c.1191delC:p.A397fs,ENSG00000153266:ENST00000486811.1:exon6:c.1191delC:p.A397fs	NA	NA	NA
SP0008074	No	Probable	RALGAPB	Inherited 1q21.1 dup	Multiplex	TRUE		ENSG00000170471	1	20q11.23	NewImp	57148	20	37150289	A	AT	frameshift_insertion	ENSG00000170471:ENST00000397040.1:exon10:c.1568dupT:p.I523fs,ENSG00000170471:ENST00000397042.3:exon10:c.1568dupT:p.I523fs,ENSG00000170471:ENST00000397038.1:exon10:c.902dupT:p.I301fs,ENSG00000170471:ENST00000262879.6:exon10:c.1568dupT:p.I523fs	NA	NA	NA
SP0018980	No	Probable	CLCN4	de novo 4q21.2 del	Simplex	TRUE		ENSG00000073464	0.99	Xp22.2	DDG2P(possible|all missense/in frame)	1183	X	10188892	C	T	nonsynonymous_SNV	ENSG00000073464:ENST00000380829.1:exon12:c.C2074T:p.R692W,ENSG00000073464:ENST00000421085.2:exon9:c.C1885T:p.R629W,ENSG00000073464:ENST00000380833.4:exon12:c.C2167T:p.R723W	NA	35	2.40021
SP0016671	No	Probable	CUL1		Simplex	TRUE		ENSG00000055130	1	7q36.1	NewImp	8454	7	148481124	C	T	nonsynonymous_SNV	ENSG00000055130:ENST00000409469.1:exon11:c.C1253T:p.S418F,ENSG00000055130:ENST00000602748.1:exon11:c.C1253T:p.S418F,ENSG00000055130:ENST00000325222.4:exon11:c.C1253T:p.S418F	NA	34	2.76643
SP0007556	No	Probable	ITSN1		Simplex	TRUE		ENSG00000205726	1	21q22.11	NewImp	6453	21	35258603	C	T	nonsynonymous_SNV	ENSG00000205726:ENST00000381285.4:exon39:c.C4856T:p.P1619L,ENSG00000205726:ENST00000399367.3:exon38:c.C4841T:p.P1614L,ENSG00000205726:ENST00000381318.3:exon39:c.C4856T:p.P1619L,ENSG00000205726:ENST00000437442.2:exon36:c.C4673T:p.P1558L	8.243e-06	34	2.02718
SP0016232	No	Probable	PAX5	Inherited MECP2 p.L386Hfs*21	Simplex	TRUE		ENSG00000196092	0.98	9p13.2	SFARI(Score=3.|FDR=.,.,0.0019437556)	5079	9	37015066	T	A	nonsynonymous_SNV	ENSG00000196092:ENST00000377847.2:exon3:c.A338T:p.E113V,ENSG00000196092:ENST00000523241.1:exon3:c.A338T:p.E113V,ENSG00000196092:ENST00000520281.1:exon3:c.A338T:p.E113V,ENSG00000196092:ENST00000414447.1:exon3:c.A338T:p.E113V,ENSG00000196092:ENST00000377853.2:exon3:c.A338T:p.E113V,ENSG00000196092:ENST00000522003.1:exon2:c.A14T:p.E5V,ENSG00000196092:ENST00000523145.1:exon2:c.A14T:p.E5V,ENSG000001960…	NA	31	2.782
SP0000665	No	Probable	SATB2		Simplex	TRUE		ENSG00000119042	1	2q33.1	DDG2P(confirmed|loss of function);DDG2P(confirmed|loss of function);DDG2P(confirmed|loss of function)	23314	2	200193509	T	G	nonsynonymous_SNV	ENSG00000119042:ENST00000260926.5:exon9:c.A1298C:p.Y433S,ENSG00000119042:ENST00000443023.1:exon7:c.A1121C:p.Y374S,ENSG00000119042:ENST00000417098.1:exon8:c.A1298C:p.Y433S,ENSG00000119042:ENST00000457245.1:exon9:c.A1298C:p.Y433S,ENSG00000119042:ENST00000428695.1:exon4:c.A944C:p.Y315S	NA	27.9	2.59444
SP0012947	No	Probable	SLC6A8		Simplex	TRUE		ENSG00000130821	0.99	Xq28	DDG2P(confirmed|loss of function)	6535	X	152958752	C	T	nonsynonymous_SNV	ENSG00000130821:ENST00000430077.2:exon6:c.C602T:p.S201F,ENSG00000130821:ENST00000253122.5:exon6:c.C947T:p.S316F	NA	31	2.50042
SP0028260	No	Probable	SPTAN1		Simplex	TRUE		ENSG00000197694	1	9q34.11	DDG2P(probable|dominant negative)	6709	9	131388760	C	T	nonsynonymous_SNV	ENSG00000197694:ENST00000358161.5:exon49:c.C6370T:p.R2124C,ENSG00000197694:ENST00000372739.3:exon49:c.C6370T:p.R2124C,ENSG00000197694:ENST00000372731.4:exon48:c.C6355T:p.R2119C	NA	35	2.14494
SP0041539	No	Probable	ZBTB18		Simplex	TRUE		ENSG00000179456	0.97	1q44	DDG2P(confirmed|loss of function)	10472	1	244218437	A	T	nonsynonymous_SNV	ENSG00000179456:ENST00000358704.4:exon2:c.A1361T:p.K454M	NA	26	2.20945
SP0001272	No	Probable	AKAP10	de novo KDM5B p.E1517*	Simplex	TRUE		ENSG00000108599	0.93	17p11.2	NewImp	11216	17	19835117	C	T	splicing	ENSG00000108599:ENST00000225737.6:exon10:c.1641+1G>A	NA	24.7	NA
SP0043850	No	Probable	DPP6		Simplex	TRUE		ENSG00000130226	0.97	7q36.2	NewImp	1804	7	154585859	C	T	stopgain	ENSG00000130226:ENST00000427557.1:exon9:c.C886T:p.Q296X,ENSG00000130226:ENST00000404039.1:exon11:c.C1015T:p.Q339X,ENSG00000130226:ENST00000377770.3:exon11:c.C1207T:p.Q403X,ENSG00000130226:ENST00000332007.3:exon11:c.C1021T:p.Q341X	NA	40	NA
SP0003496	No	Probable	NBEA	Inherited 16p11.2 dup	Multiplex	TRUE		ENSG00000172915	1	13q13.3	NewImp	26960	13	35615208	C	T	stopgain	ENSG00000172915:ENST00000310336.4:exon3:c.C433T:p.R145X,ENSG00000172915:ENST00000400445.3:exon2:c.C433T:p.R145X,ENSG00000172915:ENST00000379939.2:exon2:c.C433T:p.R145X,ENSG00000172915:ENST00000540320.1:exon2:c.C433T:p.R145X	NA	40	NA
SP0026296	No	Probable	MEIS2		Simplex	TRUE		ENSG00000134138	0.99	15q14	NewImp	4212	15	37385901	G	A	stopgain	ENSG00000134138:ENST00000397620.2:exon6:c.C256T:p.R86X,ENSG00000134138:ENST00000397624.3:exon5:c.C256T:p.R86X,ENSG00000134138:ENST00000340545.5:exon6:c.C481T:p.R161X,ENSG00000134138:ENST00000219869.9:exon5:c.C82T:p.R28X,ENSG00000134138:ENST00000559561.1:exon6:c.C520T:p.R174X,ENSG00000134138:ENST00000559085.1:exon5:c.C481T:p.R161X,ENSG00000134138:ENST00000338564.5:exon7:c.C520T:p.R174X,ENSG0000013…	NA	39	NA

## Sheet: inherited SNV_indel
SPID	Does the family self-report this genetic finding?	Pathogenic or Probable?	Genetic Finding (HGNC)	Additional variants of interest?	PedType	Cognitive Impairment?	Sex		GeneInfo	VarID	VQSRLOD	FamID	NSamp	ParID	ParSex	ParPhe	ParGQ	ParAB	OffspgID	OffspgSex	OffspgPhe	OffspgGT	OffspgGQ	OffspgAB	VarID_0	Gene.GENCODE	pLI	CytoBand	HGNC	EntrezGene	CHR	POS	REF	ALT	Effect.GENCODE	Conseq.GENCODE	ExAC_ALL	CADD	MPC	SPID
SP0046081	No	Pathogenic	AUTS2	de novo 1q21.1 del	Simplex	TRUE			DDG2P(confirmed|loss of function);SFARI(Score=30|FDR=NA,NA,NA)	7_69064950_T_C	3.09	SF0046081	3	SP0044519	M	U	99	0.63	SP0046081	M	A	HetAlt	99	0.49	7_69064950_T_C	ENSG00000158321	1	7q11.22	AUTS2	26053	7	69064950	T	C	splicing	ENSG00000158321:ENST00000342771.4:exon1:c.309+2T>C,ENSG00000158321:ENST00000403018.2:exon1:c.309+2T>C,ENSG00000158321:ENST00000406775.2:exon1:c.309+2T>C	NA	23.8	NA	SP0046081
SP0015356	No	Pathogenic	ATRX		Simplex	TRUE			DDG2P(confirmed|loss of function);DDG2P(confirmed|loss of function)	X_76972632_G_A	3.1	SF0015356	3	SP0015325	F	U	99	0.6	SP0015356	M	A	HomAlt	99	0.01	X_76972632_G_A	ENSG00000085224	1	Xq21.1	ATRX	546	X	76972632	G	A	stopgain	ENSG00000085224:ENST00000395603.3:exon2:c.C109T:p.R37X,ENSG00000085224:ENST00000373344.5:exon2:c.C109T:p.R37X	NA	36	NA	SP0015356
SP0016232	No	Pathogenic	MECP2		Simplex	TRUE			DDG2P(confirmed|loss of function);DDG2P(confirmed|loss of function);DDG2P(confirmed|loss of function);DDG2P(confirmed|increased gene dosage);DDG2P(confirmed|loss of function);SFARI(Score=21|FDR=NA,NA,NA)	X_153296115_TGGGGGCA_T	0.961	SF0016232	3	SP0016132	F	U	99	0.46	SP0016232	M	A	HomAlt	99	0	X_153296115_TGGGGGCA_T	ENSG00000169057	0.7	Xq28	MECP2	4204	X	153296115	TGGGGGCA	T	frameshift_deletion	ENSG00000169057:ENST00000303391.6:exon4:c.1157_1163del:p.L386fs,ENSG00000169057:ENST00000453960.2:exon3:c.1193_1199del:p.L398fs	NA	NA	NA	SP0016232
SP0002473	No	Probable	LRP2		Simplex	TRUE			DDG2P(possible|loss of function)	2_170139461_G_A	1.72	SF0002473	3	SP0003154	M	U	99	0.58	SP0002473	M	A	HetAlt	99	0.6	2_170139461_G_A	ENSG00000081479	1	2q31.1	LRP2	4036	2	170139461	G	A	stopgain	ENSG00000081479:ENST00000443831.1:exon10:c.C1093T:p.R365X,ENSG00000081479:ENST00000263816.3:exon10:c.C1093T:p.R365X	NA	38	NA	SP0002473
SP0025011	No	Probable	ITSN1		Simplex	TRUE			NewImp	21_35122566_GC_G	0.548	SF0025011	3	SP0025100	M	U	99	0.54	SP0025011	M	A	HetAlt	99	0.41	21_35122566_GC_G	ENSG00000205726	1	21q22.11	ITSN1	6453	21	35122566	GC	G	frameshift_deletion	ENSG00000205726:ENST00000399367.3:exon6:c.466delC:p.P156fs,ENSG00000205726:ENST00000381291.4:exon6:c.466delC:p.P156fs,ENSG00000205726:ENST00000399355.2:exon6:c.466delC:p.P156fs,ENSG00000205726:ENST00000399349.1:exon6:c.466delC:p.P156fs,ENSG00000205726:ENST00000379960.5:exon5:c.466delC:p.P156fs,ENSG00000205726:ENST00000399352.1:exon6:c.466delC:p.P156fs,ENSG00000205726:ENST00000381285.4:exon6:c.466…	NA	NA	NA	SP0025011
SP0016887	No	Probable	ITSN1		Simplex	TRUE			NewImp	21_35169861_C_T	1.4	SF0016887	3	SP0017476	M	U	99	0.59	SP0016887	F	A	HetAlt	99	0.54	21_35169861_C_T	ENSG00000205726	1	21q22.11	ITSN1	6453	21	35169861	C	T	stopgain	ENSG00000205726:ENST00000399367.3:exon18:c.C2131T:p.Q711X,ENSG00000205726:ENST00000381291.4:exon18:c.C2131T:p.Q711X,ENSG00000205726:ENST00000399355.2:exon18:c.C2131T:p.Q711X,ENSG00000205726:ENST00000399349.1:exon18:c.C2131T:p.Q711X,ENSG00000205726:ENST00000379960.5:exon17:c.C2131T:p.Q711X,ENSG00000205726:ENST00000399352.1:exon18:c.C2131T:p.Q711X,ENSG00000205726:ENST00000381285.4:exon18:c.C2131T:p…	NA	38	NA	SP0016887

## Sheet: ChrAbn
SPID	Does the family self-report this genetic finding?	Pathogenic or Probable?	Genetic Finding	Additional variants of interest?	PedType	Sex	Cognitive Impairment?
SP0012364	Yes	Pathogenic	X-monosomy		Simplex	Female	TRUE
SP0007102	No	Pathogenic	XXY		Simplex	Male	TRUE
SP0002452	Yes	Pathogenic	chr6 pat-iUPD		Simplex	Male	TRUE
SP0026933	No	Pathogenic	chr21-trisomy		Simplex	Male	TRUE

## Sheet: >1 path or prob variant
Description: 8 families with ≥ 1 pathogenic or probably pathogenic variant.
SPID	Variant 1	Details of Variant 1	path/porb?	Variant 2	Details of Variant 2	path/prob?	Cognitive Impairment	Family Type
SP0000820	de novo 11q23.1-11q23.3 dup	This is a de novo 9Mb duplications that Includes 34 constrained genes, including KMT2A (also known as MLL), which causes Weidemann-Steiner syndrome, which is an known neurodevelopmental disorder associated with autism.	Pathogenic	Inherited 15q11.2 BP1-BP2 del	Has a haploinsufficiency score of 2 in ClinGen Dosage Sensitivity Map. Scores of 2 are defined as: "Emerging evidence suggesting dosage sensitivity is associated with clinical phenotype.	Pathogenic	TRUE	Simplex
SP0046081	de novo 1q21.1 del (BP2-3)	Has a haploinsufficiency score of 1 in ClinGen Dosage Sensitivity Map. Scores of 1 are defined as: "Little evidence suggesting dosage sensitivity is associated with clinical phenotype.	Pathogenic	Inherited AUTS2 c.309+2T>C	AUTS2 is a known risk gene for intellectual disability, with both de novo and inherited variants reported. [https://www.ncbi.nlm.nih.gov/pubmed/27075013]	Pathogenic	TRUE	Simplex
SP0003496	inherited 16p11.2 dup from affected mother	16p11.2 BP4-BP5 has a triplosensitivity score of 3 in the ClinGen Dosage Sensitivity Map. Scores of 3 are defined as: "Sufficient evidence suggesting dosage sensitivity is associated with clinical phenotype."	Pathogenic	de novo NBEA p.R145*	While this manuscript was under review, a paper reporting that de novo variants in NBEA cause a neurodevelopmental syndrome [https://www.ncbi.nlm.nih.gov/pubmed/30269351]	Probable	TRUE	Multiplex
SP0008074	1q21.1-1q21.2 dup	1q21.1-1q21.2 BP3-BP4 dup has a triplosensitivity score of 3 in the ClinGen Dosage Sensitivity Map. Scores of 3 are defined as: "Sufficient evidence suggesting dosage sensitivity is associated with clinical phenotype.	Pathogenic	de novo RALGAPB p.C525Lfs*2	While this manuscript was under review, a paper reporting additional de novo deleterious variants in RALGAPB were found in individuals with autism/ neurodevelopmental delay [https://www.ncbi.nlm.nih.gov/pubmed/30564305]	Probable	TRUE	Multiplex
SP0001272	de novo KDM5B p.E1517*	Homozygous loss of function variants in KDM5B are thought to contribute to neurodevelopmental disorders. [https://www.ncbi.nlm.nih.gov/pubmed/29276005] It is possible that this variant contributes to this indivdiual's clinical symptoms, in comibination with the variant in AKAP10.	Probable	de novo AKAP10 c.1641+1G>A		Probable	TRUE	Simplex
SP0016232	Inherited MECP2 p.L386Hfs*21	Frameshift variants at Leucine 386 have been previously identified in males with MECP2-related syndrome	Pathogenic	de novo PAX5 p.E113V	While this manuscript was under review, a large analysis was posted on BioRXiv that reports an FDR of ≤ 0.05 for PAX5 as an autism-associated gene. [https://www.biorxiv.org/content/biorxiv/early/2018/12/01/484113.full.pdf]	Probable	TRUE	Simplex
SP0041539	de novo 17q12 dup	This CNV is classified as triplosensitive in the ClinGen Dosage Map.	Pathogenic	de novo ZBTB18 p.K454M	ZBTB18 is a known neurodevelopmental disorder gene. [https://www.ncbi.nlm.nih.gov/pubmed/29573576]	Probable	TRUE	Simplex
SP0018980	de novo 4q21.2 del	Deletions of 4q21.2 have been previously reported in individuals with neurodevelopmetal disorders. HNRNPD is thought to be a key candidate in this region. https://www.ncbi.nlm.nih.gov/pubmed/28371330	Probable	de novo CLCN4 p.R723W	CLCN4 is a known intellectual disabilitly gene. [https://www.ncbi.nlm.nih.gov/pubmed/27550844]	Probable	TRUE	Simplex
